# Supplementary material for: Transcriptome Profiling in Rat Inbred Strains and Experimental Cross Reveals Discrepant Genetic Architecture of Genome-Wide Gene Expression
Source: G3 (Bethesda). 2016 Sep 19;6(11):3671–83. doi: 10.1534/g3.116.033274 (PMC5100866; doi:10.1534/g3.116.033274)
Supplement: Supplemental Material [file supp_g3.116.033274_TableS2.xlsx]

## Sheet: ratref-12-v1-0-probes-with-vari
Table S2. Identification and chromosomal location of Illumina oligonucleotides carrying polymorphisms between the GK strain and the BN reference sequence. The position (bp) of the oligonucleotide is based on ENSEMBL annotations of the rat genome (RGSC3.4, Ensembl release 69).
Probe	Chromosome	Position (bp)	Reference	Alternative
50136	18	30619112	T	G
50154	16	64888473	G	A
50373	12	10925522	T	A
50373	12	10925536	A	AC
50450	5	153674583	A	G
50576	12	23185790	T	C
50576	12	23185800	G	A
60026	20	770598	A	G
70041	1	58784224	G	A
70102	10	36634992	G	A
70435	8	16163562	G	A
70494	3	116730913	G	A
70519	18	64198391	T	C
70519	18	64198398	A	AAGTAGCCCCACCGCCTC
110364	8	40340547	G	T
110364	8	40340574	C	G
110452	15	27969070	A	G
110452	15	27969076	T	C
110600	1	208137373	T	TA
130020	3	72974865	C	T
130020	3	72974898	A	G
130129	5	26327388	C	T
130133	1	161319380	A	G
130184	10	90109697	C	T
360072	1	163043517	C	A
360154	X	26151152	T	G
360273	6	50624055	T	C
360494	2	25951844	GAGA	G
360500	3	16593532	C	A
380102	3	69648926	G	A
380332	2	182813002	G	A
380348	1	161363117	A	G
380601	2	178787317	GC	G
380601	2	178787319	C	CTGCCCAAGCT
380601	2	178787325	C	CA
380601	2	178787328	CT	C
430041	4	185258533	T	A
430072	9	22234359	T	C
430100	8	90503396	C	A
430309	1	240992143	A	G
430309	1	240992164	G	A
430309	1	240992168	T	G
450039	4	87256215	T	A
450082	20	832540	A	G
450086	20	36844646	T	C
450100	7	134621344	G	A
460129	1	50651974	A	T
460129	1	50651977	G	C
460451	14	21573488	A	AGGGAG
460519	11	27360524	G	T
460692	3	72635967	TAA	T
460692	3	72636006	A	G
510092	10	92311998	A	C
510092	10	92312001	G	A
510092	10	92312022	G	C
510300	3	68647154	G	A
510309	20	4702096	C	A
510309	20	4702103	C	A
510309	20	4702124	C	T
510605	12	42956730	C	CGGATA
520064	14	41129131	C	T
520129	1	250718525	G	A
520131	2	196527476	G	A
520131	2	196527493	T	C
520270	2	143975290	C	T
520673	2	228698818	T	C
540017	10	65072563	C	T
540064	20	5789194	C	T
540148	10	39684875	G	A
540280	7	4876830	C	T
540541	8	18629182	C	G
540592	1	162142942	G	A
580075	3	16311326	C	A
580121	9	13373073	A	G
580131	13	89885943	C	T
580400	4	159085639	T	A
580577	8	53895344	C	T
580647	10	57296249	T	C
610059	6	46514760	G	T
610537	5	108012146	A	C
610673	10	44862143	C	T
610707	8	61249813	TGA	T
630079	11	37577310	T	G
630184	5	136439125	A	G
630341	1	83895960	T	C
630347	3	69137581	C	T
630451	5	110020951	G	A
670273	1	161441063	A	G
670315	7	136674456	G	A
670315	7	136674462	C	T
670670	5	60506455	A	C
730082	1	182298109	C	G
730091	3	75619575	A	G
730136	1	162843486	A	G
730193	9	5512696	T	G
730411	7	22332415	C	G
730446	3	9445146	C	T
730465	18	40410338	A	C
730538	8	111575452	C	T
730541	16	9615107	T	C
730541	16	9615108	G	A
730541	16	9615120	T	C
730541	16	9615128	C	T
730541	16	9615132	A	G
730647	1	161216446	C	A
770347	17	67848882	G	T
770487	17	16658723	A	T
770717	5	120335640	CA	C
770717	5	120335666	A	C
770717	5	120335672	G	C
780037	12	42642840	T	C
780082	10	55303896	G	A
780114	2	28864406	C	G
780180	5	152935567	C	T
780341	3	5120491	C	T
780373	1	1135578	T	C
780504	19	51030024	G	A
780609	8	11211828	C	A
840538	X	136700799	C	T
840575	3	62103985	C	T
840632	4	154133388	T	A
840632	4	154133393	G	A
840632	4	154133403	T	C
870053	5	24835933	A	ACAGACCCATAC
870333	1	116710272	T	G
870427	4	158736322	T	TG
870446	1	161107536	A	G
870446	1	161107537	G	A
870546	8	124882308	G	A
870632	7	104220537	G	C
870632	7	104220562	G	A
940020	20	793042	T	C
940020	20	793052	G	A
940121	4	78432022	A	C
940333	13	87170147	C	T
940402	10	55392691	G	T
940403	10	60295329	C	T
1050082	2	180859247	A	G
1050100	3	63519442	G	A
1050110	19	41890714	T	C
1050156	3	68818631	C	A
1050180	4	160131664	G	A
1050373	18	30666708	G	C
1050465	20	4315758	A	C
1050465	20	4315776	G	T
1050528	3	58528785	A	G
1050563	1	90697493	A	G
1050736	5	73447191	G	A
1090048	20	5059181	G	A
1090048	20	5059196	G	A
1090048	20	5059197	C	T
1090048	20	5059205	A	G
1090082	7	123067805	C	T
1090575	7	7206184	C	T
1170086	2	235938569	C	T
1170139	3	73681017	A	G
1170286	1	5319002	C	T
1170398	17	18440967	G	T
1170400	5	108345968	A	C
1170400	5	108345997	C	T
1170400	5	108346008	C	T
1170471	2	177632588	G	A
1170575	13	89853487	C	T
1170575	13	89853510	G	A
1170632	13	88637664	G	A
1170670	10	45090740	G	A
1190368	1	267894811	G	T
1190487	7	24942211	G	A
1190487	7	24942220	G	A
1190592	3	114644963	G	A
1230039	13	87242838	A	T
1230039	13	87242846	A	G
1230039	13	87242852	G	A
1230463	17	31932024	T	C
1230605	10	87379483	C	T
1230632	10	34852218	G	A
1240070	3	10026339	T	G
1240341	1	167829442	T	C
1240451	2	39456868	C	CCAAGA
1240706	6	48472881	A	G
1340041	1	164076071	C	A
1340369	3	73812312	G	A
1340369	3	73812317	T	G
1340369	3	73812327	G	A
1340400	13	87531157	G	T
1340593	Un	75487	A	T
1340692	18	64965982	G	A
1340692	18	64965991	A	T
1340692	18	64966011	T	C
1400056	5	169517011	G	A
1400286	6	91143144	G	A
1400500	5	154876741	G	A
1400500	5	154876752	G	A
1400707	3	141407536	C	CA
1410050	7	10885458	T	C
1410156	8	10115865	G	A
1410364	5	159873473	A	G
1410372	8	118621620	G	T
1410390	7	11736373	A	G
1410400	17	44564995	T	C
1410471	7	116896258	T	C
1450463	3	73349457	A	G
1450647	1	222312764	G	A
1450647	1	222312765	G	A
1450707	10	63708364	A	G
1450707	10	63708376	GT	G
1500056	10	40909587	GA	G
1500113	8	19279588	G	A
1500400	7	9705940	T	C
1500768	5	165062950	C	T
1570121	Un	1689933	C	A
1570152	2	182762791	C	T
1580059	3	154760222	T	C
1580070	5	135908848	G	A
1580167	1	160548760	G	A
1580170	Un	251489	TC	T
1580750	1	162590215	G	A
1660008	10	92760781	TTG	T
1660008	10	92760786	AT	A
1660008	10	92760808	TTC	T
1660008	10	92760812	A	C
1660008	10	92760827	TG	T
1660082	3	73093363	CT	C
1660082	3	73093374	C	T
1660180	Un	31822	C	T
1660242	10	44309587	C	T
1660364	9	86744293	G	A
1660685	10	40514429	A	G
1660735	1	246091505	C	T
1690112	7	25149640	A	G
1690408	7	10117117	G	A
1690435	12	11341907	T	TCTCCGAGGTGC
1690446	14	41067204	G	T
1690500	12	2658667	C	T
1690619	Un	570589	C	CAGAGAGAGAGAGAGAG
1690692	4	152925445	G	A
1690722	18	30562714	GC	G
1740577	2	199028136	A	ACTTGACAGCAG
1740577	2	199028149	G	A
1740731	7	140235427	G	T
1770070	1	2568630	C	T
1770070	1	2568636	T	C
1770070	1	2568676	C	T
1770138	1	29733262	C	CCCA
1770181	2	189088331	C	T
1770390	17	80011340	T	G
1770739	12	36784892	A	ACCCC
1780035	15	27869395	C	T
1780035	15	27869426	A	C
1780050	Un	151977	T	A
1780053	1	200028988	T	C
1780435	1	241496521	C	A
1780471	12	37644001	G	A
1780592	10	106653795	T	C
1780731	3	39814222	CT	C
1850039	18	29374951	A	G
1850121	8	19898654	C	T
1850128	7	113242341	G	A
1850484	18	16159417	C	G
1850593	16	49518498	C	T
1940338	5	30492992	G	A
1940358	3	14393214	T	C
1940632	10	55278534	C	T
1980136	19	53779804	G	A
1980204	1	162212854	G	A
1980278	2	227461641	C	CA
1980358	10	56903066	CTGGTGG	C
1980725	1	162927284	T	C
1990746	15	6014631	G	T
2030097	11	45582004	G	A
2030215	3	69432265	G	A
2030215	3	69432276	G	A
2030280	16	87959866	G	A
2030647	14	16193885	A	G
2060044	Un	78547	G	T
2060136	10	57077378	A	G
2060390	3	16176655	C	G
2060400	1	164294544	A	G
2060725	1	165131178	A	G
2100050	5	151605649	T	C
2100053	10	90610280	A	G
2120070	8	18174283	A	G
2120114	2	52462952	C	T
2120180	8	111596305	G	C
2120348	17	68613889	T	C
2120397	15	9085	C	T
2120397	15	9086	G	A
2120619	8	124142514	T	C
2190086	20	1247005	G	A
2190397	7	136995471	T	G
2230021	10	44350632	A	G
2230358	5	153282566	A	G
2230576	1	198683340	G	A
2230576	1	198683356	C	T
2260019	Un	147604	C	CA
2260020	1	136272521	C	T
2260402	1	50887994	C	T
2320020	3	70373864	A	G
2320133	8	16256751	G	A
2320408	13	102143546	A	G
2340020	17	21015498	G	GTCTTCC
2340020	17	21015519	A	T
2340129	20	3611289	T	G
2340204	17	93496477	T	TC
2340411	10	45873907	T	C
2350020	7	12591953	A	G
2350390	10	61118916	G	A
2350390	10	61118932	G	A
2350594	5	139381121	G	A
2350594	5	139381126	G	A
2360040	2	19904978	T	C
2360040	2	19904979	C	G
2360692	5	157657323	G	A
2370014	6	49510694	G	A
2450195	7	71477538	C	G
2450452	1	161099505	C	A
2450452	1	161099543	A	G
2450563	20	248306	G	A
2450563	20	248347	C	A
2470142	17	84769602	G	T
2470142	17	84769612	C	T
2470142	17	84769618	C	T
2470239	5	131013035	C	A
2470273	3	155871712	C	G
2470288	1	201154562	C	A
2470400	Un	77033	A	G
2470408	2	182883552	T	C
2470577	5	172762582	T	C
2480403	2	44488376	A	G
2480403	2	44488385	T	C
2480403	2	44488386	G	C
2480403	2	44488388	C	T
2480494	13	48070592	G	A
2480619	1	160220594	A	T
2480735	9	182026	T	C
2510091	2	204395970	C	T
2510373	8	42714203	A	T
2570026	1	252406198	C	T
2570026	1	252406224	T	C
2570041	1	161856969	A	G
2570239	3	138288711	A	G
2570279	5	154743857	A	G
2570279	5	154743868	C	A
2570301	15	39316731	G	A
2570722	3	16001763	T	C
2630047	12	11635272	G	A
2630048	19	10697538	C	A
2630121	20	9470002	T	C
2630369	10	60635289	A	C
2630575	6	142905535	A	G
2630575	6	142905567	A	G
2640014	10	86439350	G	A
2640288	15	22664912	G	A
2640484	2	219334971	C	T
2650086	3	70381312	G	A
2650152	4	68491167	C	T
2650309	1	131560510	G	C
2650592	5	149046022	C	T
2680653	20	36749772	A	G
2690008	13	92813878	TA	T
2690242	14	39122201	C	T
2690528	5	75855238	C	A
2760026	15	6289500	C	A
2760039	17	32227687	A	G
2760059	10	11762396	A	T
2760059	10	11762422	C	G
2760180	10	92285963	A	G
2760400	7	113583353	A	G
2760437	5	156737233	T	C
2760528	3	9330093	G	T
2810128	9	13136729	C	T
2810170	20	5099032	C	A
2810170	20	5099034	G	A
2810170	20	5099047	A	AG
2810286	17	83025259	G	T
2810332	10	89081206	A	G
2810397	1	179911971	T	C
2810397	1	179912006	C	T
2810433	3	73509887	G	A
2810575	13	89874205	G	C
2850066	2	203575771	T	C
2850066	2	203575780	C	T
2850082	14	17267686	G	A
2850082	14	17267688	C	T
2850097	7	56057293	G	A
2850152	1	164120151	C	T
2850324	14	14813663	T	C
2850324	14	14813665	C	CT
2850706	8	115256004	T	C
2900195	11	29511965	G	A
2900273	20	1782170	T	G
2940059	1	162682076	C	T
2940075	14	109828082	G	A
2970059	9	10378214	C	T
2970091	4	83936878	T	G
2970093	16	54664463	G	A
2970112	14	10330015	C	T
2970193	1	140173185	G	A
2970484	12	17498698	C	A
2970577	Un	24727	A	C
2970601	16	81213342	T	C
3060215	1	229058457	TAGCTCGGACGGCACAGGCTCATATTTA	T
3120114	18	30671175	G	A
3120195	7	12393420	G	A
3120215	1	140157723	G	A
3120750	15	21126706	G	T
3130379	2	178793948	A	G
3140088	7	69889182	G	T
3140113	3	69486629	G	A
3140113	3	69486632	T	C
3140184	16	69110734	A	C
3140538	4	125189834	G	A
3140601	7	13799944	G	A
3140601	7	13799973	G	C
3140603	20	647293	C	A
3140603	20	647324	A	C
3170152	3	73612370	C	T
3170373	1	154647619	T	G
3170373	1	154647620	G	A
3170452	7	75235632	C	A
3190044	10	95552589	T	G
3190309	19	21962457	A	G
3190632	10	34864105	A	G
3190739	11	66359925	A	T
3290162	4	204659	C	G
3290167	11	79125885	C	T
3290433	13	89335195	G	A
3290441	20	5075129	G	A
3360047	17	33049598	C	T
3360138	18	60719562	G	A
3360154	12	34029531	A	G
3360403	10	44548190	A	G
3360408	4	18643860	C	G
3390008	5	151480100	ACT	A
3390017	10	60221465	G	T
3390167	5	34244750	G	A
3390167	5	34244754	T	A
3390167	5	34244758	G	A
3390167	5	34244759	G	T
3390519	6	62280406	T	C
3390528	10	34833140	G	A
3440239	1	66825011	T	G
3440239	1	66825012	C	T
3440239	1	66825013	A	T
3440239	1	66825015	A	G
3440239	1	66825016	G	GTTTGA
3440324	1	242585220	TCC	T
3440494	10	12947518	A	G
3450017	2	192510413	T	A
3450215	2	179011313	A	T
3450215	2	179011329	C	G
3450286	1	215286183	T	G
3450368	11	85102457	C	G
3450500	1	249092989	A	G
3450632	1	77453573	A	G
3450735	7	8316876	A	G
3450735	7	8316913	G	A
3520047	3	144125388	C	A
3610019	4	55760907	G	T
3610020	19	35785468	C	T
3610288	3	74436854	G	A
3610309	20	3577125	C	T
3610368	2	29257939	C	T
3610504	9	43796840	A	C
3610706	5	78707544	G	T
3710021	15	64161916	T	G
3710068	8	111713325	A	T
3710086	7	5978298	ACCCAGGAGCT	A
3710181	7	24872427	C	T
3710494	19	17045219	C	CGCT
3710494	19	17045250	G	C
3710670	1	249194728	C	T
3780446	2	240540998	T	C
3780446	2	240540999	A	G
3780465	5	159805276	C	T
3780465	5	159805313	C	T
3780634	8	126492958	A	G
3840039	3	73126504	C	T
3840053	18	61759452	G	A
3840215	7	5158671	G	T
3840673	18	30329428	A	G
3850025	4	68169482	T	A
3850025	4	68169483	G	C
3850048	20	11763626	G	A
3850050	1	215219991	G	A
3850092	7	12227978	G	A
3850148	18	28240601	A	T
3850164	12	2714347	T	C
3850504	10	65078454	T	C,A
3850601	5	34279344	C	T
3870041	9	74765796	C	T
3870088	5	70023723	A	G
3870181	2	21046898	G	A
3870193	10	108882852	C	G
3870315	5	36640827	C	A
3870315	5	36640850	G	T
3870619	1	162247902	G	A
3930382	5	59918632	C	A
3930382	5	59918651	C	T
3930382	5	59918657	A	T
3930382	5	59918658	A	G
3930382	5	59918662	G	C
3930382	5	59918666	G	C
3930674	6	47955039	T	G
3940504	X	7238860	A	G
3940592	10	12751823	G	A
3940711	5	151859747	C	T
3990047	1	262895209	T	C
3990095	2	127829834	C	T
3990347	19	135658	T	A
3990372	17	14001026	C	CA
3990452	20	416750	A	C
3990452	20	416778	G	T
3990687	3	69117987	C	T
4010079	12	36858780	GC	G
4010139	5	169389887	A	G
4010239	18	56343170	G	A
4010239	18	56343173	C	G
4010484	7	5178864	G	A
4010500	1	73410601	T	C
4010735	2	200054012	A	G
4050066	18	26806215	G	A
4050465	9	20181928	C	T
4050500	10	38934869	C	T
4060079	2	190129009	A	G
4060152	5	160109800	C	T
4060161	10	105254649	A	T
4060300	18	4291840	G	A
4060372	4	151707052	C	T
4060471	8	54601959	G	T
4060722	Un	3369801	C	G
4070138	2	22046048	A	G
4070138	2	22046054	C	T
4070253	14	22493156	G	A
4070253	14	22493159	C	T
4070253	14	22493160	A	T
4070465	4	152691442	C	T
4070575	7	9534491	A	C
4070609	8	77886044	C	T
4120156	20	1185660	A	C
4120253	Un	44763	T	A
4150091	12	42545826	C	T
4150195	11	30696275	A	G
4150440	17	48771926	T	C
4150440	17	48771929	G	T
4150647	1	161205714	C	A
4200092	6	91338227	T	C
4200097	14	7230142	T	C
4200114	9	57829012	C	G
4200309	7	116859692	A	C
4210020	7	126055532	C	G
4210136	3	7914311	G	A
4210168	11	42753526	C	T
4210332	18	68027066	T	C
4210338	5	127542508	A	G
4210438	19	52623208	C	T
4210450	17	57244789	C	T
4210520	15	26243138	G	A
4230048	5	150780566	C	T
4230048	5	150780580	C	T
4280156	10	55815617	A	G
4280170	4	66912340	A	G
4280170	4	66912342	G	A
4280193	14	6548897	C	T
4280193	14	6548898	A	G
4280368	7	2175909	G	A
4280368	7	2175910	C	A
4280524	7	141415363	G	A
4280593	9	53878493	GTCACTGTGGGCGACATACGTAGT	G
4280593	9	53878516	T	TATTGCATCCAACCTTTTGTG
4390092	2	23923928	T	C
4480253	4	154896305	C	T
4480465	20	30197427	G	A
4480711	20	38095233	T	C
4490468	3	148995059	G	A
4540053	8	18393332	C	T
4540053	8	18393333	CT	C
4540131	10	44881939	C	T
4540156	1	166418618	C	T
4540180	1	57987437	C	T
4540242	5	139153501	C	T
4540309	5	152565951	G	A
4560025	14	46141745	G	A
4560048	10	17359241	A	G
4560068	11	85046866	A	C
4560079	1	163833853	G	T
4560315	3	71714789	C	T
4560576	3	72328317	G	A
4570014	16	80628364	A	AG
4570300	10	60421675	G	A
4570341	13	68907780	T	TC
4570431	10	20722124	TG	T
4570577	2	44589454	T	C
4570685	14	37106	G	A
4570687	3	69112804	A	C
4570687	3	69112813	A	G
4570687	3	69112843	G	C
4590044	1	169029800	C	T
4590368	4	25051990	G	A
4590670	7	137024824	T	C
4610020	5	154005271	A	G
4610039	17	40124902	C	T
4610092	1	244522346	C	T
4610176	2	188458684	G	A
4610487	7	124386666	T	C
4610551	3	69998802	T	C
4610603	1	172576592	A	C
4670068	15	12827021	C	T
4670070	4	172192155	G	A
4670102	14	82683248	A	G
4670463	1	73551997	C	G
4730195	1	58461228	C	T
4730280	7	6090010	G	T
4730280	7	6090014	A	C
4730433	7	23300547	GACAGT	G
4730433	7	23300555	T	TACGCAC
4730446	8	112809946	G	C
4730450	5	101184185	C	A
4730670	2	173660697	T	C
4730736	2	25725710	C	T
4760392	5	153972688	T	C
4760672	19	35066295	C	A
4780097	10	34970123	C	G
4780097	10	34970127	C	A
4780324	10	7000019	A	G
4780332	2	137166517	C	T
4780465	X	123556142	T	C
4780575	7	142456178	C	A
4810039	1	161129195	G	A
4810619	1	164242207	G	A
4850025	8	124578311	G	A
4850056	13	49096212	G	A
4850056	13	49096221	C	T
4850056	13	49096222	T	A
4850333	1	77081131	A	G
4850369	1	180753755	T	C
4850408	1	201457003	C	T
4850440	2	180441506	G	A
4850563	9	39677194	C	T
4920019	4	179964768	G	A
4920520	4	112358835	C	T
4920575	5	9277307	G	A
4920594	5	139347633	A	T
4920594	5	139347666	A	T
5050037	17	72142249	G	A
5050121	20	11414737	T	C
5050397	9	74709404	G	A
5080280	1	186044222	T	C
5080390	4	69637603	G	A
5080451	10	105573018	G	C
5080717	20	32582886	T	C
5080750	10	56605031	G	C
5130364	20	38327307	C	G
5130647	14	21294590	G	T
5130685	20	5357268	C	T
5220088	20	4754422	A	G
5220487	9	44316547	C	T
5220672	3	69858825	A	G
5220711	2	179932055	G	A
5270176	7	136155757	AC	A
5270390	1	228868153	G	A
5270577	7	113242736	A	G
5270577	7	113242747	A	G
5290184	8	10608503	C	T
5340048	1	51379348	C	G
5340131	9	47373263	GCA	G
5340167	13	13506150	G	C
5340397	3	136739231	T	G
5340427	7	7039576	C	T
5340427	7	7039619	T	G
5340722	10	12124352	A	C
5360253	4	86820096	A	G
5360253	4	86820103	T	C
5360736	16	183263	T	G
5390059	1	57734474	T	C
5390333	20	93176	C	T
5420168	9	592085	T	C
5420168	9	592104	A	C
5420349	2	122053	C	T
5420465	12	2470626	T	A
5420619	7	74651505	G	A
5550041	1	161797007	G	A
5550041	1	161797021	C	A
5550348	5	24457270	G	A
5550546	10	86236601	C	T
5550706	10	39777882	A	AT
5570278	10	82986805	T	C
5570377	6	1728639	C	T
5570377	6	1728666	C	T
5570402	8	16920127	G	A
5570408	2	219187874	C	T
5670154	12	1531098	C	A
5690014	2	219334971	C	T
5690446	18	22579370	T	A
5690524	12	33224570	C	T
5690546	15	32575066	C	T
5690551	5	25896671	C	T
5700435	20	1336935	G	A
5720039	20	11034255	G	A
5720075	2	203532416	T	G
5720164	3	170330186	C	A
5720164	3	170330191	T	A
5720187	13	101439627	G	A
5820131	2	59700987	C	CTG
5820131	2	59701001	A	G
5820239	10	44796178	C	T
5860100	7	136156146	G	C
5860100	7	136156147	G	A
5860301	20	857092	A	G
5890010	8	39111259	C	A,G
5890603	10	61252711	C	T
5890603	10	61252713	C	T
5900152	9	12574590	G	A
5900278	8	37979992	G	A
5900458	1	215238523	T	C
5910048	13	33534098	G	A
5910066	6	91467495	T	C
5910066	6	91467523	C	A
5910156	10	110548730	G	A
5910408	1	214018672	C	T
5910487	7	136926409	T	C
5910504	1	200325680	T	A
5910670	3	11528206	T	C
5910672	14	23605970	A	T
6020286	12	31881211	G	T
6020286	12	31881214	T	C
6020333	2	31494698	A	G
6020333	2	31494717	A	G
6020333	2	31494733	A	T
6020600	5	171783519	C	A
6020600	5	171783520	T	A
6020603	13	83028097	G	A
6040059	2	105413468	T	G
6040082	7	72869655	C	T
6040082	7	72869664	C	T
6040082	7	72869667	T	A
6040132	10	45896641	T	C
6040301	20	3595236	C	T
6040603	5	30576136	T	C
6100017	6	110173619	T	C
6100050	13	98243262	C	CGCGGCTTCT
6100064	10	89706887	C	T
6100161	2	173594519	C	T
6100309	2	188926345	A	G
6100537	4	70249503	A	G
6110021	X	81544857	C	A
6110068	10	94536354	G	A
6110242	14	33492887	C	T
6110242	14	33492895	G	A
6110270	3	109350790	TA	T
6110451	20	29817467	G	C
6110500	3	71532521	T	C
6110671	20	12470330	C	T
6180301	10	39227525	C	T
6180347	12	45386292	C	T
6180347	12	45386302	T	C
6180347	12	45386306	G	A
6200170	9	86004783	T	A
6200309	10	91034410	C	T
6200309	10	91034413	G	A
6200398	4	86495571	G	C
6200575	20	5002030	T	C
6200575	20	5002041	G	T
6200575	20	5002052	CT	C
6200575	20	5002059	C	A
6200575	20	5002064	G	A
6200575	20	5002065	A	T
6200605	12	35074345	CT	C
6220021	8	18725080	A	G
6220133	15	56754308	A	C
6220180	20	10606795	A	T
6220204	8	114635184	T	TG
6220315	2	227104115	A	G
6220435	10	16945551	GT	G
6220435	10	16945554	T	G
6220497	7	50528705	C	T
6290019	3	67934381	C	T
6290086	1	214724818	C	T
6290129	20	9620182	T	C
6290341	5	162487178	C	T
6290341	5	162487180	C	T
6290341	5	162487191	C	T
6290685	5	28338055	A	G
6290687	3	158778243	T	C
6350022	1	208385720	T	C
6350059	7	12100460	C	A
6350736	Un	357855	T	C
6370040	10	34204760	T	C
6370133	10	92012907	G	A
6370253	20	678514	A	G
6370300	14	21757544	C	G
6370398	15	18935239	T	C
6370632	12	6657625	G	A
6380167	1	160956292	T	C
6380167	1	160956313	G	A
6380541	4	48629410	A	G
6380594	1	247347259	A	G
6380647	12	36233517	C	T
6400017	3	9936546	G	A
6400181	20	3009598	G	A
6400195	9	74432208	C	T
6400270	15	21025333	C	T
6400440	5	118508087	C	CAA
6400446	8	39124705	G	C
6400458	8	115006065	A	G
6400722	2	178418	C	A
6400736	16	19402048	G	C
6420059	5	151873838	C	T
6420438	10	62470523	G	A
6420551	7	141220065	N	NACTCCTTCCTGTGCCTTCTC
6450129	2	199880312	C	T
6450129	2	199880315	A	G
6450373	20	41433355	C	T
6450408	11	42395546	A	G
6450722	1	57689663	T	G
6450722	1	57689684	C	G
6510014	10	34252575	G	A
6510014	10	34252582	C	A
6510022	1	36493295	A	ATCT
6510037	8	60884567	T	A
6510070	14	33123656	G	A
6510097	7	6335643	A	C
6510204	6	41315605	A	G
6510364	12	3691655	A	G
6510427	19	36727458	G	A
6510575	10	44911883	C	A
6520037	19	441488	G	A
6520184	1	203346057	A	G
6520520	X	48690560	A	C
6520603	16	8140221	G	T
6520739	6	121763328	C	A
6520739	6	121763360	G	T
6550047	8	18791307	G	A
6550079	4	7043186	A	G
6550176	3	105523805	C	T
6550278	1	166471805	T	TGTTGATGGTCCTGACCACTGAGAATAC
6550292	7	15904659	C	A
6550332	3	132389003	C	T
6550576	1	179756629	A	G
6550592	2	116669599	G	T
6550671	7	111284083	A	T
6590044	12	33146332	A	G
6590156	X	121784195	C	T
6590156	X	121784211	A	G
6590364	4	76784122	C	T
6590528	20	844799	C	A
6620484	7	93947961	T	C
6620546	10	67195373	A	G
6650131	X	39885931	G	A
6650309	10	12200080	C	T
6660017	14	97937408	A	G
6660358	15	33618745	G	A
6660603	1	143603311	A	G
6660750	10	40810063	T	C
6760239	1	154966615	GCTCACGCT	G
6760273	2	257878898	C	T
6770162	2	31317556	C	T
6770397	17	37335033	C	T
6770546	10	61162154	A	T
6840086	11	32344802	A	G
6840458	10	20751171	C	A
6840546	11	83619365	A	G
6860035	14	80769112	T	G
6860053	20	558736	C	A
6860056	1	96178392	T	G
6860102	8	18152320	T	C
6860102	8	18152339	G	T
6860332	7	15552614	C	T
6860332	7	15552625	G	A
6860369	5	150724924	T	A
6860397	15	57010724	A	G
6860519	13	87241661	TACCCTTTCC	T
6860563	18	15864037	T	C
6900039	4	77063637	G	A
6900039	4	77063676	C	T
6900039	4	77063677	G	A
6900048	Un	1733004	C	G
6900079	3	16610748	A	C
6900092	20	1543713	G	A
6900242	20	9633575	G	A
6900292	17	16124729	TCTCACTTTGTAGCCGTGGC	T
6900300	1	265250467	A	G
6900500	1	160834497	T	G
6900528	9	82442442	T	A
6940017	5	172835134	A	G
6940070	5	157557872	C	A
6940204	12	4038837	T	C
6940278	2	202155427	A	G
6940278	2	202155437	A	C
6940278	2	202155438	A	G
6940278	2	202155439	A	G
6940300	1	179490841	C	T
6940390	Un	356206	C	A
6940398	18	30642522	T	C
6940538	4	157799752	C	T
6980014	11	31396894	T	C
6980280	4	61645608	G	A
6980288	15	23024083	G	A
6980465	4	152758487	G	A
6980465	4	152758504	T	G
7000056	5	105666644	G	C
7000110	2	31218867	T	C
7000162	4	83404280	T	C
7000253	20	2922683	T	TG
7000278	Un	2382411	G	T
7000348	13	38399717	CTGTTTT	C
7040019	3	15473027	C	G
7040068	11	79950683	A	G
7040148	2	178793813	C	T
7040520	Un	3345967	C	A
7040520	Un	3345997	T	A
7040575	12	7713990	G	A
7050167	12	36821672	A	G
7050270	20	5087233	T	A
7050280	3	69188262	A	G
7050288	7	31983951	T	C
7050504	2	106814835	G	A
7100008	3	70404491	C	A
7100280	X	49978033	G	A
7100348	20	4786330	A	G
7100400	1	252601555	A	G
7100433	3	66072733	G	C
7100433	3	66072740	GC	G
7100433	3	66072743	C	T
7100671	3	170295361	C	G
7100736	13	81826998	G	A
