# Supplementary material for: Transcriptome Profiling in Rat Inbred Strains and Experimental Cross Reveals Discrepant Genetic Architecture of Genome-Wide Gene Expression
Source: G3 (Bethesda). 2016 Sep 19;6(11):3671–83. doi: 10.1534/g3.116.033274 (PMC5100866; doi:10.1534/g3.116.033274)
Supplement: Supplemental Material [file supp_g3.116.033274_TableS3.xls]

## Sheet: WAT-qRTprimers
Table S3. Oligonucleotides used for eQTL validation by quantitative RT PCR in congenic strains and GK and BN parental strains.
Gene	5'-forward qRT primer-3'	5'-reverse qRT primer-3'
36B4	ACCTGGAAGTCCAACTACTTCC	CATGCGGATCTGCTGCATCTG
Actin	TGCCCTAGACTTCGAGCAAGAG	CATGGATGCCACAGGATTCCATAC
Ankrd15	TCAATTCCGTCATGAAGTCTGC	CTTCGGTCGGGAGGACTAGTAA
Aqp11	ATATTGGGTTGCTCCTTCTCTA	TTGAGTGATGTATTAAATGCTGC
Ascl3	CAAGAGGAACGAGCGAGAG	GGTTGTTCGAGGGTTTTTC
Cd2bp2	GCTGTACGGACCCTTTACCA	GCCTCCAATATCCTCACTGC
Clns1a	ATGAGGACGACAATGATGATG	CCTTCTGCTGTTAAATGGGATA
Dmrt3	TGCCAGCGCAGATTGCTAAG	CCTTCAGTGACAAAGACACCGA
Folh1	ATTTGATTCGCTGTTTTCTGC	TGATTCTCCTGCATACTTGTTG
Gprc5b	AGCAGAGCAACCTTTTCGTA	AACCCTTGTTTACACAGTCCATA
Hirip3	AGTGGCTTCCTTGGATGTTG	GCTGCTGTAGTCTGTCTTTGAA
Ifitm1	TCACTACTCTTCCAGCCTCAAA	CCAGTCACATCACCCACCAT
Ifitm3	GCCTATGCCTACTCTGTGAAG	CGTTTTATTGAATCCATTGTG
Tmem219 (LOC308986)	CACCAAGCTGCTGACCTCA	AAGCCATTTATTTTCCCACA
RGD1563402 (LOC309188)	CAGCAGTGGATGTCAAGGGT	CCTGCTGGAGATGATGATCCA
Zfp518a (LOC309478)	ATTCAAGCCTTCCGTCTCTC	ATAGCTGTGTCTGTTCAAATGG
LOC499356	TCCACGAGACTGAAATACGC	ACCCTCCCCAGCCATTAC
Mesdc2	TTTGTCACCATCTCAGGGAAC	TTATTTTTCTCCTTGCTTCCTC
Mgmt	AAGCTGCTGAAGGTTGTGAA	CAATCAGACCCAAGCCTTT
Mrpl48	AAAGTTATGCGATGCCCAC	GAGCTTTGAACCTTCCCTTG
Nhlrc2	CTTCACTTACTGCTGCATCAA	TTATCTTTGTGACCCTCTCCA
Wdr73 (Nmb)	CCAGTGTTCAAGTCCAGCC	GTTCTGGGTTTGCTTGGGT
Plekhb1	GCAGCGGTATCCACAACAG	GTGCCGTCTCATCGTGGT
Plin	CCAACACTCTTTCTCGACACA	GTCTGGTCTTCATGGTTCTCA
Pyroxd2 (RGD1303232)	CTCTACTTTGCCCGACCAG	ACCAGACAAAACCAGCTAATC
RGD1305394	TTCTCAGCCATGCCAGTTC	GTGGTGTTGTGCAGGTCTAGT
Rnf153	GATTGGTTGTCCTGTTCCTC	CGGTGTGCCTGACGTAAA
Sec23ip	GAAGAATTGGAGAAGGTGGC	TTTAAGTAACAAGAGGGCAGTAT
Siglec5	TCACAGACCCAGAAAGAAGAG	CTTGATGGTCTCCGTGTTCT
Slc22a18	TGGCTACCTCATGTCCTTCT	GGTCAATGGATGCACAGATG
Taf5	GATGGTTGGAGAATTAAAAGG	GTACGACTGGTGTTGATTTGG
Tm7sf2	ATGGCTCTGGCTTGGTCC	TGTTTTCAACGTGCTGAGC
Tpcn2	TACTGGCCCAACAACTTCG	AGCTGCTTATGACCTTGAGG
Pdzd9 (Uqcrc2)	TACATGCCACCGCCTACT	ATGTTTTATTGGCTCTATGGC
Vegfb	GAGCGTCTACCCAATGAGG	AGCACGTTTAATCTCTTCAGC
