# Supplementary material for: Transcriptome Profiling in Rat Inbred Strains and Experimental Cross Reveals Discrepant Genetic Architecture of Genome-Wide Gene Expression
Source: G3 (Bethesda). 2016 Sep 19;6(11):3671–83. doi: 10.1534/g3.116.033274 (PMC5100866; doi:10.1534/g3.116.033274)
Supplement: Supplemental Material [file supp_g3.116.033274_TableS4.xlsx]

## Sheet: Sheet1
Table S4. Details of genes significantly differentially expressed (adjusted P<0.05) in adipose tissue between GK and BN strains and between BN.GK and GK.BN congenic strains and relevant BN or GK controls, respectively, and eQTL data in the GKxBN F2 cross. For each strain, fold changes (FC) and p-values are reported. The GK or BN genomic regions targeted in the BN.GK and GK.BN congenics, respectiv…
Symbol	Description	Chromosome	Chromosome Location	GK_FC	GK_p	GK_padj	BN.GK1b_FC	BN.GK1b_p	BN.GK1b_padj	BN.GK1f_FC	BN.GK1f_p	BN.GK1f_padj	BN.GK1d_FC	BN.GK1d_p	BN.GK1d_padj	BN.GK1h_FC	BN.GK1h_p	BN.GK1h_padj	BN.GK1p_FC	BN.GK1p_p	BN.GK1p_padj	BN.GK1q_FC	BN.GK1q_p	BN.GK1q_padj	BN.GK1t_FC	BN.GK1t_p	BN.GK1t_padj	BN.GK1u_FC	BN.GK1u_p	BN.GK1u_padj	BN.GK1v_FC	BN.GK1v_p	BN.GK1v_padj	BN.GK2c_FC	BN.GK2c_p	BN.GK2c_padj	BN.GK4b_FC	BN.GK4b_p	BN.GK4b_padj	BN.GK5a_FC	BN.GK5a_p	BN.GK5a_padj	BN.GK5c_FC	BN.GK5c_p	BN.GK5c_padj	BN.GK7a_FC	BN.GK7a_p	BN.GK7a_padj	BN.GK7d_FC
LOC680831	similar to spermatogenesis associated glutamate (E)-rich protein 4a	0	-	0.139003	0.11098	0.431421	-0.082	0.651	0.846	-0.376	0.052	0.218	-0.207	0.256	0.515	-0.366	0.076	0.261	-0.827	0	0.003	-0.439	0.017	0.105	-0.422	0.029	0.205	-0.279	0.128	0.325	-0.346	0.059	0.247	-0.135	0.404	0.815	-0.005	0.975	0.995	-0.041	0.801	0.947	-0.1	0.537	0.791	-0.182	0.264	0.716	-0.095
LOC498453	similar to transcription elongation factor A 1 isoform 2	0	-	0.0397196	0.622708	0.873151	-0.095	0.714	0.882	0.076	0.78	0.911	0.132	0.611	0.805	0.079	0.786	0.904	-0.115	0.694	0.849	-0.066	0.801	0.922	-0.095	0.728	0.912	0.143	0.583	0.777	0.029	0.912	0.968	0.018	0.939	0.99	-0.076	0.758	0.935	0.012	0.959	0.992	1.825	0	0	-0.022	0.925	0.984	-0.191
LOC317106	similar to glutamate receptor, ionotropic, N-methyl D-aspartate-like 1A	0	-	0.392493	9.99755e-05	0.004489	-0.054	0.561	0.793	-0.061	0.531	0.765	-0.068	0.467	0.704	0.107	0.309	0.57	-0.098	0.348	0.595	-0.096	0.301	0.586	-0.084	0.389	0.729	0.071	0.443	0.672	0.046	0.619	0.834	-0.03	0.716	0.945	-0.103	0.243	0.633	0.012	0.881	0.97	0.045	0.583	0.819	0.074	0.369	0.795	-0.01
LOC363320	similar to Discs large homolog 5 (Placenta and prostate DLG) (Discs large protein P-dlg)	0	-	-0.325302	0.0132926	0.127474	-0.291	0.213	0.474	-0.09	0.713	0.877	-0.267	0.253	0.509	-0.148	0.574	0.779	-0.169	0.521	0.742	-0.067	0.775	0.909	-0.014	0.953	0.987	-0.776	0.001	0.015	-0.144	0.537	0.786	-0.418	0.046	0.384	0.037	0.868	0.97	-0.721	0.001	0.058	-0.277	0.184	0.489	-0.078	0.708	0.93	0.142
LOC498934	similar to U6 snRNA-associated Sm-like protein LSm6 (Sm protein F) (LOC498934) mRNA.	0	-	-0.0319736	0.796611	0.940679	-0.522	0	0.001	-0.42	0.001	0.019	-0.65	0	0	-0.466	0.001	0.013	-0.516	0	0.004	-0.62	0	0	-0.311	0.014	0.135	-0.704	0	0	-0.457	0	0.006	-0.025	0.812	0.962	-0.013	0.905	0.977	-0.035	0.743	0.928	0.037	0.725	0.891	0.068	0.525	0.866	0.099
RGD1565588	similar to calcium binding protein P22	0	-	0.385764	0.00278495	0.0450169	0	0.998	0.999	0.114	0.509	0.75	0.208	0.204	0.451	-0.041	0.822	0.92	0.291	0.116	0.31	0.292	0.075	0.267	0.537	0.002	0.046	0.245	0.136	0.339	-0.027	0.871	0.954	0.467	0.002	0.087	0.189	0.225	0.613	0.222	0.129	0.539	0.317	0.031	0.187	0.236	0.106	0.518	0.151
LOC690577	similar to RIKEN cDNA 5031410I06	0	-	0.0691434	0.472104	0.800258	-0.446	0.001	0.017	-0.244	0.094	0.307	-0.333	0.017	0.094	-0.362	0.021	0.118	-0.281	0.071	0.226	-0.367	0.008	0.069	-0.371	0.011	0.118	-0.34	0.014	0.08	-0.363	0.009	0.076	-0.184	0.134	0.576	-0.016	0.902	0.977	-0.219	0.075	0.453	-0.226	0.066	0.285	-0.076	0.532	0.869	0.031
LOC302457	similar to nidogen 2 protein (LOC302457) mRNA.	0	-	-0.0659373	0.306066	0.675937	-0.421	0.005	0.04	-0.299	0.056	0.228	-0.348	0.02	0.106	-0.194	0.243	0.504	-0.122	0.463	0.697	-0.339	0.023	0.126	-0.381	0.015	0.139	-0.448	0.003	0.027	-0.424	0.005	0.048	-0.028	0.832	0.966	-0.246	0.081	0.389	0.022	0.868	0.965	-0.19	0.148	0.436	-0.344	0.01	0.21	0.03
LOC498618	similar to glyceraldehyde-3-phosphate dehydrogenase (LOC498618) mRNA.	0	-	0.559818	0.000758003	0.018866	0.379	0.282	0.552	0.157	0.671	0.853	0.17	0.629	0.815	0.96	0.017	0.101	0.696	0.081	0.247	0.291	0.409	0.678	0.068	0.853	0.956	0.467	0.185	0.409	1.482	0	0.002	0.364	0.246	0.699	0.38	0.256	0.641	-0.247	0.43	0.797	0.069	0.827	0.937	0.074	0.813	0.96	-0.189
Kpna2	karyopherin (importin) alpha 2 (Kpna2) mRNA.	0	-	0.349931	0.014244	0.133132	-0.194	0.159	0.396	-0.024	0.867	0.95	-0.339	0.015	0.087	-0.24	0.122	0.343	-0.074	0.632	0.814	-0.503	0	0.009	0.017	0.906	0.973	-0.313	0.024	0.111	-0.235	0.088	0.31	0.011	0.93	0.989	0.126	0.332	0.717	-0.1	0.412	0.788	-0.149	0.222	0.536	-0.029	0.812	0.96	0.088
LOC366994	hypothetical LOC366994 (LOC366994) mRNA.	0	-	-0.13566	0.0685344	0.338642	0.114	0.492	0.745	0.058	0.74	0.891	0.164	0.324	0.586	-0.07	0.708	0.861	-0.364	0.054	0.189	0.048	0.774	0.908	-0.127	0.467	0.781	0.038	0.82	0.918	0.043	0.797	0.927	0.334	0.025	0.302	0.309	0.052	0.313	0.673	0	0.008	0.368	0.014	0.119	0.036	0.809	0.959	0.316
Setdb1	SET domain, bifurcated 1 (Setdb1) mRNA.	0	-	0.00504573	0.90624	0.974895	-0.11	0.247	0.513	-0.129	0.198	0.469	-0.127	0.181	0.421	-0.294	0.007	0.057	-0.179	0.096	0.277	-0.159	0.096	0.309	-0.12	0.23	0.582	-0.17	0.075	0.237	-0.185	0.053	0.229	-0.188	0.027	0.309	-0.236	0.01	0.143	-0.204	0.017	0.252	-0.183	0.032	0.19	-0.129	0.129	0.558	-0.139
LOC501211	LOC501211 (LOC501211) mRNA.	0	-	0.804775	0.0124552	0.122545	1.206	0	0.001	0.652	0.022	0.13	-0.076	0.778	0.899	0.438	0.149	0.383	0.062	0.838	0.924	0.361	0.18	0.447	0.003	0.993	0.998	1.074	0	0.003	0.089	0.739	0.896	0.794	0.001	0.071	-0.529	0.04	0.278	0.772	0.002	0.085	0.657	0.007	0.078	0.392	0.103	0.514	-0.075
LOC360258	protein serine-threonine phosphatase catalytic subunit PP-1b (LOC360258) mRNA.	0	-	0.2131	0.0594435	0.312412	0.27	0.007	0.052	0.288	0.006	0.059	0.414	0	0.002	0.184	0.101	0.308	0.14	0.211	0.446	0.344	0.001	0.013	0.456	0	0.003	0.307	0.002	0.025	0.324	0.001	0.02	-0.034	0.703	0.941	0.093	0.325	0.71	-0.051	0.564	0.863	-0.105	0.236	0.553	0.101	0.254	0.705	0.01
LOC499295	LOC499295 (LOC499295) mRNA.	0	-	-0.123163	0.111704	0.433132	0.211	0.066	0.226	0.207	0.086	0.293	0.205	0.074	0.252	0.034	0.793	0.907	0.264	0.042	0.16	0.148	0.196	0.466	0.414	0.001	0.025	0.247	0.032	0.136	0.227	0.048	0.217	0.157	0.124	0.558	-0.081	0.452	0.797	0.239	0.02	0.268	0.35	0.001	0.022	0.329	0.001	0.094	0.144
LOC500734	similar to immunoglobulin heavy chain variable region (LOC500734) mRNA.	0	-	1.0375	0.0083261	0.094272	0.016	0.976	0.991	-0.382	0.508	0.75	-0.176	0.748	0.883	-0.863	0.163	0.402	-1.331	0.032	0.136	-0.632	0.249	0.529	-0.641	0.267	0.625	-0.605	0.27	0.513	-0.346	0.527	0.779	-0.654	0.181	0.636	0.542	0.297	0.681	-0.009	0.985	0.999	-0.382	0.434	0.722	0.708	0.148	0.584	0.087
LOC500488	LOC500488 (LOC500488) mRNA.	0	-	-0.718888	0.000334031	0.0105908	-0.093	0.518	0.764	-0.128	0.401	0.668	-0.057	0.691	0.853	-0.236	0.149	0.383	-0.185	0.256	0.5	-0.202	0.163	0.423	-0.348	0.023	0.18	-0.064	0.66	0.832	-0.123	0.396	0.689	-0.355	0.006	0.17	-0.082	0.548	0.849	-0.64	0	0.002	-0.136	0.291	0.608	-0.159	0.218	0.669	-0.223
LOC288762	---	0	-	-0.00803481	0.917463	0.977931	0.188	0.129	0.346	0.099	0.446	0.703	0.478	0	0.004	0.197	0.157	0.393	0.152	0.274	0.52	0.281	0.024	0.128	0.133	0.307	0.661	0.442	0	0.008	0.148	0.23	0.526	0.111	0.31	0.753	0.248	0.035	0.261	0.259	0.019	0.264	0.187	0.089	0.333	0.116	0.29	0.732	0.085
LOC501156	similar to LRRGT00176 (LOC501156) mRNA.	0	-	0.186918	0.149298	0.495178	-0.357	0.103	0.301	-0.054	0.813	0.928	-0.529	0.016	0.093	-0.747	0.003	0.033	-0.339	0.168	0.389	-0.056	0.796	0.92	0.208	0.364	0.711	-0.346	0.113	0.304	-0.048	0.826	0.937	-0.076	0.695	0.939	-0.245	0.236	0.628	-0.093	0.632	0.887	-0.21	0.279	0.597	-0.07	0.718	0.932	-0.012
LOC500548	similar to ZNF258 protein (LOC500548) mRNA.	0	-	-0.010162	0.828743	0.951923	0.124	0.262	0.53	0.211	0.071	0.263	0.043	0.697	0.855	0.118	0.346	0.605	0.125	0.316	0.564	0.178	0.11	0.335	0.029	0.806	0.942	-0.016	0.885	0.95	-0.006	0.957	0.987	0.114	0.246	0.699	-0.112	0.288	0.674	0.063	0.524	0.845	0.348	0.001	0.019	-0.003	0.977	0.996	0.018
LOC502580	similar to chromosome 1 open reading frame 51 (LOC502580) mRNA.	0	-	-0.0140778	0.813517	0.946612	0.308	0.007	0.054	0.232	0.054	0.223	0.305	0.008	0.058	0.065	0.609	0.802	0.341	0.008	0.056	0.209	0.067	0.249	0.2	0.095	0.383	0.262	0.022	0.106	0.059	0.603	0.827	-0.06	0.552	0.881	-0.168	0.121	0.471	-0.185	0.069	0.448	0.015	0.879	0.956	0.006	0.951	0.99	0.017
Car14	carbonic anhydrase 14 (Car14) mRNA.	0	-	0.0587429	0.259727	0.634152	0.252	0.611	0.826	0.025	0.962	0.988	0.334	0.5	0.729	0.7	0.211	0.469	0.469	0.401	0.644	0.281	0.571	0.79	0.201	0.7	0.901	0.121	0.807	0.911	2.324	0	0.001	0.336	0.447	0.837	0.601	0.203	0.587	-0.652	0.141	0.562	-0.62	0.161	0.454	-0.503	0.255	0.707	-0.384
LOC497771	hypothetical gene supported by NM_201989 (LOC497771) mRNA.	0	-	0.19235	0.285369	0.657128	0.23	0.798	0.923	-0.114	0.904	0.965	0.124	0.891	0.953	1.684	0.099	0.305	1.021	0.316	0.564	0.886	0.327	0.61	0.641	0.5	0.802	0.053	0.953	0.978	3.272	0	0.009	0.519	0.519	0.869	0.62	0.469	0.807	-1.385	0.086	0.473	-0.79	0.327	0.644	-0.792	0.325	0.76	-1.216
LOC499428	LOC499428 (LOC499428) mRNA.	0	-	0.0025359	0.983579	0.995235	0.308	0.121	0.334	0.528	0.012	0.088	0.514	0.01	0.068	0.409	0.068	0.243	0.613	0.007	0.047	0.729	0	0.008	0.083	0.689	0.895	0.203	0.305	0.549	0.55	0.006	0.058	-0.056	0.748	0.954	-0.154	0.411	0.77	0.086	0.625	0.883	-0.095	0.591	0.823	-0.082	0.641	0.904	-0.045
LOC497733	hypothetical gene supported by NM_019331 (LOC497733) mRNA.	0	-	-0.0860911	0.131396	0.46657	0.352	0.006	0.044	0.346	0.009	0.075	0.541	0	0.001	0.421	0.003	0.037	0.492	0.001	0.009	0.347	0.006	0.056	0.289	0.029	0.205	0.315	0.013	0.074	0.4	0.002	0.024	0.071	0.521	0.87	0.166	0.163	0.539	0.165	0.139	0.558	-0.05	0.653	0.859	0.133	0.234	0.684	0.11
LOC500380	similar to LRRGT00008 (LOC500380) mRNA.	0	-	0.249155	0.119965	0.447446	-0.507	0.046	0.179	-0.134	0.614	0.82	-0.455	0.073	0.249	-0.942	0.001	0.019	-0.676	0.018	0.094	-0.094	0.708	0.875	0.32	0.229	0.581	-0.5	0.049	0.181	-0.151	0.55	0.793	-0.156	0.487	0.856	-0.183	0.445	0.792	-0.119	0.595	0.874	-0.324	0.15	0.438	-0.038	0.865	0.974	-0.08
-		0	-				-0.269	0.101	0.297	-0.309	0.073	0.267	-0.22	0.178	0.418	-0.323	0.08	0.268	-0.195	0.288	0.535	-0.403	0.014	0.095	-0.289	0.093	0.38	-0.338	0.039	0.157	-0.193	0.237	0.535	-0.201	0.167	0.622	-0.269	0.084	0.397	-0.23	0.114	0.515	-0.462	0.002	0.036	-0.185	0.203	0.653	-0.1
LOC499775	LOC499775 (LOC499775) mRNA.	0	-	-0.0245822	0.710979	0.90661	-0.441	0.001	0.014	-0.413	0.003	0.041	-0.351	0.009	0.061	-0.482	0.001	0.022	-0.36	0.017	0.088	-0.499	0	0.007	-0.233	0.096	0.384	-0.28	0.036	0.146	-0.418	0.002	0.026	-0.258	0.029	0.321	-0.179	0.154	0.529	-0.215	0.069	0.448	-0.364	0.002	0.044	0.068	0.564	0.88	-0.154
LOC499896	similar to glyceraldehyde-3-phosphate dehydrogenase (LOC499896) mRNA.	0	-	0.0393097	0.418754	0.76657	0.092	0.646	0.844	-0.037	0.859	0.947	0.071	0.72	0.867	0.274	0.223	0.482	0.046	0.836	0.924	-0.033	0.869	0.95	0.006	0.977	0.995	0.223	0.264	0.507	0.73	0	0.008	-0.002	0.99	0.999	0.057	0.762	0.935	-0.232	0.193	0.624	-0.105	0.553	0.801	-0.082	0.643	0.905	-0.27
LOC497663	hypothetical gene supported by NM_133381 (LOC497663) mRNA.	0	-	-0.00562699	0.950745	0.985879	-0.142	0.114	0.321	0	0.998	0.999	-0.228	0.012	0.075	-0.141	0.161	0.4	-0.191	0.06	0.202	-0.194	0.031	0.153	-0.296	0.002	0.044	-0.253	0.005	0.042	-0.127	0.158	0.427	-0.244	0.003	0.113	-0.286	0.001	0.044	-0.173	0.031	0.327	-0.14	0.08	0.314	-0.221	0.006	0.174	-0.117
LOC497758	hypothetical gene supported by NM_022280 (LOC497758) mRNA.	0	-	0.540547	1.35629e-05	0.00105034	-0.072	0.715	0.883	-0.037	0.857	0.946	-0.21	0.286	0.546	-0.087	0.694	0.855	-0.022	0.922	0.967	-0.157	0.424	0.691	-0.027	0.898	0.971	-0.276	0.162	0.377	-0.182	0.355	0.65	0.827	0	0.002	-0.328	0.08	0.388	-0.094	0.592	0.873	-0.047	0.79	0.92	-0.084	0.632	0.902	0.216
LOC497739	hypothetical gene supported by NM_021579 (LOC497739) mRNA.	0	-	0.270398	0.0130808	0.126297	-0.007	0.963	0.986	-0.129	0.43	0.691	-0.19	0.222	0.471	-0.364	0.039	0.174	-0.17	0.331	0.578	-0.285	0.067	0.249	-0.253	0.123	0.43	-0.268	0.085	0.256	-0.275	0.078	0.29	-0.263	0.058	0.421	-0.403	0.007	0.121	-0.214	0.122	0.528	-0.361	0.01	0.096	-0.321	0.021	0.275	-0.27
LOC500669	similar to 60S ribosomal protein L7a (LOC500669) mRNA.	0	-	-0.146852	0.0314692	0.217961	-0.191	0.003	0.031	-0.161	0.018	0.113	-0.18	0.006	0.045	-0.214	0.003	0.038	-0.263	0	0.007	-0.11	0.086	0.289	-0.038	0.576	0.845	-0.249	0	0.004	-0.078	0.223	0.516	0.019	0.74	0.952	-0.081	0.186	0.568	-0.022	0.701	0.912	0.036	0.522	0.784	-0.012	0.828	0.964	0.036
LOC500398	similar to LRRGT00082 (LOC500398) mRNA.	0	-	-0.142572	0.562523	0.849186	0.688	0.06	0.213	0.624	0.104	0.328	0.685	0.061	0.223	0.766	0.063	0.232	0.066	0.871	0.943	0.437	0.231	0.511	0.602	0.117	0.422	1.002	0.007	0.048	0.772	0.035	0.18	0	1	1	-0.189	0.584	0.87	-0.216	0.504	0.838	0.205	0.527	0.787	-0.25	0.44	0.819	0.253
Atp6v1a1	ATPase, H+ transporting, V1 subunit A, isoform 1 (Atp6v1a1) mRNA.	0	-	0.00745085	0.959717	0.98833	-0.721	0	0.001	-0.763	0	0.002	-0.755	0	0.001	-0.926	0	0	-0.675	0	0.006	-0.626	0	0.006	-0.49	0.005	0.073	-0.635	0	0.004	-0.809	0	0	0.19	0.193	0.648	0.372	0.018	0.19	0.258	0.078	0.454	0.237	0.104	0.364	0.056	0.701	0.927	0.13
LOC497783	hypothetical gene supported by NM_031517 (LOC497783) mRNA.	0	-	-0.0810409	0.104402	0.42081	-0.11	0.411	0.679	-0.317	0.025	0.138	-0.144	0.28	0.54	-0.073	0.627	0.813	-0.424	0.005	0.041	-0.296	0.028	0.141	-0.435	0.002	0.048	-0.228	0.089	0.261	-0.209	0.117	0.364	-0.38	0.002	0.088	-0.053	0.677	0.909	0.043	0.716	0.917	-0.133	0.262	0.58	-0.217	0.069	0.451	-0.231
LOC503176	similar to Histone-lysine N-methyltransferase, H3 lysine-4 specific (Histone H3-K4 methyltransferase) (H3-K4-HMTase) (SET domain-containing protein 7) (LOC503176) mRNA.	0	-	-0.0886377	0.394947	0.749417	-0.502	0.002	0.023	-0.421	0.014	0.099	-0.247	0.128	0.346	-0.476	0.01	0.071	-0.03	0.869	0.943	-0.234	0.15	0.402	-0.489	0.005	0.071	-0.283	0.082	0.25	-0.12	0.459	0.738	-0.357	0.014	0.237	-0.455	0.004	0.084	-0.479	0.001	0.075	-0.574	0	0.008	-0.323	0.026	0.296	-0.483
-		0	-				0.149	0.389	0.659	0.155	0.394	0.662	0.291	0.093	0.289	0.534	0.007	0.058	0.158	0.416	0.657	0.076	0.661	0.848	-0.062	0.735	0.915	0.457	0.009	0.059	0.583	0.001	0.016	-0.033	0.832	0.966	0.156	0.342	0.722	0.01	0.947	0.989	0.08	0.602	0.829	0.032	0.836	0.967	-0.013
LOC500506	similar to glyceraldehyde-3-phosphate dehydrogenase (LOC500506) mRNA.	0	-	0.21421	0.293499	0.664559	0.273	0.569	0.799	0.13	0.796	0.919	0.452	0.345	0.604	0.785	0.147	0.379	-0.943	0.082	0.249	0.224	0.64	0.835	-0.137	0.785	0.934	0.779	0.105	0.29	1.566	0.001	0.02	0.43	0.314	0.755	0.618	0.175	0.554	-0.295	0.488	0.829	0.088	0.836	0.94	0.069	0.871	0.975	0.014
Stab1	stabilin 1 (Stab1) mRNA.	0	-	-0.420891	0.000123965	0.0051888	0.136	0.287	0.558	0.242	0.074	0.269	0.125	0.33	0.593	-0.033	0.816	0.917	-0.042	0.772	0.891	0.253	0.049	0.203	0.45	0.001	0.03	0.168	0.19	0.414	0.182	0.157	0.426	-0.038	0.742	0.952	0.042	0.732	0.93	0.179	0.118	0.522	0.091	0.427	0.718	0.117	0.303	0.742	0.089
LOC499221	similar to Sorting nexin 12 (LOC499221) mRNA.	0	-	0.214508	0.00420307	0.0599636	0.319	0	0.004	0.296	0.001	0.018	0.234	0.006	0.046	0.212	0.025	0.133	0.242	0.011	0.065	0.185	0.028	0.141	0.159	0.072	0.337	0.234	0.006	0.044	0.019	0.816	0.933	0.007	0.92	0.988	0.14	0.077	0.382	0.037	0.619	0.883	-0.03	0.688	0.875	0.072	0.333	0.768	0.08
Pik3ca	phosphatidylinositol 3-kinase, catalytic, alpha polypeptide (Pik3ca) mRNA.	0	-	-0.184524	0.0880857	0.383805	-0.022	0.877	0.955	0.067	0.654	0.842	0.071	0.617	0.809	-0.038	0.811	0.916	-0.138	0.391	0.635	0.073	0.611	0.816	0.559	0	0.014	0.128	0.37	0.611	0.23	0.11	0.35	0.171	0.181	0.636	0.269	0.049	0.306	0.136	0.287	0.708	0.138	0.279	0.597	0.192	0.134	0.563	0.228
LOC361157	similar to LRRGT00082 (LOC361157) mRNA.	0	-	-0.174416	0.330799	0.697047	-0.571	0.008	0.058	-0.415	0.066	0.252	-0.694	0.001	0.019	-0.983	0	0.003	-0.775	0.002	0.017	-0.444	0.039	0.176	0.208	0.355	0.705	-0.583	0.007	0.05	-0.253	0.237	0.535	0.079	0.677	0.933	0.156	0.441	0.791	0.021	0.914	0.979	-0.018	0.923	0.973	-0.103	0.587	0.889	0.17
LOC497777	hypothetical gene supported by NM_172066 (LOC497777) mRNA.	0	-	0.144291	0.10762	0.426753	-0.213	0.011	0.07	0.011	0.899	0.963	-0.158	0.058	0.216	-0.11	0.241	0.502	-0.142	0.129	0.331	-0.142	0.088	0.291	-0.247	0.005	0.074	-0.157	0.06	0.206	-0.31	0	0.007	-0.118	0.11	0.532	-0.219	0.006	0.112	-0.064	0.386	0.776	-0.238	0.002	0.033	-0.16	0.032	0.32	-0.117
LOC497708	hypothetical gene supported by NM_024146 (LOC497708) mRNA.	0	-	0.320352	0.00339595	0.0516268	0.086	0.604	0.82	0.061	0.729	0.885	0.389	0.02	0.109	0.063	0.735	0.877	-0.518	0.006	0.046	0.202	0.225	0.505	0.275	0.117	0.422	0.179	0.282	0.525	-0.159	0.338	0.637	-0.018	0.904	0.983	-0.016	0.92	0.98	0.012	0.933	0.985	-0.128	0.387	0.689	0.064	0.667	0.914	0.168
LOC312683	similar to KIAA0819 protein (LOC312683) mRNA.	0	-	0.193694	0.0489859	0.280867	-0.03	0.868	0.95	-0.041	0.829	0.936	0.078	0.663	0.836	-0.184	0.364	0.624	-0.636	0.002	0.021	0.059	0.742	0.893	0.273	0.151	0.473	0.286	0.114	0.305	-0.111	0.537	0.786	0.218	0.176	0.632	0.32	0.063	0.348	-0.001	0.994	0.999	-0.079	0.624	0.842	0.245	0.129	0.558	0.327
LOC362677	hypothetical LOC362677 (LOC362677) mRNA.	0	-	-0.829718	1.31269e-05	0.00102294	0.32	0.093	0.282	0.488	0.015	0.103	0.611	0.002	0.019	0.659	0.002	0.03	0.26	0.224	0.463	0.579	0.003	0.033	0.391	0.051	0.28	0.604	0.002	0.02	0.361	0.058	0.244	0.095	0.574	0.89	-0.042	0.816	0.952	0.062	0.714	0.917	0.377	0.027	0.172	0.193	0.252	0.703	-0.019
LOC287986	---	0	-	0.126693	0.30231	0.672801	0.236	0.119	0.33	0.103	0.515	0.755	0.334	0.028	0.132	0.292	0.086	0.28	0.342	0.045	0.169	0.33	0.03	0.148	0.421	0.009	0.101	0.508	0.001	0.013	0.287	0.058	0.244	0.26	0.054	0.407	0.349	0.016	0.179	0.293	0.03	0.324	0.124	0.355	0.666	0.192	0.154	0.594	-0.057
LOC497691	hypothetical gene supported by NM_134416 (LOC497691) mRNA.	0	-	0.0737321	0.255185	0.629676	-0.456	0	0.001	-0.302	0.007	0.066	-0.096	0.365	0.622	-0.245	0.041	0.181	-0.267	0.026	0.119	-0.058	0.583	0.798	-0.227	0.043	0.25	-0.163	0.125	0.322	-0.213	0.046	0.21	0.041	0.666	0.929	0.11	0.274	0.66	0.073	0.437	0.801	-0.193	0.042	0.223	0.215	0.024	0.283	0.078
LOC305122	similar to mKIAA1107 protein (LOC305122) mRNA.	0	-	0.0417277	0.593075	0.860255	0.142	0.316	0.587	0.32	0.033	0.168	0.331	0.021	0.11	0.378	0.019	0.112	0.565	0.001	0.008	0.195	0.17	0.434	0.193	0.198	0.545	0.173	0.224	0.457	0.201	0.158	0.427	-0.026	0.836	0.967	-0.22	0.104	0.436	-0.194	0.126	0.534	-0.338	0.008	0.088	0.068	0.593	0.891	-0.104
LOC501284	similar to mKIAA1881 protein (LOC501284) mRNA.	0	-	0.190418	0.0813228	0.369326	0.486	0.059	0.21	-0.153	0.568	0.791	0.163	0.523	0.748	-0.246	0.393	0.649	-0.632	0.029	0.127	-0.217	0.395	0.666	-0.037	0.89	0.968	0.034	0.894	0.954	-0.306	0.231	0.528	0.463	0.043	0.37	0.53	0.03	0.242	0.368	0.107	0.507	0.302	0.186	0.491	-0.013	0.953	0.99	0.225
LOC503325	similar to hypothetical protein (LOC503325) mRNA.	0	-	-0.321176	0.052785	0.293227	-1.925	0	0	-2.022	0	0	-1.954	0	0	-2.007	0	0	-2.048	0	0	-1.955	0	0	-2.013	0	0	-1.989	0	0	-2.298	0	0	0.53	0.008	0.19	0.516	0.015	0.177	0.571	0.004	0.135	0.464	0.02	0.146	0.065	0.741	0.94	0.357
LOC366504	similar to MGC31683 protein (LOC366504) mRNA.	0	-	0.0480984	0.398892	0.752037	0.015	0.949	0.984	0.141	0.578	0.796	0.17	0.478	0.712	0.18	0.505	0.734	0.639	0.019	0.096	0.401	0.096	0.309	0.215	0.396	0.732	-0.055	0.819	0.917	0.988	0	0.003	-0.099	0.644	0.92	-0.093	0.683	0.912	-0.208	0.331	0.743	-0.192	0.37	0.677	-0.063	0.767	0.947	-0.028
Ubxd4	UBX domain containing 4 (Ubxd4) mRNA.	0	-	-0.107574	0.359061	0.721413	0.121	0.385	0.657	0.133	0.367	0.639	0.252	0.073	0.249	0.407	0.011	0.074	0.237	0.133	0.338	0.23	0.101	0.319	0.042	0.772	0.93	0.359	0.011	0.068	0.54	0	0.005	0.081	0.513	0.866	0.183	0.168	0.548	-0.133	0.285	0.706	-0.166	0.182	0.486	0.017	0.893	0.98	-0.07
LOC497834	hypothetical gene supported by NM_031053 (LOC497834) mRNA.	0	-	0.0242873	0.676504	0.893366	0.3	0.001	0.017	0.255	0.009	0.075	0.159	0.085	0.272	0.176	0.091	0.289	0.435	0	0.002	0.071	0.441	0.702	0.094	0.335	0.688	0.122	0.187	0.412	0.056	0.545	0.79	-0.088	0.286	0.731	-0.203	0.021	0.205	-0.264	0.002	0.085	-0.092	0.262	0.58	-0.095	0.246	0.698	-0.206
LOC360885	similar to hypothetical protein FLJ32001 (LOC360885) mRNA.	0	-	-0.158794	0.0242092	0.185863	-0.138	0.302	0.574	-0.007	0.958	0.986	-0.012	0.93	0.973	0.224	0.138	0.366	0.226	0.134	0.339	0.089	0.506	0.752	-0.093	0.508	0.807	-0.064	0.633	0.814	0.127	0.341	0.64	-0.119	0.316	0.756	-0.05	0.696	0.917	-0.267	0.026	0.299	-0.051	0.671	0.867	0.008	0.946	0.989	-0.305
LOC362034	similar to Ac1002 (LOC362034) mRNA.	0	-	0.0626937	0.486089	0.809633	-0.218	0.124	0.338	-0.081	0.584	0.8	-0.395	0.006	0.046	-0.441	0.006	0.054	-0.198	0.213	0.448	-0.165	0.243	0.523	0.047	0.753	0.924	-0.111	0.431	0.663	-0.167	0.238	0.536	-0.114	0.364	0.793	-0.059	0.661	0.9	-0.147	0.241	0.673	-0.137	0.275	0.593	-0.001	0.995	0.999	-0.056
LOC292072	similar to Adenine phosphoribosyltransferase (APRT) (LOC292072) mRNA.	0	-	-0.127636	0.240549	0.614745	-0.216	0.059	0.212	-0.237	0.049	0.212	-0.075	0.511	0.738	-0.333	0.01	0.073	-0.325	0.012	0.07	-0.188	0.1	0.318	-0.063	0.602	0.856	-0.33	0.004	0.036	-0.424	0	0.007	-0.058	0.57	0.888	-0.205	0.059	0.338	0.071	0.483	0.827	0.076	0.456	0.74	-0.035	0.73	0.936	0.076
Gns	glucosamine (N-acetyl)-6-sulfatase (Gns) mRNA.	0	-	0.0428141	0.593976	0.860488	-0.225	0.12	0.333	-0.266	0.081	0.283	-0.02	0.889	0.952	-0.298	0.068	0.244	-0.138	0.397	0.64	-0.224	0.122	0.358	-0.308	0.044	0.254	0.005	0.972	0.987	-0.446	0.002	0.03	-0.123	0.34	0.777	0.021	0.877	0.972	0.1	0.435	0.801	-0.039	0.764	0.91	-0.243	0.06	0.426	-0.097
LOC499575	similar to LRRGT00176 (LOC499575) mRNA.	0	-	0.140565	0.250171	0.624078	-0.426	0.029	0.133	-0.376	0.067	0.254	-0.58	0.003	0.032	-0.719	0.001	0.02	-0.526	0.017	0.09	-0.294	0.131	0.373	0.148	0.469	0.783	-0.496	0.011	0.069	-0.183	0.347	0.644	-0.117	0.497	0.861	-0.083	0.652	0.895	-0.12	0.488	0.829	-0.194	0.262	0.58	-0.184	0.287	0.732	-0.145
LOC498142	similar to MGC108785 protein (LOC498142) mRNA.	0	-	-0.0200319	0.839143	0.955061	0.185	0.129	0.346	0.205	0.109	0.335	0.199	0.102	0.303	0.041	0.761	0.891	0.176	0.199	0.43	0.264	0.031	0.152	0.193	0.132	0.445	0.354	0.004	0.035	0.015	0.903	0.966	0.236	0.03	0.324	0.102	0.377	0.747	0.357	0.001	0.076	0.299	0.006	0.075	0.253	0.02	0.272	0.226
LOC298842	similar to Prolactin regulatory element-binding protein (Mammalian guanine nucleotide exchange factor mSec12) (LOC298842) mRNA.	0	-	0.0825263	0.251648	0.625578	0.022	0.856	0.946	-0.105	0.409	0.676	-0.112	0.352	0.61	-0.397	0.004	0.042	-0.424	0.002	0.022	-0.217	0.074	0.263	-0.236	0.064	0.319	-0.03	0.802	0.909	-0.221	0.069	0.268	0.014	0.897	0.981	0.17	0.138	0.504	0.061	0.571	0.865	-0.005	0.96	0.987	-0.229	0.035	0.335	-0.155
LOC500104	similar to Glyceraldehyde-3-phosphate dehydrogenase (GAPDH) (LOC500104) mRNA.	0	-	-0.00492405	0.974664	0.992796	0.17	0.699	0.874	0.336	0.468	0.719	0.367	0.403	0.653	1.069	0.032	0.154	0.716	0.149	0.364	0.265	0.546	0.775	0.16	0.728	0.912	0.813	0.066	0.217	1.579	0	0.01	-0.019	0.962	0.995	0.439	0.292	0.678	-0.344	0.38	0.771	0.185	0.636	0.849	-0.118	0.762	0.946	-0.364
LOC361639	similar to CG14182-PA (LOC361639) mRNA.	0	-	-0.134877	0.218126	0.588768	-0.388	0.01	0.068	-0.307	0.053	0.222	-0.718	0	0	-0.667	0	0.004	-0.264	0.119	0.316	-0.233	0.121	0.356	0.054	0.731	0.913	-0.542	0	0.008	-0.405	0.008	0.066	0.165	0.218	0.675	0.175	0.219	0.605	0.294	0.029	0.315	0.231	0.085	0.324	-0.083	0.532	0.869	0.3
LOC302402	similar to hypoxia induced gene 1 (LOC302402) mRNA.	0	-	0.0947643	0.125864	0.457705	0.281	0.012	0.075	0.036	0.76	0.901	0	0.999	1	0.037	0.769	0.895	0.158	0.209	0.443	-0.025	0.825	0.93	0.039	0.741	0.918	-0.109	0.329	0.573	-0.137	0.219	0.51	0.281	0.005	0.157	0.339	0.002	0.057	0.103	0.297	0.715	0.223	0.025	0.169	0.01	0.921	0.984	0.096
LOC498326	similar to ubiquitin-conjugating enzyme E2 variant 1 (LOC498326) mRNA.	0	-	-0.0537071	0.562327	0.849068	-0.29	0.029	0.13	-0.449	0.001	0.024	-0.07	0.592	0.794	-0.246	0.098	0.302	-0.275	0.064	0.212	-0.418	0.002	0.026	-0.513	0	0.014	-0.131	0.318	0.562	-0.265	0.045	0.208	-0.084	0.473	0.85	-0.014	0.91	0.977	-0.092	0.433	0.799	-0.085	0.468	0.749	-0.317	0.007	0.193	-0.1
Slc25a12	solute carrier family 25 (mitochondrial carrier, Aralar) member 12 (Slc25a12) mRNA.	0	-	0.18028	0.00588505	0.0753897	-0.057	0.797	0.923	-0.176	0.456	0.712	-0.063	0.779	0.9	-0.128	0.612	0.803	0.099	0.695	0.849	-0.161	0.473	0.725	-0.073	0.757	0.925	-0.077	0.732	0.874	0.592	0.009	0.076	-0.096	0.629	0.912	0.176	0.407	0.767	-0.28	0.162	0.587	-0.421	0.036	0.205	-0.245	0.22	0.672	-0.216
LOC500614	similar to Phosphatidylinositol glycan, class F (LOC500614) mRNA.	0	-	0.0541452	0.392857	0.748086	0.229	0.007	0.05	0.286	0.001	0.023	0.214	0.011	0.071	0.202	0.033	0.156	0.194	0.04	0.155	0.331	0	0.004	0.107	0.224	0.577	0.321	0	0.004	0.058	0.488	0.757	0.015	0.839	0.969	0.004	0.959	0.993	0.195	0.009	0.198	0.262	0.001	0.019	0.171	0.022	0.275	0.127
LOC362265	similar to NGD5 protein homolog (CGI-53) (LOC362265) mRNA.	0	-	0.08901	0.23842	0.61219	-0.256	0.09	0.278	-0.418	0.009	0.074	-0.183	0.225	0.476	-0.47	0.006	0.054	-0.531	0.002	0.021	-0.19	0.206	0.481	-0.624	0	0.009	-0.155	0.302	0.546	-0.563	0	0.007	-0.022	0.872	0.977	-0.039	0.785	0.941	0.162	0.227	0.662	0.036	0.786	0.919	-0.017	0.898	0.98	-0.108
LOC500929	similar to Tubulin alpha-2 chain (Alpha-tubulin 2) (LOC500929) mRNA.	0	-	0.276805	0.0139258	0.13115	-0.155	0.243	0.508	-0.205	0.142	0.388	-0.148	0.263	0.523	-0.016	0.914	0.964	-0.019	0.901	0.957	-0.198	0.136	0.382	-0.484	0.001	0.024	-0.13	0.326	0.57	-0.446	0.001	0.016	-0.12	0.308	0.751	0.055	0.66	0.899	-0.125	0.29	0.711	-0.205	0.083	0.322	0.187	0.114	0.535	-0.149
LOC498373	similar to RIKEN cDNA 1700001E04 (LOC498373) mRNA.	0	-	-0.258095	0.00529316	0.0698609	-1.068	0	0	-0.975	0	0.001	-0.966	0	0	-0.975	0	0.001	-0.709	0.002	0.019	-0.999	0	0	-0.707	0.001	0.027	-1.141	0	0	-0.769	0	0.005	-0.148	0.399	0.812	0.272	0.147	0.517	-0.262	0.138	0.557	-0.162	0.358	0.669	0.175	0.319	0.756	0.348
LOC316369	---	0	-	0.136915	0.0627	0.322779	-0.443	0.003	0.026	-0.239	0.119	0.351	0.011	0.941	0.976	-0.172	0.294	0.556	0.091	0.578	0.78	-0.103	0.478	0.729	-0.274	0.074	0.341	0.015	0.919	0.966	-0.034	0.814	0.932	-0.214	0.1	0.513	-0.152	0.272	0.658	-0.055	0.668	0.899	-0.406	0.002	0.04	-0.122	0.348	0.781	-0.18
LOC500285	similar to LRRGT00176 (LOC500285) mRNA.	0	-	0.0367387	0.898607	0.972521	-0.189	0.517	0.763	0.447	0.146	0.394	-0.225	0.44	0.685	-0.413	0.209	0.467	0.08	0.808	0.91	0.28	0.337	0.617	0.668	0.031	0.21	-0.09	0.758	0.887	0.227	0.437	0.721	-0.048	0.852	0.974	-0.132	0.634	0.89	-0.136	0.599	0.876	-0.116	0.654	0.859	0.109	0.675	0.917	0.426
LOC500343	similar to LRRGT00176 (LOC500343) mRNA.	0	-	-0.0172376	0.931612	0.980238	-0.242	0.291	0.562	0.01	0.968	0.989	-0.449	0.051	0.2	-0.628	0.016	0.099	-0.273	0.292	0.539	-0.085	0.71	0.877	0.472	0.052	0.281	-0.345	0.134	0.335	-0.011	0.96	0.988	-0.117	0.565	0.886	-0.105	0.63	0.889	-0.206	0.313	0.73	-0.054	0.79	0.92	-0.016	0.936	0.987	0.156
LOC361048	similar to Smhs2 homolog (LOC361048) mRNA.	0	-	0.128007	0.191953	0.556964	0.239	0.013	0.075	0.161	0.107	0.332	0.132	0.165	0.402	0.318	0.003	0.038	0.279	0.01	0.061	0.254	0.008	0.068	-0.037	0.708	0.904	0.523	0	0	0.08	0.397	0.69	-0.036	0.673	0.931	-0.169	0.062	0.345	-0.11	0.193	0.624	0.036	0.671	0.867	0.019	0.82	0.962	-0.058
LOC500250	hypothetical gene supported by BC083690 (LOC500250) mRNA.	0	-	0.0467422	0.231392	0.603839	0.219	0.08	0.258	0.017	0.898	0.962	0.353	0.005	0.044	-0.017	0.904	0.96	0.152	0.279	0.526	0.092	0.46	0.715	0.197	0.135	0.45	0.334	0.008	0.055	0.098	0.43	0.716	-0.098	0.38	0.799	0.018	0.876	0.972	0.102	0.361	0.759	0.015	0.891	0.96	-0.033	0.768	0.948	-0.022
LOC294748	similar to Chain , Human Translation Initiation Factor Eif1, Nmr, 29 Structures (LOC294748) mRNA.	0	-	-0.421647	0.00763864	0.0889348	0.35	0.21	0.469	0.451	0.125	0.36	0.696	0.013	0.082	0.603	0.056	0.219	0.212	0.498	0.724	0.608	0.03	0.15	0.403	0.17	0.506	0.8	0.005	0.038	0.508	0.07	0.27	0.02	0.935	0.989	-0.051	0.848	0.964	-0.007	0.978	0.998	0.089	0.718	0.888	-0.157	0.527	0.867	0.091
LOC498979	similar to LRRGT00194 (LOC498979) mRNA.	0	-	-0.050009	0.777128	0.934643	-0.426	0.072	0.241	-0.032	0.897	0.962	-0.446	0.06	0.221	-0.755	0.005	0.047	-0.34	0.202	0.432	-0.087	0.711	0.877	0.374	0.133	0.446	-0.384	0.105	0.29	-0.05	0.833	0.939	-0.241	0.252	0.703	-0.204	0.363	0.736	-0.17	0.418	0.792	-0.233	0.267	0.585	-0.133	0.526	0.867	0.001
LOC499767	LOC499767 (LOC499767) mRNA.	0	-	0.0647626	0.453901	0.789032	-0.072	0.428	0.694	-0.049	0.611	0.818	-0.095	0.296	0.558	-0.157	0.127	0.35	-0.023	0.822	0.918	-0.05	0.585	0.799	-0.066	0.488	0.795	-0.257	0.005	0.042	-0.04	0.658	0.857	-0.098	0.226	0.683	-0.028	0.744	0.932	-0.185	0.024	0.289	-0.153	0.061	0.272	-0.145	0.076	0.464	-0.153
LOC503409	similar to Ac1147 (LOC503409) mRNA.	0	-	-0.174647	0.249803	0.624078	0.613	0.057	0.207	0.766	0.024	0.136	0.984	0.003	0.027	0.93	0.011	0.076	-0.372	0.304	0.551	0.754	0.02	0.114	1.16	0.001	0.025	1.092	0.001	0.012	1.492	0	0.001	0.052	0.856	0.974	0.008	0.98	0.997	0.227	0.427	0.796	0.298	0.298	0.615	0.021	0.94	0.988	0.417
LOC500903	similar to RIKEN cDNA 2210421G13 (LOC500903) mRNA.	0	-	0.222281	0.00734705	0.0868131	-0.701	0.002	0.018	-0.727	0.002	0.028	-0.513	0.02	0.107	-0.756	0.002	0.031	-1.099	0	0.001	-0.749	0.001	0.015	-0.898	0	0.009	-0.435	0.048	0.179	-0.567	0.01	0.083	-0.26	0.183	0.637	-0.267	0.199	0.582	0.154	0.43	0.797	-0.411	0.036	0.204	-0.046	0.813	0.96	0.03
LOC497702	hypothetical gene supported by NM_178103 (LOC497702) mRNA.	0	-	0.0247262	0.593992	0.860488	-0.023	0.861	0.947	0.11	0.418	0.682	0.125	0.335	0.597	-0.041	0.777	0.898	0.154	0.292	0.539	0.139	0.283	0.566	0.002	0.987	0.996	-0.041	0.753	0.884	0.074	0.568	0.805	-0.076	0.51	0.866	-0.214	0.083	0.395	-0.046	0.691	0.909	-0.325	0.005	0.07	-0.09	0.434	0.819	-0.188
LOC302445	similar to 60S ribosomal protein L32 (LOC302445) mRNA.	0	-	-0.0975454	0.175464	0.535107	-0.067	0.377	0.648	-0.052	0.515	0.755	-0.255	0.001	0.015	-0.118	0.171	0.413	-0.239	0.006	0.045	-0.174	0.024	0.128	0.035	0.661	0.885	-0.201	0.009	0.061	-0.082	0.283	0.58	0.071	0.299	0.746	0	0.998	0.999	0.034	0.613	0.881	0.13	0.057	0.266	0.075	0.268	0.718	0.071
LOC497693	similar to P11 protein (LOC497693) mRNA.	0	-	0.145127	0.02914	0.207985	0.405	0.001	0.01	0.446	0	0.01	0.403	0.001	0.011	0.521	0	0.004	0.429	0.001	0.015	0.347	0.003	0.038	0.326	0.008	0.1	0.497	0	0.001	0.09	0.44	0.723	0.288	0.006	0.167	0.264	0.018	0.19	0.399	0	0.027	0.374	0	0.016	0.266	0.011	0.218	0.2
LOC497706	hypothetical gene supported by NM_031819 (LOC497706) mRNA.	0	-	0.0444181	0.656886	0.886748	-0.054	0.692	0.871	-0.003	0.985	0.995	0.109	0.428	0.675	0.03	0.844	0.931	-0.29	0.063	0.21	0.131	0.342	0.622	-0.138	0.342	0.694	0.197	0.154	0.366	-0.105	0.447	0.728	-0.27	0.029	0.321	-0.754	0	0	-0.021	0.865	0.964	-0.019	0.88	0.956	0.012	0.925	0.984	0.177
LOC497767	hypothetical gene supported by BC081816; NM_017043 (LOC497767) mRNA.	0	-	0.0131871	0.917585	0.977937	-0.502	0.001	0.009	-0.446	0.004	0.042	-0.677	0	0	-0.705	0	0.001	-0.712	0	0.001	-0.492	0.001	0.015	-0.561	0	0.014	-0.713	0	0	-0.483	0.001	0.016	-0.36	0.005	0.158	-0.538	0	0.015	0.016	0.902	0.976	-0.24	0.061	0.272	-0.385	0.003	0.131	-0.22
LOC498091	similar to integrin beta-5 (LOC498091) mRNA.	0	-	-0.123909	0.222141	0.593103	0.174	0.205	0.461	0.074	0.606	0.815	0.506	0	0.007	0.257	0.097	0.3	0.429	0.006	0.044	0.549	0	0.004	0.504	0.001	0.022	0.466	0.001	0.012	0.256	0.063	0.257	0.137	0.263	0.714	0.147	0.259	0.644	0.124	0.311	0.728	-0.026	0.834	0.939	0.225	0.066	0.445	0.12
LOC501637	similar to LRRG00135 (LOC501637) mRNA.	0	-	0.068724	0.79104	0.938896	-0.27	0.401	0.671	0.147	0.663	0.847	-0.286	0.374	0.629	-0.166	0.647	0.824	-0.045	0.9	0.957	0.13	0.687	0.865	0.628	0.065	0.32	-0.179	0.577	0.773	0.333	0.3	0.599	0.559	0.052	0.402	0.443	0.147	0.517	0.475	0.098	0.493	0.573	0.046	0.235	0.757	0.009	0.201	1.066
LOC292116	similar to arginine N-methyltransferase p82 isoform (LOC292116) mRNA.	0	-	-0.0338489	0.609302	0.86771	0.478	0	0	0.28	0.008	0.069	0.426	0	0.001	0.269	0.017	0.104	0.136	0.225	0.463	0.375	0	0.007	0.29	0.006	0.082	0.355	0	0.008	0.304	0.003	0.032	0.038	0.67	0.93	-0.044	0.641	0.893	0.005	0.958	0.992	0.141	0.11	0.374	0.007	0.935	0.987	-0.016
LOC301276	similar to Mut protein (LOC301276) mRNA.	0	-	0.01071	0.8417	0.956032	-0.389	0.156	0.391	-0.499	0.084	0.29	-0.361	0.187	0.429	-0.516	0.095	0.297	-0.202	0.511	0.735	-0.344	0.209	0.484	-0.47	0.104	0.397	-0.336	0.22	0.453	-0.329	0.229	0.525	-0.57	0.02	0.276	-0.437	0.093	0.415	-0.408	0.095	0.487	-0.456	0.062	0.275	-0.941	0	0.031	-0.846
LOC498044	LOC498044 (LOC498044) mRNA.	0	-	0.104781	0.189564	0.553771	-0.102	0.412	0.68	-0.141	0.283	0.561	-0.27	0.032	0.144	-0.321	0.023	0.127	-0.065	0.644	0.821	-0.115	0.356	0.633	0.426	0.001	0.037	-0.246	0.049	0.182	0.062	0.616	0.833	0.241	0.031	0.328	0.246	0.039	0.275	0.189	0.09	0.48	0.185	0.097	0.349	0.158	0.154	0.593	0.114
LOC499184	similar to LRRGT00082 (LOC499184) mRNA.	0	-	0.0953537	0.499064	0.815325	-0.793	0	0.001	-0.464	0.018	0.112	-0.667	0	0.008	-0.89	0	0.002	-0.624	0.003	0.028	-0.464	0.013	0.089	0.013	0.945	0.986	-0.727	0	0.003	-0.228	0.217	0.509	0.12	0.466	0.846	-0.084	0.629	0.888	-0.021	0.9	0.975	-0.021	0.899	0.963	-0.018	0.915	0.983	0.022
LOC502797	similar to immunoglobulin kappa-chain (LOC502797) mRNA.	0	-	0.482047	0.00754868	0.0883036	0.437	0.246	0.512	-0.018	0.963	0.988	-0.095	0.801	0.911	-0.076	0.857	0.937	0.006	0.988	0.996	-0.202	0.591	0.803	-0.275	0.487	0.795	0.084	0.823	0.919	0.255	0.498	0.763	-0.193	0.564	0.886	0.169	0.636	0.891	0.194	0.562	0.862	-0.262	0.434	0.723	0.229	0.494	0.851	-0.097
Pkd1	polycystic kidney disease 1 homolog (Pkd1) mRNA.	0	-	-0.00788143	0.909073	0.975042	0.064	0.615	0.829	0.003	0.98	0.994	0.473	0	0.006	0.034	0.809	0.915	-0.147	0.304	0.551	0.151	0.234	0.514	0.077	0.562	0.838	0.453	0	0.008	-0.083	0.513	0.772	0.116	0.303	0.748	0.043	0.721	0.927	0.146	0.196	0.626	0.029	0.799	0.925	0.095	0.401	0.814	0.074
LOC299458	similar to Ig H-chain V-region precursor (LOC299458) mRNA.	0	-	0.142832	0.081392	0.369489	0.096	0.629	0.836	0.018	0.931	0.976	0.164	0.407	0.656	-0.191	0.392	0.648	-0.01	0.963	0.984	-0.09	0.65	0.842	0.038	0.855	0.956	0.116	0.558	0.759	-0.137	0.491	0.759	-0.104	0.557	0.884	0.134	0.477	0.81	0.092	0.602	0.877	-0.059	0.739	0.898	0.296	0.096	0.501	0.041
LOC501594	LOC501594 (LOC501594) mRNA.	0	-	-0.111956	0.0825273	0.372205	-0.297	0.001	0.009	-0.155	0.084	0.288	-0.243	0.005	0.041	-0.25	0.009	0.069	-0.288	0.003	0.026	-0.198	0.02	0.115	-0.096	0.283	0.64	-0.306	0	0.007	-0.145	0.088	0.309	-0.115	0.129	0.566	-0.119	0.14	0.505	-0.082	0.278	0.702	-0.11	0.145	0.43	-0.089	0.236	0.686	0.002
LOC497760	hypothetical gene supported by NM_022382 (LOC497760) mRNA.	0	-	0.110909	0.128873	0.461841	0.395	0.455	0.719	-0.025	0.964	0.988	0.508	0.337	0.597	0.807	0.177	0.421	0.75	0.209	0.443	0.563	0.288	0.572	0.442	0.427	0.753	0.207	0.696	0.853	2.597	0	0	0.546	0.247	0.7	0.898	0.075	0.376	-0.155	0.742	0.928	-0.326	0.489	0.765	-0.158	0.737	0.938	-0.098
LOC362796	similar to gamma-2a immunoglobulin heavy chain (LOC362796) mRNA.	0	-	1.30164	0.00116256	0.0249652	0.035	0.945	0.982	-0.31	0.563	0.786	-0.351	0.491	0.723	-0.893	0.121	0.341	-0.861	0.134	0.34	-0.603	0.237	0.518	-0.689	0.2	0.546	-0.609	0.232	0.47	-0.185	0.716	0.884	-0.566	0.213	0.672	0.673	0.165	0.543	-0.063	0.889	0.972	-0.415	0.36	0.671	0.746	0.101	0.511	-0.011
LOC313940	similar to Hypothetical protein KIAA1240 (LOC313940) mRNA.	0	-	-0.137672	0.232847	0.605805	-0.974	0	0.001	-0.569	0.013	0.093	-0.925	0	0.001	-1.02	0	0.002	-0.666	0.007	0.047	-0.636	0.004	0.04	0.15	0.508	0.808	-1	0	0	-0.206	0.338	0.637	0.401	0.038	0.349	0.327	0.111	0.448	0.27	0.16	0.586	0.237	0.218	0.53	0.284	0.14	0.574	0.355
Hoxc9	homeo box C9 (Hoxc9) mRNA.	0	-	-0.224217	0.0873529	0.382412	-0.073	0.522	0.767	0.019	0.876	0.953	0.095	0.409	0.658	0.081	0.527	0.749	-0.092	0.474	0.705	0.042	0.71	0.877	0.079	0.51	0.809	0.013	0.906	0.96	0.147	0.198	0.484	0.056	0.586	0.896	0.173	0.112	0.449	0.097	0.341	0.746	-0.062	0.542	0.793	-0.016	0.875	0.976	-0.046
LOC688240	similar to Notch-regulated ankyrin repeat protein	0	-	0.573437	0.00754574	0.0883036	-0.307	0.169	0.41	-0.416	0.077	0.276	-0.307	0.169	0.407	-0.483	0.056	0.217	-0.137	0.584	0.783	-0.531	0.018	0.109	-0.414	0.078	0.349	-0.24	0.281	0.525	-0.768	0.001	0.013	-0.194	0.328	0.766	-0.036	0.864	0.968	-0.071	0.721	0.92	-0.382	0.055	0.26	0.075	0.703	0.928	0.186
Rbbp4	retinoblastoma binding protein 4 (Rbbp4) mRNA.	0	-	-0.0183491	0.763101	0.92859	-0.134	0.17	0.412	-0.053	0.607	0.816	-0.271	0.006	0.047	-0.042	0.705	0.86	-0.241	0.03	0.128	-0.215	0.029	0.145	-0.215	0.038	0.234	-0.252	0.011	0.066	-0.234	0.018	0.116	0.19	0.03	0.323	0.19	0.042	0.285	0.21	0.017	0.251	0.176	0.044	0.227	0.043	0.619	0.899	0.087
Phkb	phosphorylase kinase, beta (Phkb) mRNA.	0	-	-0.0201334	0.758434	0.927174	0.427	0.112	0.317	0.348	0.218	0.491	0.268	0.317	0.578	0.561	0.064	0.235	0.485	0.109	0.298	0.648	0.016	0.102	0.638	0.025	0.186	0.347	0.196	0.424	1.222	0	0.001	0.352	0.142	0.585	0.612	0.017	0.187	-0.04	0.867	0.964	0.011	0.964	0.988	0.228	0.339	0.772	-0.085
LOC499357	LOC499357 (LOC499357) mRNA.	0	-	0.0878711	0.16302	0.517409	-0.415	0.062	0.217	-0.256	0.271	0.55	-0.388	0.08	0.262	-0.379	0.129	0.352	-0.329	0.187	0.414	-0.37	0.095	0.309	-0.449	0.055	0.291	-0.35	0.115	0.306	-0.268	0.226	0.52	-0.232	0.239	0.694	-0.491	0.02	0.202	-0.397	0.045	0.381	-0.458	0.021	0.152	-0.525	0.008	0.2	-0.021
LOC500671	similar to chromosome 14 open reading frame 135 (LOC500671) mRNA.	0	-	-0.160419	0.0386199	0.246863	0.138	0.155	0.39	0.313	0.002	0.033	0.15	0.121	0.334	0.336	0.002	0.03	0.247	0.024	0.113	0.223	0.022	0.123	0.055	0.584	0.85	0.059	0.543	0.748	0.238	0.014	0.102	-0.123	0.152	0.599	-0.221	0.017	0.187	-0.114	0.184	0.616	-0.064	0.457	0.742	-0.079	0.36	0.789	-0.039
Trp53rk	TP53 regulating kinase (Trp53rk) mRNA.	0	-	0.052516	0.536409	0.834732	-0.218	0.01	0.065	-0.159	0.071	0.263	-0.196	0.02	0.106	-0.231	0.015	0.094	-0.292	0.002	0.022	-0.246	0.004	0.041	-0.08	0.364	0.711	-0.195	0.02	0.099	-0.207	0.014	0.1	-0.069	0.352	0.787	-0.084	0.286	0.673	0.054	0.463	0.818	-0.006	0.93	0.976	-0.023	0.755	0.944	-0.087
Ndufa10	NADH dehydrogenase (ubiquinone) 1 alpha subcomplex 10 (Ndufa10) mRNA.	0	-	0.0400929	0.734503	0.91659	-0.315	0.003	0.028	-0.291	0.009	0.073	-0.242	0.021	0.112	-0.143	0.226	0.486	-0.091	0.439	0.677	-0.219	0.037	0.171	-0.084	0.444	0.765	-0.012	0.905	0.959	-0.159	0.129	0.382	0.112	0.228	0.683	0.161	0.105	0.437	0.057	0.54	0.852	0.036	0.7	0.882	0.082	0.379	0.802	-0.126
LOC500713	LOC500713 (LOC500713) mRNA.	0	-	-0.0718396	0.155692	0.505392	-0.15	0.269	0.54	-0.225	0.115	0.346	-0.199	0.143	0.37	-0.415	0.007	0.06	-0.42	0.007	0.047	-0.267	0.05	0.204	-0.26	0.069	0.329	-0.383	0.005	0.042	-0.256	0.06	0.248	-0.028	0.819	0.963	-0.092	0.472	0.808	-0.066	0.582	0.868	-0.241	0.047	0.237	0.04	0.742	0.94	0.081
LOC498427	similar to ubiquitin specific protease 34 (LOC498427) mRNA.	0	-	-0.0425742	0.715635	0.908638	-0.967	0	0.005	-0.796	0.004	0.043	-1.088	0	0.002	-0.888	0.002	0.031	-0.955	0.001	0.014	-0.881	0.001	0.014	0.359	0.185	0.524	-0.872	0.001	0.013	-0.061	0.812	0.931	0.231	0.311	0.755	0.285	0.241	0.633	0.017	0.94	0.987	0.115	0.614	0.836	0.061	0.79	0.955	0.411
LOC309650	---	0	-	0.00156304	0.974519	0.992697	0.148	0.269	0.54	0.192	0.174	0.437	0.264	0.05	0.197	0.284	0.062	0.231	0.189	0.211	0.446	0.101	0.451	0.709	0.096	0.496	0.8	0.367	0.007	0.049	0.06	0.654	0.854	-0.092	0.44	0.833	0.056	0.658	0.898	0.06	0.613	0.881	-0.019	0.875	0.955	-0.071	0.553	0.878	-0.075
LOC498661	similar to pyruvate kinase (EC 2.7.1.40) isozyme M2 - rat (LOC498661) mRNA.	0	-	0.0177828	0.868894	0.964686	0.608	0.078	0.253	0.509	0.16	0.415	0.663	0.054	0.207	1.106	0.005	0.046	0.707	0.068	0.221	0.492	0.153	0.407	0.325	0.369	0.714	0.682	0.048	0.18	1.328	0	0.005	0.22	0.471	0.849	0.44	0.177	0.557	-0.288	0.345	0.749	0.255	0.404	0.703	0.088	0.772	0.949	0.042
LOC499905	similar to suppressor of initiator codon mutations, related sequence 1 (LOC499905) mRNA.	0	-	-0.0652035	0.336235	0.701244	0.083	0.608	0.825	-0.036	0.833	0.937	0.372	0.023	0.117	0.047	0.797	0.91	0.044	0.81	0.911	0.043	0.793	0.918	0.167	0.329	0.683	0.479	0.004	0.033	0.017	0.917	0.97	-0.04	0.782	0.959	-0.046	0.763	0.935	0.077	0.593	0.873	-0.074	0.609	0.834	-0.019	0.895	0.98	0.046
LOC500652	similar to RIKEN cDNA 1700047I17 (LOC500652) mRNA.	0	-	0.0374029	0.732155	0.915544	-0.233	0.042	0.17	-0.374	0.002	0.03	-0.107	0.347	0.605	-0.308	0.017	0.103	-0.222	0.085	0.255	-0.189	0.097	0.311	0.353	0.004	0.062	0.134	0.24	0.479	0.156	0.171	0.446	0.074	0.465	0.845	-0.001	0.992	0.998	0.113	0.266	0.696	0.086	0.395	0.695	-0.008	0.939	0.988	-0.019
LOC300350	similar to Rho-GTPase-activating protein 26 (Oligophrenin-1 like protein) (GTPase regulator associated with focal adhesion kinase) (LOC300350) mRNA.	0	-	0.0503266	0.374576	0.732928	0.087	0.6	0.818	0.27	0.123	0.357	0.56	0.001	0.014	0.271	0.148	0.382	0.379	0.044	0.165	0.463	0.006	0.055	0.198	0.258	0.616	0.624	0	0.005	0.405	0.016	0.108	-0.185	0.21	0.669	-0.225	0.154	0.528	-0.038	0.799	0.947	0.126	0.394	0.694	0.026	0.863	0.974	0.03
LOC362852	similar to ubiquitin conjugating enzyme E2 (LOC362852) mRNA.	0	-	0.101781	0.0992846	0.40971	-0.561	0	0	-0.528	0	0.001	-0.229	0.028	0.133	-0.408	0.001	0.012	-0.342	0.004	0.032	-0.388	0	0.007	-0.349	0.002	0.04	-0.405	0	0.003	-0.297	0.005	0.048	-0.011	0.905	0.983	0.045	0.646	0.894	-0.024	0.796	0.946	-0.165	0.075	0.306	-0.127	0.17	0.613	-0.131
LOC499315	similar to AHNAK (LOC499315) mRNA.	0	-	0.0251343	0.656942	0.886748	0.489	0.004	0.034	0.717	0	0.003	0.831	0	0	0.816	0	0.002	0.443	0.02	0.097	0.789	0	0.001	0.788	0	0.002	0.74	0	0.001	0.961	0	0	0.139	0.348	0.785	0.323	0.043	0.287	0.254	0.088	0.477	0.266	0.075	0.305	0.072	0.629	0.901	0.272
LOC500272	similar to CG9996-PA (LOC500272) mRNA.	0	-	-0.108262	0.2288	0.601242	-0.203	0.16	0.398	-0.249	0.102	0.324	-0.227	0.117	0.329	-0.169	0.299	0.561	-0.089	0.585	0.784	-0.048	0.738	0.89	-0.092	0.543	0.83	0.066	0.648	0.822	-0.226	0.119	0.366	-0.093	0.468	0.847	-0.492	0	0.028	0.004	0.978	0.998	-0.043	0.74	0.899	-0.099	0.438	0.819	0.009
LOC309081	similar to Dock1 protein (LOC309081) mRNA.	0	-	0.114081	0.0921573	0.394103	0.185	0.075	0.247	0.149	0.172	0.435	0.213	0.04	0.17	0.124	0.286	0.548	0.197	0.091	0.268	0.154	0.138	0.384	-0.062	0.565	0.84	0.192	0.064	0.214	-0.175	0.092	0.319	-0.175	0.058	0.422	-0.151	0.123	0.478	-0.086	0.352	0.753	-0.174	0.06	0.271	-0.029	0.752	0.944	-0.003
LOC499503	similar to LRRGT00057 (LOC499503) mRNA.	0	-	0.0691734	0.163691	0.518519	-0.198	0.075	0.247	0.153	0.189	0.457	-0.005	0.961	0.986	-0.247	0.05	0.203	-0.151	0.227	0.465	0.017	0.88	0.954	0.169	0.149	0.469	0.054	0.623	0.806	0.061	0.584	0.815	-0.23	0.021	0.278	-0.176	0.095	0.418	-0.002	0.985	0.999	-0.053	0.59	0.823	-0.085	0.392	0.81	-0.046
LOC500072	similar to putative CAMP protein (LOC500072) mRNA.	0	-	-0.0197344	0.71936	0.909626	0.13	0.361	0.634	-0.058	0.696	0.867	-0.05	0.725	0.87	-0.517	0.001	0.022	-0.342	0.034	0.14	0.005	0.974	0.989	-0.418	0.006	0.079	0.069	0.628	0.81	-0.029	0.84	0.942	-0.369	0.004	0.14	-0.426	0.002	0.062	-0.047	0.709	0.915	-0.128	0.311	0.63	-0.199	0.116	0.536	-0.22
LOC298536	similar to expressed sequence AU040320 (LOC298536) mRNA.	0	-	-0.107391	0.16898	0.525499	0.117	0.458	0.721	-0.203	0.223	0.496	0.262	0.097	0.294	-0.065	0.715	0.864	-0.701	0	0.003	0.208	0.187	0.456	0.02	0.905	0.973	0.399	0.012	0.073	0.114	0.471	0.745	0.1	0.475	0.85	0.223	0.138	0.504	0.179	0.202	0.635	-0.017	0.905	0.965	-0.012	0.934	0.987	-0.12
LOC500670	similar to LOC398632 protein (LOC500670) mRNA.	0	-	-0.170474	0.13291	0.468577	-0.528	0.001	0.015	-0.606	0	0.011	-0.69	0	0.001	-0.743	0	0.003	-0.557	0.002	0.023	-0.406	0.012	0.086	-0.047	0.779	0.932	-0.808	0	0	-0.265	0.099	0.331	0.153	0.284	0.73	0.053	0.725	0.928	0.177	0.215	0.645	0.115	0.419	0.714	0	1	1	-0.047
LOC503418	LOC503418 (LOC503418) mRNA.	0	-	0.102161	0.319533	0.686975	-0.37	0.004	0.038	-0.357	0.009	0.073	-0.482	0	0.006	-0.265	0.067	0.242	-0.152	0.292	0.539	-0.376	0.004	0.042	-0.164	0.226	0.579	-0.319	0.014	0.077	-0.191	0.138	0.396	-0.238	0.038	0.351	-0.237	0.053	0.316	-0.142	0.214	0.645	-0.178	0.121	0.393	-0.126	0.269	0.72	-0.093
LOC497712	hypothetical gene supported by NM_001001511 (LOC497712) mRNA.	0	-	-0.396174	0.00156964	0.0309088	-0.864	0	0.001	-0.623	0.002	0.033	-1.055	0	0	-0.739	0.001	0.015	-0.76	0.001	0.009	-0.641	0.001	0.018	-0.906	0	0.002	-0.913	0	0	-0.74	0	0.005	-0.252	0.14	0.584	-0.507	0.006	0.112	-0.147	0.389	0.777	-0.252	0.141	0.425	-0.344	0.045	0.376	-0.053
LOC497742	hypothetical gene supported by NM_001004446 (LOC497742) mRNA.	0	-	-0.165365	0.131701	0.467227	-0.581	0.003	0.026	-0.721	0	0.011	-0.66	0.001	0.012	-0.97	0	0.001	-0.528	0.015	0.08	-0.328	0.086	0.289	0.211	0.292	0.647	-0.525	0.006	0.047	-0.123	0.519	0.775	0.044	0.793	0.959	0.346	0.057	0.331	0.336	0.049	0.393	0.061	0.72	0.889	0.164	0.334	0.768	0.146
LOC360983	similar to RIKEN cDNA 1110067D22 (LOC360983) mRNA.	0	-	0.282812	0.0339134	0.229459	0.085	0.729	0.889	0.139	0.591	0.805	-0.033	0.893	0.954	-0.158	0.566	0.775	-0.059	0.831	0.921	-0.192	0.433	0.697	-0.263	0.308	0.663	-0.284	0.248	0.488	0.331	0.178	0.455	-0.393	0.073	0.455	-0.167	0.472	0.808	-0.474	0.031	0.328	-0.492	0.025	0.169	-0.663	0.003	0.129	-0.27
Ube2r2	ubiquitin-conjugating enzyme E2R 2 (Ube2r2) mRNA.	0	-	0.0686965	0.34912	0.712474	-0.034	0.692	0.871	-0.08	0.382	0.652	0.254	0.004	0.035	0.075	0.441	0.689	0.057	0.557	0.767	0.101	0.244	0.525	-0.25	0.007	0.087	0.153	0.079	0.245	0.032	0.709	0.88	-0.084	0.277	0.725	0.119	0.149	0.521	0.017	0.824	0.953	-0.213	0.006	0.075	0.029	0.71	0.931	-0.057
LOC498623	similar to LRRGT00176 (LOC498623) mRNA.	0	-	0.121146	0.512116	0.822819	-0.463	0.046	0.179	-0.129	0.594	0.807	-0.54	0.02	0.108	-0.807	0.002	0.029	-0.576	0.028	0.122	-0.11	0.632	0.83	0.293	0.227	0.579	-0.516	0.026	0.119	-0.149	0.518	0.775	-0.159	0.437	0.832	-0.134	0.54	0.844	-0.175	0.394	0.781	-0.193	0.347	0.66	-0.081	0.692	0.923	0.044
LOC362803	similar to putative RNA binding protein 1 (LOC362803) mRNA.	0	-	-0.0476939	0.85818	0.960902	-0.088	0.754	0.903	0.217	0.462	0.716	-0.197	0.483	0.717	-0.413	0.192	0.442	-0.394	0.214	0.449	0.11	0.695	0.87	0.581	0.051	0.279	0.043	0.877	0.946	0.267	0.341	0.64	0.001	0.998	1	-0.062	0.817	0.952	-0.084	0.736	0.926	-0.077	0.758	0.908	0.005	0.983	0.997	0.189
LOC501548	similar to LRRG00135 (LOC501548) mRNA.	0	-	-0.0742204	0.829355	0.952081	-0.278	0.449	0.713	0.254	0.511	0.752	-0.293	0.425	0.673	-0.102	0.805	0.913	-0.081	0.844	0.928	0.114	0.757	0.9	0.648	0.095	0.383	-0.062	0.867	0.94	0.417	0.257	0.554	0.504	0.124	0.558	0.516	0.14	0.505	0.465	0.156	0.582	0.61	0.064	0.278	0.795	0.016	0.25	1.148
LOC367170	similar to 3-5 exonuclease TREX1 (LOC367170) mRNA.	0	-	0.222929	0.0213807	0.171679	0.221	0.048	0.184	0.19	0.104	0.327	0.147	0.184	0.426	0.047	0.704	0.86	0.281	0.025	0.116	0.089	0.423	0.689	0.007	0.95	0.987	0.228	0.041	0.161	-0.032	0.775	0.916	-0.002	0.982	0.997	0.041	0.699	0.918	-0.001	0.993	0.999	-0.108	0.273	0.593	0.093	0.347	0.78	-0.049
LOC501648	similar to motile sperm domain containing 1 (LOC501648) mRNA.	0	-	-0.0401671	0.392123	0.74739	-0.457	0.003	0.027	-0.323	0.043	0.195	-0.17	0.259	0.518	-0.231	0.174	0.418	-0.484	0.005	0.038	-0.221	0.142	0.39	-0.333	0.037	0.23	-0.209	0.166	0.382	-0.052	0.73	0.893	-0.31	0.022	0.282	-0.128	0.371	0.742	0.026	0.847	0.957	-0.231	0.086	0.327	-0.189	0.159	0.6	-0.227
LOC294690	---	0	-	-0.00200326	0.971279	0.99126	0.191	0.067	0.229	0.12	0.272	0.552	0.256	0.015	0.087	0.264	0.025	0.132	0.117	0.318	0.565	0.06	0.562	0.784	0.082	0.45	0.769	0.323	0.002	0.024	0.107	0.304	0.602	-0.033	0.717	0.946	0.02	0.841	0.961	0.038	0.679	0.904	-0.022	0.808	0.931	-0.05	0.587	0.889	-0.078
Phb	prohibitin (Phb) mRNA.	0	-	0.147839	0.0887526	0.385277	0.062	0.564	0.795	0.036	0.749	0.896	0.081	0.452	0.693	0.147	0.229	0.489	0.014	0.911	0.963	0.137	0.208	0.482	-0.021	0.856	0.957	0.128	0.239	0.478	0.011	0.923	0.972	0.298	0.002	0.106	0.15	0.146	0.516	0.262	0.007	0.176	0.315	0.001	0.03	0.311	0.002	0.095	0.107
EST349745	EST349745 Rat gene index, normalized rat, norvegicus, Bento Soares cDNA clone RGIES37 5' end, mRNA	0	-	NS	NS	NS	NS	NS	NS	NS	NS	NS	NS	NS	NS	NS	NS	NS	NS	NS	NS	NS	NS	NS	NS	NS	NS	NS	NS	NS	NS	NS	NS	NS	NS	NS	NS	NS	NS	NS	NS	NS	NS	NS	NS	NS	NS	NS	NS
LOC503365	DnaJ (Hsp40) homolog, subfamily C, member 17-like	0	-	NS	NS	NS	NS	NS	NS	NS	NS	NS	NS	NS	NS	NS	NS	NS	NS	NS	NS	NS	NS	NS	NS	NS	NS	NS	NS	NS	NS	NS	NS	NS	NS	NS	NS	NS	NS	NS	NS	NS	NS	NS	NS	NS	NS	NS	NS
LOC501422	similar to glutamate receptor, ionotropic, N-methyl D-aspartate-like 1A	0	-	NS	NS	NS	NS	NS	NS	NS	NS	NS	NS	NS	NS	NS	NS	NS	NS	NS	NS	NS	NS	NS	NS	NS	NS	NS	NS	NS	NS	NS	NS	NS	NS	NS	NS	NS	NS	NS	NS	NS	NS	NS	NS	NS	NS	NS	NS
LOC501379	similar to spermatogenesis associated glutamate (E)-rich protein 4d (LOC501379), mRNA.	0	-	NS	NS	NS	NS	NS	NS	NS	NS	NS	NS	NS	NS	NS	NS	NS	NS	NS	NS	NS	NS	NS	NS	NS	NS	NS	NS	NS	NS	NS	NS	NS	NS	NS	NS	NS	NS	NS	NS	NS	NS	NS	NS	NS	NS	NS	NS
LOC686213	similar to DnaJ homolog subfamily B member 6 (Heat shock protein J2) (HSJ-2) (MRJ) (mDj4)	0	-	NS	NS	NS	NS	NS	NS	NS	NS	NS	NS	NS	NS	NS	NS	NS	NS	NS	NS	NS	NS	NS	NS	NS	NS	NS	NS	NS	NS	NS	NS	NS	NS	NS	NS	NS	NS	NS	NS	NS	NS	NS	NS	NS	NS	NS	NS
LOC501187	hypothetical protein LOC501187	0	-	NS	NS	NS	NS	NS	NS	NS	NS	NS	NS	NS	NS	NS	NS	NS	NS	NS	NS	NS	NS	NS	NS	NS	NS	NS	NS	NS	NS	NS	NS	NS	NS	NS	NS	NS	NS	NS	NS	NS	NS	NS	NS	NS	NS	NS	NS
LOC503396	similar to Ac1147 (LOC503396), mRNA.	0	-	NS	NS	NS	NS	NS	NS	NS	NS	NS	NS	NS	NS	NS	NS	NS	NS	NS	NS	NS	NS	NS	NS	NS	NS	NS	NS	NS	NS	NS	NS	NS	NS	NS	NS	NS	NS	NS	NS	NS	NS	NS	NS	NS	NS	NS	NS
RGD1560975	similar to Tubulin alpha-2 chain (Alpha-tubulin 2)	0	-	NS	NS	NS	NS	NS	NS	NS	NS	NS	NS	NS	NS	NS	NS	NS	NS	NS	NS	NS	NS	NS	NS	NS	NS	NS	NS	NS	NS	NS	NS	NS	NS	NS	NS	NS	NS	NS	NS	NS	NS	NS	NS	NS	NS	NS	NS
LOC367381	similar to RIKEN cDNA 4930555G01	0	-	-0.157439	0.00173084	0.0329082	NS	NS	NS	NS	NS	NS	NS	NS	NS	NS	NS	NS	NS	NS	NS	NS	NS	NS	NS	NS	NS	NS	NS	NS	NS	NS	NS	NS	NS	NS	NS	NS	NS	NS	NS	NS	NS	NS	NS	NS	NS	NS	NS
LOC501245	similar to cDNA sequence AY358078 (LOC501245), mRNA.	0	-	NS	NS	NS	NS	NS	NS	NS	NS	NS	NS	NS	NS	NS	NS	NS	NS	NS	NS	NS	NS	NS	NS	NS	NS	NS	NS	NS	NS	NS	NS	NS	NS	NS	NS	NS	NS	NS	NS	NS	NS	NS	NS	NS	NS	NS	NS
LOC501398	similar to RIKEN cDNA 1700001E04 (LOC501398), mRNA.	0	-	NS	NS	NS	NS	NS	NS	NS	NS	NS	NS	NS	NS	NS	NS	NS	NS	NS	NS	NS	NS	NS	NS	NS	NS	NS	NS	NS	NS	NS	NS	NS	NS	NS	NS	NS	NS	NS	NS	NS	NS	NS	NS	NS	NS	NS	NS
LOC691575	similar to similar to RIKEN cDNA 1700001E04	0	-	NS	NS	NS	NS	NS	NS	NS	NS	NS	NS	NS	NS	NS	NS	NS	NS	NS	NS	NS	NS	NS	NS	NS	NS	NS	NS	NS	NS	NS	NS	NS	NS	NS	NS	NS	NS	NS	NS	NS	NS	NS	NS	NS	NS	NS	NS
LOC691569	similar to Discs large homolog 5 (Placenta and prostate DLG) (Discs large protein P-dlg)	0	-	NS	NS	NS	NS	NS	NS	NS	NS	NS	NS	NS	NS	NS	NS	NS	NS	NS	NS	NS	NS	NS	NS	NS	NS	NS	NS	NS	NS	NS	NS	NS	NS	NS	NS	NS	NS	NS	NS	NS	NS	NS	NS	NS	NS	NS	NS
LOC501250	hypothetical LOC501250	0	-	NS	NS	NS	NS	NS	NS	NS	NS	NS	NS	NS	NS	NS	NS	NS	NS	NS	NS	NS	NS	NS	NS	NS	NS	NS	NS	NS	NS	NS	NS	NS	NS	NS	NS	NS	NS	NS	NS	NS	NS	NS	NS	NS	NS	NS	NS
LOC690672	similar to Discs large homolog 5 (Placenta and prostate DLG) (Discs large protein P-dlg)	0	-	NS	NS	NS	NS	NS	NS	NS	NS	NS	NS	NS	NS	NS	NS	NS	NS	NS	NS	NS	NS	NS	NS	NS	NS	NS	NS	NS	NS	NS	NS	NS	NS	NS	NS	NS	NS	NS	NS	NS	NS	NS	NS	NS	NS	NS	NS
LOC363434	similar to Discs large homolog 5 (Placenta and prostate DLG) (Discs large protein P-dlg)	0	-	NS	NS	NS	NS	NS	NS	NS	NS	NS	NS	NS	NS	NS	NS	NS	NS	NS	NS	NS	NS	NS	NS	NS	NS	NS	NS	NS	NS	NS	NS	NS	NS	NS	NS	NS	NS	NS	NS	NS	NS	NS	NS	NS	NS	NS	NS
LOC501399	similar to Discs large homolog 5 (Placenta and prostate DLG) (Discs large protein P-dlg)	0	-	-0.337192	7.86129e-06	0.000722005	NS	NS	NS	NS	NS	NS	NS	NS	NS	NS	NS	NS	NS	NS	NS	NS	NS	NS	NS	NS	NS	NS	NS	NS	NS	NS	NS	NS	NS	NS	NS	NS	NS	NS	NS	NS	NS	NS	NS	NS	NS	NS	NS
LOC501252	rCG43589-like	0	-	NS	NS	NS	NS	NS	NS	NS	NS	NS	NS	NS	NS	NS	NS	NS	NS	NS	NS	NS	NS	NS	NS	NS	NS	NS	NS	NS	NS	NS	NS	NS	NS	NS	NS	NS	NS	NS	NS	NS	NS	NS	NS	NS	NS	NS	NS
LOC501224	similar to RIKEN cDNA 2610042L04	0	-	NS	NS	NS	NS	NS	NS	NS	NS	NS	NS	NS	NS	NS	NS	NS	NS	NS	NS	NS	NS	NS	NS	NS	NS	NS	NS	NS	NS	NS	NS	NS	NS	NS	NS	NS	NS	NS	NS	NS	NS	NS	NS	NS	NS	NS	NS
LOC363380	hypothetical LOC363380	0	-	NS	NS	NS	NS	NS	NS	NS	NS	NS	NS	NS	NS	NS	NS	NS	NS	NS	NS	NS	NS	NS	NS	NS	NS	NS	NS	NS	NS	NS	NS	NS	NS	NS	NS	NS	NS	NS	NS	NS	NS	NS	NS	NS	NS	NS	NS
RGD1563560	similar to ribosomal protein L27a	0	-	NS	NS	NS	NS	NS	NS	NS	NS	NS	NS	NS	NS	NS	NS	NS	NS	NS	NS	NS	NS	NS	NS	NS	NS	NS	NS	NS	NS	NS	NS	NS	NS	NS	NS	NS	NS	NS	NS	NS	NS	NS	NS	NS	NS	NS	NS
LOC501309	similar to glutamate receptor, ionotropic, N-methyl D-aspartate-like 1A (LOC501309), mRNA.	0	-	NS	NS	NS	NS	NS	NS	NS	NS	NS	NS	NS	NS	NS	NS	NS	NS	NS	NS	NS	NS	NS	NS	NS	NS	NS	NS	NS	NS	NS	NS	NS	NS	NS	NS	NS	NS	NS	NS	NS	NS	NS	NS	NS	NS	NS	NS
LOC367422	similar to Spindlin-like protein 2 (SPIN-2)	0	-	NS	NS	NS	NS	NS	NS	NS	NS	NS	NS	NS	NS	NS	NS	NS	NS	NS	NS	NS	NS	NS	NS	NS	NS	NS	NS	NS	NS	NS	NS	NS	NS	NS	NS	NS	NS	NS	NS	NS	NS	NS	NS	NS	NS	NS	NS
LOC501306	hypothetical gene supported by BC082068	0	-	NS	NS	NS	NS	NS	NS	NS	NS	NS	NS	NS	NS	NS	NS	NS	NS	NS	NS	NS	NS	NS	NS	NS	NS	NS	NS	NS	NS	NS	NS	NS	NS	NS	NS	NS	NS	NS	NS	NS	NS	NS	NS	NS	NS	NS	NS
LOC499085	similar to pellino protein (LOC499085), mRNA.	0	-	NS	NS	NS	NS	NS	NS	NS	NS	NS	NS	NS	NS	NS	NS	NS	NS	NS	NS	NS	NS	NS	NS	NS	NS	NS	NS	NS	NS	NS	NS	NS	NS	NS	NS	NS	NS	NS	NS	NS	NS	NS	NS	NS	NS	NS	NS
LOC501286	similar to GTPase activating protein testicular GAP1 (LOC501286), mRNA.	0	-	NS	NS	NS	NS	NS	NS	NS	NS	NS	NS	NS	NS	NS	NS	NS	NS	NS	NS	NS	NS	NS	NS	NS	NS	NS	NS	NS	NS	NS	NS	NS	NS	NS	NS	NS	NS	NS	NS	NS	NS	NS	NS	NS	NS	NS	NS
LOC363337	similar to RIKEN cDNA 1700081O22	0	-	NS	NS	NS	NS	NS	NS	NS	NS	NS	NS	NS	NS	NS	NS	NS	NS	NS	NS	NS	NS	NS	NS	NS	NS	NS	NS	NS	NS	NS	NS	NS	NS	NS	NS	NS	NS	NS	NS	NS	NS	NS	NS	NS	NS	NS	NS
LOC501316	LOC501316 (LOC501316), mRNA.	0	-	NS	NS	NS	NS	NS	NS	NS	NS	NS	NS	NS	NS	NS	NS	NS	NS	NS	NS	NS	NS	NS	NS	NS	NS	NS	NS	NS	NS	NS	NS	NS	NS	NS	NS	NS	NS	NS	NS	NS	NS	NS	NS	NS	NS	NS	NS
LOC501462	similar to GTPase activating protein testicular GAP1 (LOC501462), mRNA.	0	-	NS	NS	NS	NS	NS	NS	NS	NS	NS	NS	NS	NS	NS	NS	NS	NS	NS	NS	NS	NS	NS	NS	NS	NS	NS	NS	NS	NS	NS	NS	NS	NS	NS	NS	NS	NS	NS	NS	NS	NS	NS	NS	NS	NS	NS	NS
RGD1561181	ribosomal protein L37a, pseudogene 1	0	-	NS	NS	NS	NS	NS	NS	NS	NS	NS	NS	NS	NS	NS	NS	NS	NS	NS	NS	NS	NS	NS	NS	NS	NS	NS	NS	NS	NS	NS	NS	NS	NS	NS	NS	NS	NS	NS	NS	NS	NS	NS	NS	NS	NS	NS	NS
LOC365510	similar to Avian reticuloendotheliosis viral (v-rel) oncogene related B	0	-	NS	NS	NS	NS	NS	NS	NS	NS	NS	NS	NS	NS	NS	NS	NS	NS	NS	NS	NS	NS	NS	NS	NS	NS	NS	NS	NS	NS	NS	NS	NS	NS	NS	NS	NS	NS	NS	NS	NS	NS	NS	NS	NS	NS	NS	NS
LOC294614	similar to very large G-protein coupled receptor 1 (LOC294614) mRNA.	0		-1.5895	1.88856e-06	0.000249852	NS	NS	NS	NS	NS	NS	NS	NS	NS	NS	NS	NS	NS	NS	NS	NS	NS	NS	NS	NS	NS	NS	NS	NS	NS	NS	NS	NS	NS	NS	NS	NS	NS	NS	NS	NS	NS	NS	NS	NS	NS	NS	NS
LOC360370	protein tyrosine phosphatase alpha (LOC360370) mRNA.	0		0.235664	0.00028497	0.00946748	NS	NS	NS	NS	NS	NS	NS	NS	NS	NS	NS	NS	NS	NS	NS	NS	NS	NS	NS	NS	NS	NS	NS	NS	NS	NS	NS	NS	NS	NS	NS	NS	NS	NS	NS	NS	NS	NS	NS	NS	NS	NS	NS
Edg7	endothelial differentiation, lysophosphatidic acid G-protein-coupled receptor 7 (Edg7) mRNA.	0		0.518625	0.000435756	0.0127941	NS	NS	NS	NS	NS	NS	NS	NS	NS	NS	NS	NS	NS	NS	NS	NS	NS	NS	NS	NS	NS	NS	NS	NS	NS	NS	NS	NS	NS	NS	NS	NS	NS	NS	NS	NS	NS	NS	NS	NS	NS	NS	NS
LOC497981	similar to RIKEN cDNA 5530600A18 (LOC497981) mRNA.	0		0.287278	0.000462411	0.0132613	NS	NS	NS	NS	NS	NS	NS	NS	NS	NS	NS	NS	NS	NS	NS	NS	NS	NS	NS	NS	NS	NS	NS	NS	NS	NS	NS	NS	NS	NS	NS	NS	NS	NS	NS	NS	NS	NS	NS	NS	NS	NS	NS
LOC502324	similar to RIKEN cDNA 1600014C10 (LOC502324) mRNA.	0		0.21497	0.000953665	0.0218968	NS	NS	NS	NS	NS	NS	NS	NS	NS	NS	NS	NS	NS	NS	NS	NS	NS	NS	NS	NS	NS	NS	NS	NS	NS	NS	NS	NS	NS	NS	NS	NS	NS	NS	NS	NS	NS	NS	NS	NS	NS	NS	NS
LOC686701	similar to Protein KIAA1404	0		0.181903	0.00103142	0.0231798	NS	NS	NS	NS	NS	NS	NS	NS	NS	NS	NS	NS	NS	NS	NS	NS	NS	NS	NS	NS	NS	NS	NS	NS	NS	NS	NS	NS	NS	NS	NS	NS	NS	NS	NS	NS	NS	NS	NS	NS	NS	NS	NS
LOC366765	similar to Ig H-chain (LOC366765) mRNA.	0		0.759957	0.00147399	0.0295676	NS	NS	NS	NS	NS	NS	NS	NS	NS	NS	NS	NS	NS	NS	NS	NS	NS	NS	NS	NS	NS	NS	NS	NS	NS	NS	NS	NS	NS	NS	NS	NS	NS	NS	NS	NS	NS	NS	NS	NS	NS	NS	NS
LOC500183	similar to NGF-binding Ig light chain (LOC500183) mRNA.	0		1.39071	0.00153701	0.0303659	NS	NS	NS	NS	NS	NS	NS	NS	NS	NS	NS	NS	NS	NS	NS	NS	NS	NS	NS	NS	NS	NS	NS	NS	NS	NS	NS	NS	NS	NS	NS	NS	NS	NS	NS	NS	NS	NS	NS	NS	NS	NS	NS
Pcmt1	protein-L-isoaspartate (D-aspartate) O-methyltransferase 1	1	2287981	-0.0563419	0.534172	0.834113	-0.01	0.918	0.971	-0.017	0.874	0.953	0.086	0.394	0.645	0.077	0.497	0.729	-0.137	0.227	0.466	-0.12	0.235	0.516	-0.104	0.328	0.681	-0.073	0.469	0.691	0.238	0.02	0.123	-0.167	0.064	0.433	-0.044	0.647	0.894	-0.263	0.004	0.127	-0.282	0.002	0.04	-0.185	0.04	0.358	-0.233
Plagl1	pleiomorphic adenoma gene-like 1	1	7882673	0.600575	0.00731686	0.0865485	-0.16	0.457	0.72	0.186	0.412	0.678	0.296	0.17	0.408	0.514	0.035	0.164	0.052	0.83	0.921	0.166	0.44	0.701	-0.032	0.887	0.967	0.185	0.392	0.631	0.044	0.839	0.941	-0.099	0.605	0.904	-0.016	0.937	0.986	-0.081	0.674	0.902	-0.282	0.143	0.426	0.089	0.641	0.904	0.022
Fuca2	fucosidase, alpha-L- 2, plasma	1	8289579	0.71186	3.1571e-05	0.0019172	-0.378	0.02	0.103	-0.486	0.005	0.05	-0.439	0.007	0.053	-0.281	0.123	0.344	-0.145	0.425	0.664	-0.414	0.011	0.081	-0.327	0.055	0.292	-0.182	0.258	0.5	-0.381	0.019	0.122	-0.005	0.971	0.996	0.03	0.844	0.962	-0.222	0.123	0.531	-0.346	0.017	0.132	-0.262	0.069	0.451	-0.328
Pex3	peroxisomal biogenesis factor 3	1	8316120	-0.0495813	0.298632	0.669699	-0.419	0	0.001	-0.235	0.019	0.118	-0.496	0	0	-0.399	0	0.007	-0.265	0.014	0.078	-0.406	0	0.002	-0.227	0.024	0.183	-0.375	0	0.003	-0.557	0	0	-0.07	0.409	0.818	-0.226	0.013	0.165	-0.115	0.174	0.601	-0.026	0.753	0.906	-0.086	0.308	0.744	-0.16
Aig1	androgen-induced 1	1	8456588	-0.320559	0.000450253	0.0130304	NS	NS	NS	NS	NS	NS	NS	NS	NS	NS	NS	NS	NS	NS	NS	NS	NS	NS	NS	NS	NS	NS	NS	NS	NS	NS	NS	NS	NS	NS	NS	NS	NS	NS	NS	NS	NS	NS	NS	NS	NS	NS	NS
LOC497728	hypothetical gene supported by NM_024137 (LOC497728), mRNA.	1	9032018	NS	NS	NS	NS	NS	NS	NS	NS	NS	NS	NS	NS	NS	NS	NS	NS	NS	NS	NS	NS	NS	NS	NS	NS	NS	NS	NS	NS	NS	NS	NS	NS	NS	NS	NS	NS	NS	NS	NS	NS	NS	NS	NS	NS	NS	NS
Vta1	Vps20-associated 1 homolog (S. cerevisiae)	1	9512290	0.0607622	0.525354	0.829702	-0.054	0.497	0.749	-0.039	0.645	0.836	-0.074	0.353	0.611	-0.081	0.365	0.625	0.011	0.902	0.958	-0.044	0.579	0.796	-0.177	0.035	0.225	-0.169	0.035	0.144	-0.199	0.013	0.096	-0.189	0.008	0.192	-0.195	0.01	0.147	-0.085	0.23	0.664	-0.102	0.15	0.438	-0.136	0.057	0.416	-0.159
Cited2	Cbp/p300-interacting transactivator, with Glu/Asp-rich carboxy-terminal domain, 2	1	12721500	NS	NS	NS	NS	NS	NS	NS	NS	NS	NS	NS	NS	NS	NS	NS	NS	NS	NS	NS	NS	NS	NS	NS	NS	NS	NS	NS	NS	NS	NS	NS	NS	NS	NS	NS	NS	NS	NS	NS	NS	NS	NS	NS	NS	NS	NS
Txlnb	taxilin beta	1	12814808	0.2041	0.460851	0.793811	0.078	0.941	0.98	-0.26	0.814	0.928	0.024	0.982	0.994	1.351	0.255	0.516	1.126	0.342	0.589	0.845	0.422	0.689	0.681	0.538	0.826	-0.082	0.938	0.972	3.789	0	0.009	1.108	0.238	0.694	0.697	0.485	0.815	-1.562	0.097	0.49	-0.65	0.487	0.764	-0.697	0.457	0.827	-1.517
Reps1	RALBP1 associated Eps domain containing 1	1	13106940	-0.192868	0.00249426	0.0416197	NS	NS	NS	NS	NS	NS	NS	NS	NS	NS	NS	NS	NS	NS	NS	NS	NS	NS	NS	NS	NS	NS	NS	NS	NS	NS	NS	NS	NS	NS	NS	NS	NS	NS	NS	NS	NS	NS	NS	NS	NS	NS	NS
Hebp2	heme binding protein 2	1	-13628658	NS	NS	NS	NS	NS	NS	NS	NS	NS	NS	NS	NS	NS	NS	NS	NS	NS	NS	NS	NS	NS	NS	NS	NS	NS	NS	NS	NS	NS	NS	NS	NS	NS	NS	NS	NS	NS	NS	NS	NS	NS	NS	NS	NS	NS	NS
Pex7	peroxisomal biogenesis factor 7	1	15099265	0.0370879	0.457515	0.792352	0.271	0.01	0.066	0.133	0.226	0.5	0.175	0.095	0.291	0.094	0.424	0.674	0.108	0.356	0.602	0.159	0.129	0.369	-0.01	0.924	0.979	0.237	0.024	0.112	-0.01	0.92	0.971	0.02	0.827	0.964	0.238	0.017	0.187	0.071	0.443	0.806	0.358	0	0.01	-0.007	0.941	0.988	-0.012
Ahi1	Abelson helper integration site 1	1	16332800	-0.0513031	0.41415	0.763828	-0.11	0.308	0.58	-0.096	0.396	0.665	-0.039	0.714	0.863	-0.145	0.232	0.493	-0.027	0.823	0.918	0.115	0.283	0.566	-0.123	0.276	0.634	0.052	0.628	0.81	-0.094	0.384	0.677	0.059	0.536	0.877	0.15	0.142	0.51	0.238	0.014	0.228	0.024	0.805	0.929	0.066	0.491	0.848	-0.04
Hbs1l	Hbs1-like (S. cerevisiae)	1	16668211				0.125	0.113	0.319	0.012	0.884	0.958	0.175	0.027	0.131	0.083	0.349	0.609	0.195	0.029	0.125	0.164	0.038	0.173	-0.076	0.358	0.708	0.346	0	0.001	0.105	0.181	0.46	0.093	0.185	0.639	-0.032	0.665	0.901	0.008	0.904	0.976	0.069	0.321	0.639	0.035	0.613	0.899	0.011
LOC683474	similar to aldehyde dehydrogenase 8 family, member A1	1	16750783	0.0403054	0.484632	0.808849	0.364	0.014	0.082	0.131	0.397	0.666	0.28	0.058	0.216	0.385	0.021	0.119	0.201	0.226	0.464	0.266	0.071	0.257	-0.046	0.768	0.929	0.402	0.007	0.049	-0.052	0.725	0.889	0.009	0.945	0.991	0.458	0.001	0.051	0.232	0.078	0.454	0.053	0.683	0.872	0.101	0.44	0.819	0.144
Arhgap18	Rho GTPase activating protein 18	1	18967839	0.440889	0.00184181	0.0341704	NS	NS	NS	NS	NS	NS	NS	NS	NS	NS	NS	NS	NS	NS	NS	NS	NS	NS	NS	NS	NS	NS	NS	NS	NS	NS	NS	NS	NS	NS	NS	NS	NS	NS	NS	NS	NS	NS	NS	NS	NS	NS	NS
Ctgf	connective tissue growth factor	1	21327101	-0.10655	0.78319	0.936401	-0.287	0.32	0.59	-0.532	0.081	0.283	-0.918	0.002	0.021	-0.75	0.022	0.123	-0.656	0.045	0.168	-0.636	0.029	0.144	-0.339	0.265	0.623	-0.885	0.003	0.026	-0.616	0.034	0.176	-0.126	0.622	0.91	-0.344	0.209	0.596	0.105	0.681	0.905	0.024	0.926	0.974	-0.316	0.22	0.672	0.158
Vnn1	vanin 1	1	22087292	0.025884	0.745084	0.921367	-0.192	0.08	0.257	-0.125	0.278	0.558	-0.303	0.006	0.048	-0.091	0.461	0.702	-0.124	0.315	0.563	-0.318	0.004	0.044	-0.13	0.258	0.616	-0.085	0.438	0.668	-0.249	0.024	0.14	0.295	0.003	0.116	0.041	0.694	0.917	0.13	0.183	0.614	0.123	0.209	0.522	-0.063	0.515	0.862	0.016
Vnn3	vanin 3	1	22121743	-0.463957	2.21277e-05	0.00153212	NS	NS	NS	NS	NS	NS	NS	NS	NS	NS	NS	NS	NS	NS	NS	NS	NS	NS	NS	NS	NS	NS	NS	NS	NS	NS	NS	NS	NS	NS	NS	NS	NS	NS	NS	NS	NS	NS	NS	NS	NS	NS	NS
Sgk1	serum/glucocorticoid regulated kinase 1	1	23501257	0.414178	0.0472001	0.276434	-0.432	0.06	0.213	-0.124	0.606	0.815	-0.784	0.001	0.012	-0.525	0.042	0.185	-0.622	0.017	0.087	-0.407	0.076	0.268	-0.475	0.049	0.275	-0.572	0.013	0.076	-0.441	0.055	0.235	-0.301	0.139	0.584	-0.517	0.018	0.191	0.104	0.608	0.879	-0.31	0.128	0.404	-0.098	0.63	0.901	0.099
Trdn	triadin	1	24514752	0.127398	0.416249	0.765603	0.287	0.659	0.851	0.081	0.906	0.965	0.316	0.627	0.815	1.355	0.067	0.24	0.767	0.297	0.544	0.693	0.288	0.572	0.323	0.638	0.875	-0.044	0.946	0.976	2.626	0	0.004	0.337	0.562	0.886	0.531	0.391	0.756	-0.896	0.124	0.532	-0.581	0.318	0.636	-0.505	0.385	0.806	-0.973
Hddc2	HD domain containing 2	1	26955258	-0.186165	0.0210591	0.169617	0.047	0.702	0.876	0.104	0.424	0.685	0.137	0.268	0.527	-0.009	0.95	0.979	0.187	0.182	0.408	0.23	0.065	0.243	0.309	0.019	0.16	0.128	0.301	0.545	0.045	0.714	0.882	0.168	0.129	0.566	0.1	0.397	0.76	0.216	0.052	0.404	0.351	0.002	0.037	0.143	0.195	0.643	0.029
Rnf146	ring finger protein 146	1	29255138	0.317026	0.00142561	0.0287529	NS	NS	NS	NS	NS	NS	NS	NS	NS	NS	NS	NS	NS	NS	NS	NS	NS	NS	NS	NS	NS	NS	NS	NS	NS	NS	NS	NS	NS	NS	NS	NS	NS	NS	NS	NS	NS	NS	NS	NS	NS	NS	NS
Rnf146	ring finger protein 146	1	29255138	NS	NS	NS	NS	NS	NS	NS	NS	NS	NS	NS	NS	NS	NS	NS	NS	NS	NS	NS	NS	NS	NS	NS	NS	NS	NS	NS	NS	NS	NS	NS	NS	NS	NS	NS	NS	NS	NS	NS	NS	NS	NS	NS	NS	NS	NS
Lrrc14b	leucine rich repeat containing 14B	1	29724870	-0.00289735	0.950136	0.985658	0.142	0.615	0.829	0.013	0.964	0.988	0.209	0.457	0.697	0.432	0.174	0.418	0.27	0.395	0.638	0.274	0.332	0.614	0.081	0.786	0.934	0.177	0.53	0.738	0.856	0.003	0.034	0.135	0.589	0.898	0.321	0.231	0.622	-0.313	0.212	0.645	-0.338	0.178	0.48	-0.102	0.683	0.92	-0.365
Ccdc127	coiled-coil domain containing 127	1	29732942	0.754345	0.000282945	0.00941427	NS	NS	NS	NS	NS	NS	NS	NS	NS	NS	NS	NS	NS	NS	NS	NS	NS	NS	NS	NS	NS	NS	NS	NS	NS	NS	NS	NS	NS	NS	NS	NS	NS	NS	NS	NS	NS	NS	NS	NS	NS	NS	NS
Sdha	succinate dehydrogenase complex, subunit A, flavoprotein (Fp)	1	29739358	-0.0622697	0.541269	0.838025	0.426	0.001	0.016	0.478	0.001	0.014	0.439	0.001	0.014	0.6	0	0.003	0.444	0.003	0.026	0.418	0.002	0.024	0.278	0.043	0.253	0.556	0	0.001	0.354	0.007	0.065	0.136	0.241	0.696	0.077	0.531	0.841	0.127	0.272	0.7	0.244	0.037	0.206	0.152	0.191	0.638	0.115
Pdcd6	programmed cell death 6	1	29769910	-0.00775865	0.837475	0.954519	-0.28	0	0.001	-0.245	0	0.007	-0.246	0	0.003	-0.429	0	0	-0.409	0	0	-0.278	0	0.001	-0.232	0	0.019	-0.273	0	0.001	-0.333	0	0	-0.103	0.061	0.429	-0.032	0.587	0.87	-0.034	0.534	0.849	-0.052	0.348	0.661	-0.075	0.176	0.619	-0.056
Exoc3	exocyst complex component 3	1	29897535	-0.177517	0.0259521	0.194474	0.304	0.001	0.013	0.254	0.008	0.07	0.373	0	0.002	0.211	0.04	0.176	0.281	0.007	0.047	0.308	0.001	0.015	0.182	0.058	0.298	0.311	0.001	0.011	0.151	0.097	0.328	-0.011	0.894	0.981	0.002	0.984	0.998	-0.021	0.791	0.944	0.05	0.538	0.792	-0.064	0.43	0.819	-0.068
Brd9	bromodomain containing 9	1	30136721	0.219104	0.000924399	0.0215364	0.29	0.006	0.044	0.312	0.005	0.05	0.157	0.129	0.348	0.267	0.023	0.126	0.508	0	0.001	0.213	0.041	0.182	0.147	0.177	0.514	0.161	0.121	0.315	-0.054	0.603	0.827	0.028	0.759	0.955	-0.022	0.826	0.956	-0.068	0.459	0.815	-0.047	0.613	0.835	0.113	0.221	0.673	0.009
Clptm1l	CLPTM1-like	1	30474671	0.223598	0.0591255	0.311551	-0.193	0.08	0.256	0.061	0.594	0.807	-0.163	0.138	0.363	-0.086	0.483	0.717	0.048	0.699	0.851	-0.037	0.732	0.889	-0.113	0.324	0.677	-0.144	0.188	0.412	-0.359	0.001	0.02	-0.142	0.147	0.591	0.011	0.918	0.98	-0.089	0.361	0.758	-0.183	0.062	0.274	-0.049	0.616	0.899	-0.032
Lpcat1	lysophosphatidylcholine acyltransferase 1	1	30573254	-0.122353	0.368122	0.728705	-0.904	0	0	-0.815	0	0	-0.637	0	0	-1.007	0	0	-0.625	0	0.002	-0.582	0	0.001	-0.221	0.11	0.409	-0.722	0	0	-0.502	0	0.006	-0.119	0.305	0.749	-0.154	0.216	0.602	-0.107	0.357	0.757	-0.284	0.016	0.128	-0.065	0.579	0.886	-0.182
Akap12	A kinase (PRKA) anchor protein 12	1	34979038	0.54757	8.50941e-05	0.00396092	-0.638	0.003	0.027	-1.066	0	0.001	-0.772	0	0.007	-0.558	0.02	0.114	-1.183	0	0	-0.885	0	0.002	-1.045	0	0.001	-0.878	0	0.002	-0.912	0	0.002	-0.216	0.25	0.702	-0.281	0.16	0.536	-0.038	0.838	0.957	-0.258	0.169	0.465	0.055	0.769	0.948	0.001
RGD1305235	similar to RIKEN cDNA 1700052N19	1	35143717	0.0174769	0.768054	0.930388	0.258	0.01	0.065	0.149	0.153	0.405	0.174	0.08	0.263	0.148	0.186	0.435	0.217	0.053	0.187	0.015	0.882	0.956	0.167	0.109	0.408	0.045	0.646	0.82	0.312	0.002	0.027	0.174	0.05	0.394	0.169	0.074	0.372	-0.144	0.104	0.502	0.012	0.896	0.962	-0.023	0.795	0.957	-0.067
Myct1	myc target 1	1	36314334	0.275468	0.00281166	0.0452512	-0.041	0.717	0.884	-0.147	0.215	0.489	-0.127	0.261	0.52	-0.22	0.084	0.275	0.09	0.476	0.707	-0.261	0.022	0.121	-0.128	0.281	0.637	-0.238	0.036	0.148	-0.189	0.095	0.325	-0.036	0.722	0.946	-0.096	0.367	0.738	0.161	0.109	0.508	-0.073	0.466	0.748	0.015	0.877	0.976	0.096
Mtrf1l	mitochondrial translational release factor 1-like	1	-36506649	NS	NS	NS	NS	NS	NS	NS	NS	NS	NS	NS	NS	NS	NS	NS	NS	NS	NS	NS	NS	NS	NS	NS	NS	NS	NS	NS	NS	NS	NS	NS	NS	NS	NS	NS	NS	NS	NS	NS	NS	NS	NS	NS	NS	NS	NS
Cnksr3	Cnksr family member 3	1	37865903	0.0212772	0.821308	0.949821	-0.592	0	0.001	-0.587	0	0.003	-0.467	0.001	0.012	-0.645	0	0.002	-0.336	0.029	0.127	-0.401	0.004	0.041	-0.176	0.219	0.57	-0.387	0.005	0.04	-0.337	0.014	0.101	-0.071	0.557	0.884	-0.131	0.309	0.691	-0.08	0.509	0.839	-0.206	0.091	0.338	-0.155	0.201	0.648	-0.238
Rbm16	RNA binding motif protein 16	1	38098440	-0.0622946	0.415591	0.765026	-0.092	0.276	0.546	0.043	0.624	0.825	-0.152	0.072	0.247	-0.192	0.043	0.188	-0.059	0.534	0.752	-0.079	0.35	0.629	-0.056	0.524	0.819	-0.176	0.037	0.151	-0.082	0.329	0.629	-0.115	0.126	0.561	-0.107	0.18	0.561	-0.138	0.067	0.443	-0.024	0.747	0.902	-0.008	0.916	0.983	0.028
Synj2	synaptojanin 2	1	40763793	-0.053235	0.637964	0.879942	-0.415	0.005	0.041	-0.159	0.302	0.577	-0.446	0.003	0.028	-0.239	0.147	0.379	-0.43	0.01	0.06	-0.166	0.256	0.539	0.087	0.569	0.841	-0.413	0.005	0.041	0.316	0.032	0.168	0.177	0.174	0.629	0.044	0.752	0.935	-0.035	0.789	0.944	-0.009	0.944	0.981	0.042	0.745	0.941	0.271
Acat3	acetyl-Coenzyme A acetyltransferase 3	1	41922020	NS	NS	NS	NS	NS	NS	NS	NS	NS	NS	NS	NS	NS	NS	NS	NS	NS	NS	NS	NS	NS	NS	NS	NS	NS	NS	NS	NS	NS	NS	NS	NS	NS	NS	NS	NS	NS	NS	NS	NS	NS	NS	NS	NS	NS	NS
Slc22a3	solute carrier family 22 (extraneuronal monoamine transporter), member 3	1	42690157	-1.12313	0.00181665	0.0339904	NS	NS	NS	NS	NS	NS	NS	NS	NS	NS	NS	NS	NS	NS	NS	NS	NS	NS	NS	NS	NS	NS	NS	NS	NS	NS	NS	NS	NS	NS	NS	NS	NS	NS	NS	NS	NS	NS	NS	NS	NS	NS	NS
Dutp	deoxyuridine triphosphatase pseudogene	1	42826550	NS	NS	NS	NS	NS	NS	NS	NS	NS	NS	NS	NS	NS	NS	NS	NS	NS	NS	NS	NS	NS	NS	NS	NS	NS	NS	NS	NS	NS	NS	NS	NS	NS	NS	NS	NS	NS	NS	NS	NS	NS	NS	NS	NS	NS	NS
Dutp	deoxyuridine triphosphatase pseudogene	1	42826550	NS	NS	NS	NS	NS	NS	NS	NS	NS	NS	NS	NS	NS	NS	NS	NS	NS	NS	NS	NS	NS	NS	NS	NS	NS	NS	NS	NS	NS	NS	NS	NS	NS	NS	NS	NS	NS	NS	NS	NS	NS	NS	NS	NS	NS	NS
Map3k4	mitogen activated protein kinase kinase kinase 4	1	42891171	-0.406535	0.000120689	0.00509889	0.037	0.723	0.886	-0.241	0.028	0.149	-0.008	0.938	0.975	-0.232	0.048	0.199	-0.243	0.038	0.151	-0.386	0	0.007	0.12	0.271	0.629	-0.082	0.427	0.66	-0.221	0.034	0.177	0.043	0.638	0.916	0.081	0.411	0.77	-0.08	0.386	0.776	0.072	0.438	0.726	-0.033	0.721	0.933	-0.003
Pde10a	phosphodiesterase 10A	1	46392899	0.306165	0.00354822	0.0532857	-0.345	0.008	0.055	-0.192	0.154	0.406	-0.342	0.008	0.058	-0.256	0.076	0.261	-0.029	0.838	0.924	-0.18	0.16	0.419	0.056	0.674	0.89	-0.232	0.07	0.226	-0.166	0.193	0.477	-0.018	0.873	0.977	-0.267	0.029	0.235	-0.252	0.028	0.311	-0.135	0.237	0.553	0.064	0.575	0.885	-0.021
Sft2d1	SFT2 domain containing 1	1	47049662	0.0940393	0.33725	0.702241	0.184	0.077	0.25	0.206	0.06	0.239	0.128	0.217	0.467	0.132	0.257	0.519	0.175	0.134	0.341	0.148	0.154	0.409	0.121	0.268	0.626	0.229	0.029	0.127	-0.193	0.064	0.258	-0.066	0.475	0.851	-0.148	0.135	0.499	0.065	0.48	0.825	0.282	0.003	0.047	0.223	0.017	0.253	0.12
Rnaset2	ribonuclease T2	1	47227490	-0.215167	0.0390849	0.248395	-0.413	0	0.001	-0.409	0	0.003	-0.296	0.002	0.021	-0.472	0	0.001	-0.426	0	0.002	-0.264	0.005	0.051	-0.11	0.26	0.618	-0.349	0	0.005	-0.288	0.002	0.03	-0.019	0.814	0.962	-0.068	0.44	0.791	0.075	0.363	0.76	0.018	0.827	0.937	0.014	0.865	0.974	-0.154
Mllt4	myeloid/lymphoid or mixed-lineage leukemia (trithorax homolog, Drosophila); translocated to, 4	1	48787946	0.135755	0.103471	0.419072	-0.184	0.359	0.632	-0.58	0.007	0.061	-0.174	0.386	0.638	-0.349	0.123	0.344	-0.546	0.017	0.088	-0.441	0.029	0.145	-0.67	0.002	0.042	-0.287	0.153	0.365	-0.517	0.011	0.085	-0.412	0.022	0.282	-0.105	0.58	0.866	-0.193	0.279	0.702	-0.331	0.065	0.282	-0.239	0.181	0.626	-0.155
Mllt4	myeloid/lymphoid or mixed-lineage leukemia (trithorax homolog, Drosophila); translocated to, 4	1	48787947	NS	NS	NS	NS	NS	NS	NS	NS	NS	NS	NS	NS	NS	NS	NS	NS	NS	NS	NS	NS	NS	NS	NS	NS	NS	NS	NS	NS	NS	NS	NS	NS	NS	NS	NS	NS	NS	NS	NS	NS	NS	NS	NS	NS	NS	NS
Dact2	dapper, antagonist of beta-catenin, homolog 2 (Xenopus laevis)	1	53084114	-0.415367	0.00120891	0.0256142	0.78	0.007	0.053	0.567	0.062	0.242	0.591	0.041	0.171	1.068	0.001	0.019	0.002	0.996	0.999	1.183	0	0.003	0.678	0.026	0.192	0.595	0.039	0.156	0.044	0.877	0.957	-0.042	0.871	0.977	-0.239	0.381	0.749	0.125	0.625	0.883	0.074	0.772	0.913	0.361	0.159	0.6	0.242
Smoc2	SPARC related modular calcium binding 2	1	53165792	1.52291	2.81226e-05	0.00177572	NS	NS	NS	NS	NS	NS	NS	NS	NS	NS	NS	NS	NS	NS	NS	NS	NS	NS	NS	NS	NS	NS	NS	NS	NS	NS	NS	NS	NS	NS	NS	NS	NS	NS	NS	NS	NS	NS	NS	NS	NS	NS	NS
Smoc2	SPARC related modular calcium binding 2	1	53165792	NS	NS	NS	NS	NS	NS	NS	NS	NS	NS	NS	NS	NS	NS	NS	NS	NS	NS	NS	NS	NS	NS	NS	NS	NS	NS	NS	NS	NS	NS	NS	NS	NS	NS	NS	NS	NS	NS	NS	NS	NS	NS	NS	NS	NS	NS
Thbs2	thrombospondin 2	1	-53584406	NS	NS	NS	NS	NS	NS	NS	NS	NS	NS	NS	NS	NS	NS	NS	NS	NS	NS	NS	NS	NS	NS	NS	NS	NS	NS	NS	NS	NS	NS	NS	NS	NS	NS	NS	NS	NS	NS	NS	NS	NS	NS	NS	NS	NS	NS
Fam120b	family with sequence similarity 120B	1	54267141	NS	NS	NS	NS	NS	NS	NS	NS	NS	NS	NS	NS	NS	NS	NS	NS	NS	NS	NS	NS	NS	NS	NS	NS	NS	NS	NS	NS	NS	NS	NS	NS	NS	NS	NS	NS	NS	NS	NS	NS	NS	NS	NS	NS	NS	NS
Psmb1	proteasome (prosome, macropain) subunit, beta type 1	1	-54369775	NS	NS	NS	NS	NS	NS	NS	NS	NS	NS	NS	NS	NS	NS	NS	NS	NS	NS	NS	NS	NS	NS	NS	NS	NS	NS	NS	NS	NS	NS	NS	NS	NS	NS	NS	NS	NS	NS	NS	NS	NS	NS	NS	NS	NS	NS
Pdcd2	programmed cell death 2	1	-54412083	NS	NS	NS	NS	NS	NS	NS	NS	NS	NS	NS	NS	NS	NS	NS	NS	NS	NS	NS	NS	NS	NS	NS	NS	NS	NS	NS	NS	NS	NS	NS	NS	NS	NS	NS	NS	NS	NS	NS	NS	NS	NS	NS	NS	NS	NS
Prdm9	PR domain containing 9	1	54432712	-0.10893	0.0650201	0.329352	0.049	0.696	0.874	-0.008	0.953	0.984	0.359	0.005	0.041	0.159	0.258	0.519	0.181	0.199	0.429	0.226	0.073	0.261	-0.008	0.95	0.987	0.141	0.26	0.503	-0.031	0.807	0.93	0.076	0.494	0.859	0.038	0.746	0.932	-0.002	0.989	0.999	0.16	0.152	0.44	0.191	0.088	0.48	-0.016
Lix1	Lix1 homolog (chicken)	1	55923096	-0.522162	1.18311e-05	0.000966758	-0.087	0.744	0.899	0.003	0.991	0.998	-0.151	0.572	0.781	-0.379	0.209	0.467	0.079	0.794	0.903	0.816	0.003	0.033	0.223	0.428	0.753	-0.204	0.446	0.675	-0.148	0.579	0.812	-0.149	0.531	0.875	-0.488	0.056	0.327	0.65	0.007	0.175	0.255	0.285	0.602	-0.041	0.863	0.974	0.327
Vom1r24	vomeronasal 1 receptor 24	1	-62590085	NS	NS	NS	NS	NS	NS	NS	NS	NS	NS	NS	NS	NS	NS	NS	NS	NS	NS	NS	NS	NS	NS	NS	NS	NS	NS	NS	NS	NS	NS	NS	NS	NS	NS	NS	NS	NS	NS	NS	NS	NS	NS	NS	NS	NS	NS
Pira2	paired-Ig-like receptor A2	1	63770468	NS	NS	NS	NS	NS	NS	NS	NS	NS	NS	NS	NS	NS	NS	NS	NS	NS	NS	NS	NS	NS	NS	NS	NS	NS	NS	NS	NS	NS	NS	NS	NS	NS	NS	NS	NS	NS	NS	NS	NS	NS	NS	NS	NS	NS	NS
Leng4	leukocyte receptor cluster (LRC) member 4	1	63838187	0.276246	0.0155613	0.140418	0.099	0.63	0.836	0.15	0.489	0.735	0.517	0.013	0.079	0.253	0.274	0.537	-0.362	0.119	0.316	0.346	0.093	0.304	0.252	0.244	0.599	0.698	0.001	0.013	-0.086	0.675	0.865	0.484	0.009	0.198	0.61	0.002	0.065	0.529	0.004	0.135	0.459	0.013	0.114	0.428	0.02	0.272	0.405
Cnot3	CCR4-NOT transcription complex, subunit 3	1	63868852	0.0625974	0.364342	0.726039	0.419	0	0.006	0.296	0.014	0.099	0.287	0.013	0.078	0.22	0.087	0.281	0.397	0.002	0.023	0.31	0.007	0.062	0.168	0.161	0.491	0.291	0.011	0.069	0.079	0.489	0.758	0.074	0.464	0.845	-0.149	0.168	0.548	-0.001	0.991	0.999	-0.034	0.735	0.896	0.016	0.876	0.976	0.1
Myadm	myeloid-associated differentiation marker	1	64177547	0.63778	0.000437074	0.0128158	0.484	0.001	0.017	0.311	0.049	0.213	0.255	0.09	0.281	0.41	0.016	0.099	0.309	0.067	0.218	0.391	0.01	0.075	0.33	0.037	0.232	0.272	0.07	0.226	-0.15	0.317	0.617	0.075	0.571	0.889	-0.041	0.771	0.936	0.077	0.562	0.862	0.148	0.265	0.584	0.223	0.095	0.501	0.458
Zfp772	zinc finger protein 772	1	65174682	-0.0386092	0.629382	0.876097	0.26	0.017	0.094	0.332	0.004	0.046	0.226	0.038	0.163	0.318	0.01	0.072	0.256	0.037	0.148	0.254	0.02	0.115	0.075	0.507	0.807	0.124	0.253	0.495	-0.037	0.732	0.893	0.007	0.945	0.991	-0.022	0.833	0.958	-0.074	0.445	0.807	0.213	0.028	0.178	0.113	0.243	0.694	-0.076
Aurkc	aurora kinase C	1	65242015	0.0582981	0.494526	0.813188	0.167	0.215	0.475	0.307	0.031	0.16	0.407	0.003	0.029	0.141	0.351	0.61	0.463	0.003	0.025	0.215	0.111	0.336	0.174	0.219	0.57	0.126	0.35	0.594	0.123	0.358	0.653	-0.204	0.09	0.492	-0.405	0.002	0.059	-0.31	0.01	0.206	-0.449	0	0.012	-0.046	0.701	0.927	-0.194
Nlrp5	NLR family, pyrin domain containing 5	1	-66212857	NS	NS	NS	NS	NS	NS	NS	NS	NS	NS	NS	NS	NS	NS	NS	NS	NS	NS	NS	NS	NS	NS	NS	NS	NS	NS	NS	NS	NS	NS	NS	NS	NS	NS	NS	NS	NS	NS	NS	NS	NS	NS	NS	NS	NS	NS
Vom1r37	vomeronasal 1 receptor 37	1	67385501	NS	NS	NS	NS	NS	NS	NS	NS	NS	NS	NS	NS	NS	NS	NS	NS	NS	NS	NS	NS	NS	NS	NS	NS	NS	NS	NS	NS	NS	NS	NS	NS	NS	NS	NS	NS	NS	NS	NS	NS	NS	NS	NS	NS	NS	NS
Epn1	Epsin 1	1	67480002	0.0460421	0.53848	0.836604	0.677	0.002	0.023	0.617	0.008	0.069	0.646	0.004	0.034	0.384	0.12	0.34	0.158	0.522	0.742	0.526	0.017	0.105	0.106	0.644	0.878	0.632	0.004	0.037	0.18	0.409	0.699	0.507	0.01	0.21	0.509	0.015	0.176	0.47	0.017	0.251	0.348	0.075	0.306	0.435	0.027	0.297	0.553
Znf524	zinc finger protein 524	1	67563454	-0.161019	0.341567	0.705739	-0.385	0	0.005	-0.412	0	0.007	-0.31	0.003	0.031	-0.465	0	0.004	-0.424	0	0.006	-0.3	0.004	0.043	-0.205	0.06	0.306	-0.292	0.005	0.041	-0.18	0.082	0.298	0.015	0.872	0.977	-0.015	0.875	0.971	0.077	0.399	0.781	0.076	0.407	0.705	-0.063	0.492	0.849	-0.108
Znf579	zinc finger protein 579	1	67586225	0.162044	0.0199862	0.163568	0.379	0.002	0.022	0.267	0.038	0.182	0.562	0	0.001	0.39	0.005	0.047	0.602	0	0.001	0.382	0.002	0.028	0.236	0.067	0.323	0.327	0.008	0.054	0.273	0.026	0.149	-0.026	0.813	0.962	-0.196	0.091	0.41	-0.062	0.566	0.864	-0.183	0.093	0.342	0.183	0.093	0.495	-0.128
Isoc2b	isochorismatase domain containing 2b	1	67689183	-0.151849	0.384147	0.741361	0.192	0.271	0.541	0.083	0.653	0.841	0.176	0.314	0.576	0.094	0.632	0.815	0.211	0.284	0.53	0.344	0.05	0.205	0.091	0.62	0.866	0.133	0.445	0.674	-0.076	0.664	0.859	0.239	0.126	0.562	-0.266	0.11	0.447	0.481	0.002	0.1	0.556	0	0.018	0.159	0.307	0.744	0.191
Ube2s	ubiquitin-conjugating enzyme E2S	1	67745353	0.107363	0.455066	0.789922	0.317	0.005	0.042	0.383	0.001	0.023	0.487	0	0.001	0.244	0.054	0.215	0.292	0.022	0.104	0.446	0	0.004	0.665	0	0	0.435	0	0.004	0.536	0	0.001	0.245	0.015	0.242	0.317	0.003	0.08	0.409	0	0.017	0.262	0.009	0.094	0.252	0.012	0.228	0.399
Suv420h2	suppressor of variegation 4-20 homolog 2 (Drosophila)	1	67815980	0.00786557	0.902084	0.973648	-0.368	0.018	0.097	-0.462	0.005	0.053	-0.147	0.345	0.604	-0.526	0.003	0.035	-0.379	0.031	0.133	-0.396	0.011	0.083	-0.207	0.204	0.552	-0.413	0.008	0.056	-0.233	0.134	0.39	-0.112	0.418	0.825	-0.201	0.173	0.553	-0.148	0.285	0.706	-0.316	0.023	0.161	0.069	0.615	0.899	-0.106
Hspbp1	HSPA (heat shock 70kDa) binding protein, cytoplasmic cochaperone 1	1	67882355	0.304566	0.00383405	0.0562749	0.26	0.009	0.061	0.13	0.21	0.482	0.14	0.155	0.388	0.024	0.83	0.923	0.328	0.004	0.031	0.194	0.05	0.204	0.153	0.142	0.458	-0.056	0.568	0.767	-0.06	0.542	0.789	0.055	0.532	0.875	0.153	0.104	0.436	0.058	0.507	0.838	0.101	0.252	0.568	0.058	0.509	0.859	0.107
Saps1	SAPS domain family, member 1	1	67907511	0.28238	0.0304266	0.213332	0.5	0	0	0.501	0	0.001	0.352	0.001	0.01	0.427	0	0.006	0.541	0	0	0.409	0	0.003	0.376	0	0.02	0.322	0.002	0.019	0.284	0.005	0.051	0.068	0.446	0.836	0.079	0.405	0.766	0.014	0.872	0.967	0.047	0.596	0.826	0.209	0.02	0.272	0.102
Ppp1r12c	protein phosphatase 1, regulatory (inhibitor) subunit 12C	1	68048782	0.172316	0.0559811	0.302122	0.351	0.017	0.093	0.351	0.023	0.133	0.281	0.056	0.209	0.297	0.072	0.251	0.633	0	0.004	0.322	0.029	0.144	0.196	0.202	0.55	0.343	0.02	0.098	0.183	0.21	0.499	-0.119	0.361	0.792	-0.014	0.918	0.98	-0.086	0.506	0.838	-0.107	0.408	0.706	0.092	0.479	0.841	0.171
Leng8	leukocyte receptor cluster (LRC) member 8	1	69452495	-0.00909581	0.907488	0.974895	-0.126	0.156	0.391	-0.145	0.12	0.354	-0.26	0.004	0.035	-0.268	0.008	0.063	-0.185	0.065	0.215	-0.287	0.001	0.022	-0.119	0.201	0.548	-0.272	0.002	0.026	-0.327	0	0.008	0.145	0.068	0.444	0.283	0.001	0.044	0.131	0.098	0.492	0.126	0.112	0.376	0.018	0.818	0.961	0.073
Rpl35a	ribosomal protein L35a	1	69549037	-0.00578459	0.95831	0.988298	0.283	0.012	0.072	0.293	0.013	0.095	-0.036	0.744	0.881	0.146	0.243	0.504	0.118	0.346	0.593	0.096	0.387	0.661	0.221	0.061	0.308	-0.106	0.341	0.585	0.044	0.694	0.874	0.164	0.098	0.511	0.055	0.601	0.877	0.238	0.017	0.256	0.327	0.001	0.029	0.295	0.003	0.139	0.232
Zfp110	zinc finger protein 110	1	72735177	-0.141329	0.174599	0.533789	0.222	0.025	0.118	0.171	0.099	0.318	0.277	0.005	0.044	0.116	0.293	0.555	0.146	0.188	0.414	0.159	0.106	0.329	0.022	0.831	0.95	0.13	0.185	0.408	0.158	0.109	0.348	-0.124	0.158	0.609	-0.136	0.145	0.514	-0.123	0.161	0.587	-0.247	0.005	0.068	-0.048	0.58	0.886	-0.186
Ube2m	ubiquitin-conjugating enzyme E2M (UBC12 homolog, yeast)	1	72885666	-0.00990378	0.907815	0.974895	-0.017	0.864	0.948	0.022	0.83	0.937	0.23	0.018	0.101	0.082	0.452	0.695	0.14	0.199	0.429	0.151	0.117	0.348	-0.004	0.967	0.991	0.256	0.009	0.058	-0.046	0.632	0.842	0.425	0	0.001	0.364	0	0.014	0.386	0	0.008	0.256	0.003	0.053	0.234	0.007	0.189	0.111
Chmp2a	chromatin modifying protein 2A	1	72889348	-0.156726	0.00266267	0.0434289	-0.218	0.005	0.042	-0.275	0.001	0.017	-0.374	0	0	-0.251	0.004	0.044	-0.372	0	0.001	-0.345	0	0.001	-0.239	0.004	0.063	-0.344	0	0.001	-0.323	0	0.003	0.006	0.934	0.989	-0.044	0.545	0.847	-0.004	0.949	0.99	0.009	0.901	0.964	-0.012	0.865	0.974	-0.088
Zbtb45	zinc finger and BTB domain containing 45	1	72912203	0.0549699	0.429025	0.773344	0.529	0	0	0.495	0	0.002	0.556	0	0	0.34	0.006	0.05	0.5	0	0.002	0.57	0	0	0.422	0	0.013	0.52	0	0	0.294	0.007	0.062	0.132	0.167	0.622	-0.003	0.975	0.995	0.103	0.28	0.703	0.223	0.021	0.151	0.333	0.001	0.059	0.125
Lig1	ligase I, DNA, ATP-dependent	1	73728891	-0.0257858	0.763973	0.928842	0.288	0.005	0.043	0.322	0.003	0.039	0.34	0.001	0.016	0.283	0.015	0.094	0.405	0.001	0.008	0.346	0.001	0.016	0.238	0.028	0.199	0.254	0.014	0.078	0.004	0.972	0.992	0.037	0.68	0.933	-0.086	0.375	0.745	0.09	0.322	0.735	0.206	0.024	0.166	0.266	0.004	0.147	0.12
Sepw1	selenoprotein W, 1	1	76249868	0.516201	0.000456843	0.0131868	0.121	0.603	0.82	-0.034	0.888	0.959	0.081	0.728	0.872	0.375	0.155	0.392	0.257	0.327	0.576	0.157	0.502	0.749	-0.1	0.685	0.894	0.032	0.891	0.952	0.879	0	0.006	0.045	0.828	0.964	0.166	0.454	0.798	-0.378	0.07	0.449	-0.415	0.047	0.237	-0.167	0.421	0.818	-0.225
Ehd2	EH-domain containing 2	1	76292179	0.569186	2.95938e-05	0.00183218	NS	NS	NS	NS	NS	NS	NS	NS	NS	NS	NS	NS	NS	NS	NS	NS	NS	NS	NS	NS	NS	NS	NS	NS	NS	NS	NS	NS	NS	NS	NS	NS	NS	NS	NS	NS	NS	NS	NS	NS	NS	NS	NS
Napa	N-ethylmaleimide-sensitive factor attachment protein, alpha	1	76438616	NS	NS	NS	NS	NS	NS	NS	NS	NS	NS	NS	NS	NS	NS	NS	NS	NS	NS	NS	NS	NS	NS	NS	NS	NS	NS	NS	NS	NS	NS	NS	NS	NS	NS	NS	NS	NS	NS	NS	NS	NS	NS	NS	NS	NS	NS
Kptn	kaptin (actin binding protein)	1	76460103	-0.0684533	0.280513	0.652232	0.212	0.017	0.094	0.166	0.076	0.274	0.201	0.025	0.122	0.18	0.072	0.252	0.251	0.013	0.072	0.255	0.005	0.046	0.049	0.598	0.854	0.221	0.013	0.077	-0.009	0.921	0.971	0.196	0.014	0.237	0.16	0.058	0.334	0.199	0.012	0.22	0.212	0.008	0.085	0.137	0.084	0.475	0.039
Meis3	Meis homeobox 3	1	76513672	0.327686	0.00312785	0.0486614	NS	NS	NS	NS	NS	NS	NS	NS	NS	NS	NS	NS	NS	NS	NS	NS	NS	NS	NS	NS	NS	NS	NS	NS	NS	NS	NS	NS	NS	NS	NS	NS	NS	NS	NS	NS	NS	NS	NS	NS	NS	NS	NS
Tmem160	transmembrane protein 160	1	76716254	0.139613	0.107348	0.42615	-0.409	0.007	0.051	-0.473	0.003	0.038	-0.373	0.013	0.081	-0.422	0.013	0.086	-0.189	0.261	0.506	-0.366	0.015	0.098	-0.133	0.397	0.733	-0.312	0.038	0.152	-0.421	0.005	0.052	0.237	0.076	0.46	0.354	0.013	0.168	0.254	0.058	0.418	0.306	0.022	0.157	0.223	0.095	0.5	0.09
Slc1a5	solute carrier family 1 (neutral amino acid transporter), member 5	1	77111081	1.2191	4.33673e-05	0.0024097	1.141	0	0	0.888	0	0.001	0.742	0	0.004	0.66	0.002	0.029	0.661	0.002	0.022	0.504	0.008	0.068	0.863	0	0.003	0.105	0.578	0.774	-0.121	0.521	0.775	0.192	0.254	0.706	0.247	0.169	0.549	0.13	0.438	0.802	0.78	0	0.002	0.389	0.022	0.275	0.416
Strn4	striatin, calmodulin binding protein 4	1	77140307	-0.667703	0.000146603	0.00583943	0.239	0.179	0.424	0.038	0.838	0.939	-0.012	0.947	0.98	-0.134	0.502	0.732	-0.198	0.323	0.57	-0.01	0.953	0.983	-0.267	0.154	0.479	0.003	0.985	0.993	-0.218	0.219	0.51	-1.133	0	0	-0.321	0.058	0.334	-0.083	0.598	0.875	-0.228	0.149	0.437	0.061	0.701	0.927	-0.124
Prkd2	protein kinase D2	1	77168289	-0.170214	0.0223733	0.176524	-0.445	0.003	0.03	-0.424	0.008	0.068	-0.483	0.001	0.019	-0.435	0.011	0.075	-0.428	0.012	0.069	-0.544	0	0.009	-0.582	0	0.014	-0.479	0.002	0.02	-0.44	0.004	0.042	-0.252	0.06	0.424	-0.235	0.099	0.426	-0.082	0.538	0.851	-0.377	0.005	0.067	0.078	0.555	0.879	-0.116
Dact3	dapper, antagonist of beta-catenin, homolog 3 (Xenopus laevis)	1	77201874	0.187944	0.0505638	0.286498	0.522	0	0.007	0.346	0.023	0.133	0.28	0.053	0.204	0.504	0.002	0.029	0.672	0	0.002	0.252	0.081	0.278	0.296	0.052	0.283	0.448	0.002	0.024	0.054	0.709	0.88	0.209	0.104	0.52	0.23	0.093	0.414	-0.059	0.644	0.891	0.035	0.787	0.919	0.295	0.022	0.278	0.176
Calm3	calmodulin 3	1	77245608	0.293162	0.0288831	0.206988	0.359	0.017	0.092	0.033	0.835	0.938	0.197	0.186	0.428	0.441	0.009	0.069	0.579	0.001	0.01	0.125	0.399	0.67	0.22	0.161	0.491	0.143	0.336	0.581	0.374	0.013	0.095	0.163	0.22	0.677	0.514	0	0.026	-0.111	0.404	0.783	0.073	0.582	0.818	0.211	0.112	0.532	-0.047
Pnmal2	PNMA-like 2	1	77277342	NS	NS	NS	NS	NS	NS	NS	NS	NS	NS	NS	NS	NS	NS	NS	NS	NS	NS	NS	NS	NS	NS	NS	NS	NS	NS	NS	NS	NS	NS	NS	NS	NS	NS	NS	NS	NS	NS	NS	NS	NS	NS	NS	NS	NS	NS
Ppp5c	protein phosphatase 5, catalytic subunit	1	77345193	0.0718147	0.182795	0.544767	0.421	0	0.002	0.235	0.034	0.17	0.318	0.003	0.029	0.389	0.001	0.019	0.438	0	0.005	0.325	0.002	0.029	0.38	0.001	0.024	0.295	0.005	0.042	0.321	0.003	0.032	0.173	0.064	0.433	0.045	0.648	0.894	0.019	0.839	0.957	0.197	0.036	0.203	0.057	0.54	0.874	-0.057
Micb	MHC class I polypeptide-related sequence B	1	78199668	NS	NS	NS	NS	NS	NS	NS	NS	NS	NS	NS	NS	NS	NS	NS	NS	NS	NS	NS	NS	NS	NS	NS	NS	NS	NS	NS	NS	NS	NS	NS	NS	NS	NS	NS	NS	NS	NS	NS	NS	NS	NS	NS	NS	NS	NS
Ccdc61	coiled-coil domain containing 61	1	78241157	-0.149562	0.130638	0.465435	0.082	0.487	0.742	0.246	0.05	0.214	0.467	0	0.004	0.186	0.164	0.403	0.432	0.001	0.017	0.199	0.095	0.307	0.137	0.272	0.631	0.304	0.011	0.069	-0.017	0.886	0.961	-0.039	0.71	0.942	-0.31	0.007	0.118	-0.147	0.166	0.589	-0.143	0.178	0.48	0.067	0.526	0.867	-0.06
Irf2bp1	interferon regulatory factor 2 binding protein 1	1	78358170	-0.130349	0.051743	0.290048	0.144	0.015	0.087	0.12	0.054	0.224	0.176	0.003	0.032	0.204	0.002	0.031	0.086	0.194	0.423	0.078	0.184	0.452	0.013	0.835	0.952	0.061	0.304	0.549	0.004	0.951	0.985	-0.026	0.619	0.909	-0.066	0.237	0.628	-0.079	0.132	0.545	0.033	0.527	0.786	-0.074	0.158	0.598	-0.084
Sympk	symplekin	1	78377889	-0.0832612	0.343705	0.707595	0.388	0.001	0.013	0.237	0.052	0.22	0.355	0.003	0.027	0.291	0.027	0.138	0.398	0.003	0.025	0.456	0	0.004	0.343	0.005	0.076	0.453	0	0.003	0.298	0.011	0.085	0.303	0.004	0.137	0.297	0.008	0.127	0.375	0	0.043	0.366	0	0.018	0.389	0	0.035	0.263
Dmpk	dystrophia myotonica-protein kinase	1	78449323	0.181156	0.125522	0.456904	0.01	0.972	0.99	-0.21	0.505	0.748	0.215	0.473	0.71	0.418	0.215	0.473	0.226	0.502	0.727	0.043	0.886	0.957	-0.205	0.515	0.811	-0.043	0.887	0.95	1.001	0.001	0.017	-0.067	0.8	0.96	0.263	0.353	0.73	-0.573	0.033	0.335	-0.64	0.017	0.135	-0.212	0.426	0.818	-0.586
Six5	SIX homeobox 5	1	78452075	0.00460931	0.939608	0.982734	0.33	0.005	0.043	0.445	0	0.011	0.49	0	0.002	0.543	0	0.003	0.349	0.009	0.057	0.3	0.011	0.083	0.252	0.043	0.25	0.263	0.026	0.118	0.22	0.062	0.253	0.02	0.848	0.973	-0.085	0.445	0.792	-0.001	0.992	0.999	-0.001	0.989	0.996	0.2	0.057	0.417	-0.183
Gipr	gastric inhibitory polypeptide receptor	1	78515050	0.442335	0.000130444	0.00538892	0.091	0.751	0.902	-0.154	0.608	0.816	-0.007	0.982	0.994	-0.37	0.252	0.513	0.213	0.509	0.733	-0.354	0.217	0.495	-0.49	0.105	0.401	-0.201	0.483	0.701	-0.424	0.14	0.4	-0.379	0.138	0.582	-0.71	0.01	0.144	-0.399	0.119	0.522	-0.904	0.001	0.019	-0.22	0.388	0.807	-0.289
Eml2	echinoderm microtubule associated protein like 2	1	78539320	0.0685753	0.52444	0.828904	0.152	0.339	0.611	0.135	0.42	0.684	0.428	0.008	0.057	0.342	0.058	0.222	0.254	0.157	0.375	0.327	0.041	0.183	0.124	0.458	0.776	0.313	0.051	0.185	-0.04	0.803	0.929	0.377	0.008	0.194	0.418	0.006	0.115	0.529	0	0.036	0.529	0	0.013	0.36	0.012	0.226	0.384
Rtn2	reticulon 2	1	78647098	0.451148	0.268624	0.643153	0.042	0.968	0.988	-0.134	0.903	0.964	0.139	0.894	0.954	1.377	0.241	0.502	1.253	0.286	0.532	1.013	0.331	0.614	0.519	0.635	0.874	-0.161	0.877	0.946	3.721	0	0.01	0.917	0.323	0.76	0.417	0.673	0.906	-1.548	0.096	0.489	-0.708	0.445	0.73	-0.729	0.432	0.819	-1.307
Clptm1	cleft lip and palate associated transmembrane protein 1	1	78938916	-0.0329307	0.774057	0.933285	0.316	0.015	0.084	0.327	0.017	0.108	0.308	0.018	0.098	0.371	0.011	0.076	0.705	0	0	0.48	0	0.007	0.41	0.003	0.053	0.485	0	0.005	0.182	0.158	0.427	0.149	0.193	0.649	0.056	0.645	0.894	0.214	0.063	0.432	0.137	0.232	0.546	0.148	0.196	0.643	0.022
Tomm40	translocase of outer mitochondrial membrane 40 homolog (yeast)	1	79008895	0.0709386	0.552601	0.843167	0.433	0.001	0.009	0.293	0.024	0.135	0.217	0.078	0.258	0.158	0.252	0.513	0.431	0.002	0.021	0.304	0.014	0.093	0.447	0.001	0.024	0.238	0.054	0.193	0.227	0.065	0.26	0.233	0.034	0.339	0.252	0.032	0.248	0.211	0.055	0.408	0.188	0.086	0.327	0.02	0.855	0.972	0.072
Pvrl2	poliovirus receptor-related 2	1	79021831	0.0125895	0.872303	0.96548	0.145	0.294	0.567	0.117	0.419	0.683	0.132	0.34	0.6	0.124	0.423	0.674	0.249	0.11	0.3	0.016	0.909	0.967	-0.028	0.844	0.954	0.3	0.031	0.133	-0.017	0.9	0.964	-0.194	0.116	0.544	-0.282	0.032	0.25	-0.024	0.847	0.957	-0.21	0.089	0.334	0.067	0.585	0.888	-0.093
Bcam	basal cell adhesion molecule	1	79067351	0.202745	0.0276753	0.201973	0.124	0.48	0.737	-0.031	0.866	0.95	0.198	0.262	0.521	0.058	0.77	0.895	0.512	0.011	0.064	-0.009	0.96	0.985	-0.045	0.806	0.942	0.227	0.198	0.426	-0.107	0.542	0.789	-0.097	0.536	0.877	-0.179	0.283	0.669	0.095	0.544	0.854	-0.311	0.048	0.239	-0.183	0.242	0.693	0.135
PVR	poliovirus receptor	1	79213658	0.58158	0.00936259	0.102056	-0.231	0.277	0.547	-0.267	0.231	0.506	-0.65	0.003	0.027	-0.395	0.099	0.305	-0.625	0.01	0.06	-0.401	0.06	0.231	-0.267	0.232	0.585	-0.51	0.017	0.09	-0.57	0.008	0.068	-0.257	0.173	0.628	-0.296	0.142	0.511	0.065	0.732	0.924	-0.044	0.816	0.934	-0.043	0.821	0.962	0.133
Zfp112	zinc finger protein 112	1	79330406	-0.00372766	0.93166	0.980238	0.337	0	0.004	0.258	0.006	0.058	0.292	0.001	0.017	0.182	0.068	0.244	0.301	0.003	0.026	0.191	0.032	0.153	0.277	0.003	0.059	0.253	0.005	0.039	0.215	0.016	0.108	-0.013	0.869	0.977	0.028	0.734	0.93	-0.015	0.851	0.958	0.224	0.005	0.066	0	0.998	0.999	-0.17
Zfp111	zinc finger protein 111	1	79416958	0.170339	0.0103354	0.108214	0.311	0.012	0.073	0.187	0.148	0.397	0.359	0.004	0.035	0.276	0.047	0.196	0.363	0.009	0.058	0.267	0.03	0.15	0.186	0.149	0.47	0.143	0.242	0.483	0.177	0.149	0.413	-0.04	0.71	0.942	-0.138	0.235	0.627	-0.057	0.598	0.875	-0.067	0.539	0.792	-0.031	0.778	0.951	-0.079
Zfp94	zinc finger protein 94	1	79519605	-0.0477625	0.429498	0.773369	0.244	0.009	0.061	0.139	0.152	0.404	0.24	0.01	0.068	0.209	0.046	0.193	0.08	0.442	0.679	0.185	0.046	0.193	0.103	0.287	0.643	0.266	0.004	0.037	0.243	0.009	0.077	-0.127	0.124	0.557	0.109	0.212	0.597	-0.099	0.228	0.662	-0.1	0.222	0.536	0.008	0.922	0.984	-0.036
Kcnn4	potassium intermediate/small conductance calcium-activated channel, subfamily N, member 4	1	79613735	0.358097	0.00269615	0.0438366	NS	NS	NS	NS	NS	NS	NS	NS	NS	NS	NS	NS	NS	NS	NS	NS	NS	NS	NS	NS	NS	NS	NS	NS	NS	NS	NS	NS	NS	NS	NS	NS	NS	NS	NS	NS	NS	NS	NS	NS	NS	NS	NS
Zfp428	zinc finger protein 428	1	79792086	-0.536615	0.000404527	0.0121085	-0.324	0.008	0.055	-0.443	0.001	0.013	-0.12	0.317	0.579	-0.204	0.132	0.359	-0.35	0.01	0.063	-0.159	0.187	0.456	-0.152	0.228	0.579	-0.01	0.935	0.972	-0.024	0.842	0.942	0.16	0.134	0.576	-0.051	0.657	0.897	0.249	0.021	0.273	0.45	0	0.006	0.219	0.042	0.363	0.136
Xrcc1	X-ray repair complementing defective repair in Chinese hamster cells 1	1	79834166	-0.00129613	0.985421	0.995915	0.262	0.003	0.028	0.22	0.017	0.11	0.276	0.002	0.022	0.207	0.036	0.165	0.365	0	0.005	0.271	0.002	0.029	0.099	0.281	0.637	0.125	0.151	0.361	0.252	0.004	0.046	0.035	0.649	0.922	-0.156	0.06	0.34	-0.036	0.637	0.888	0.024	0.757	0.907	0.168	0.032	0.32	0.057
Ethe1	ethylmalonic encephalopathy 1	1	79875628	0.0689144	0.472333	0.80034	0.28	0.008	0.057	0.165	0.136	0.378	0.259	0.014	0.086	0.189	0.109	0.323	0.371	0.002	0.02	0.209	0.047	0.197	0.066	0.546	0.83	0.1	0.341	0.585	0.268	0.011	0.087	0.198	0.035	0.345	0.407	0	0.012	0.25	0.008	0.18	0.216	0.021	0.153	0.233	0.013	0.234	0.092
Ceacam10	carcinoembryonic antigen-related cell adhesion molecule 10	1	80070251	-0.119561	0.404872	0.757275	-0.445	0.063	0.219	-0.348	0.165	0.424	-0.862	0	0.008	-0.964	0	0.01	-0.141	0.599	0.793	-0.768	0.002	0.023	-0.86	0.001	0.025	-0.873	0	0.007	-0.583	0.015	0.105	-0.34	0.11	0.532	-0.593	0.009	0.141	-0.24	0.258	0.689	-0.378	0.075	0.306	-0.178	0.399	0.813	-0.307
Arhgef1	Rho guanine nucleotide exchange factor (GEF) 1	1	80209458	-0.0185083	0.821483	0.949821	0.488	0.007	0.051	0.491	0.01	0.076	0.526	0.004	0.034	0.551	0.007	0.057	0.722	0	0.007	0.352	0.049	0.203	0.264	0.159	0.488	0.446	0.013	0.076	0.141	0.43	0.716	-0.208	0.19	0.644	-0.187	0.268	0.655	-0.239	0.133	0.547	-0.262	0.099	0.354	0.14	0.377	0.801	0.029
Rabac1	Rab acceptor 1 (prenylated)	1	80271950	0.0739336	0.635733	0.878938	-0.416	0.003	0.027	-0.472	0.001	0.023	-0.338	0.015	0.088	-0.59	0	0.006	-0.368	0.019	0.094	-0.403	0.004	0.042	-0.359	0.014	0.135	-0.494	0	0.008	-0.346	0.013	0.095	-0.105	0.389	0.806	-0.026	0.842	0.962	-0.018	0.882	0.97	-0.213	0.083	0.322	-0.054	0.656	0.91	-0.165
Grik5	glutamate receptor, ionotropic, kainate 5	1	80313805				0.235	0.042	0.17	0.138	0.252	0.529	0.276	0.017	0.096	0.138	0.284	0.546	0.473	0	0.006	0.413	0	0.01	0.4	0.001	0.031	0.263	0.023	0.108	0.258	0.025	0.145	-0.079	0.441	0.833	-0.235	0.032	0.248	-0.111	0.275	0.701	-0.048	0.639	0.851	0.082	0.422	0.818	-0.103
Znf574	zinc finger protein 574	1	80390352	0.105688	0.191918	0.556964	0.298	0.002	0.018	0.24	0.015	0.1	0.257	0.006	0.047	0.259	0.014	0.09	0.409	0	0.003	0.283	0.003	0.032	0.287	0.004	0.062	0.278	0.003	0.029	0.2	0.031	0.168	0.037	0.651	0.924	-0.006	0.947	0.99	0.051	0.536	0.851	0.162	0.051	0.246	0.196	0.019	0.265	0.088
Erf	Ets2 repressor factor	1	80518386	0.00116431	0.989329	0.997224	-0.019	0.873	0.952	0.122	0.328	0.603	-0.121	0.305	0.566	-0.229	0.087	0.28	-0.247	0.065	0.214	-0.163	0.168	0.43	-0.026	0.836	0.952	-0.062	0.602	0.791	-0.304	0.011	0.085	0.037	0.726	0.947	-0.096	0.393	0.758	0.221	0.037	0.354	0.233	0.028	0.177	0.104	0.325	0.76	0.253
Cic	capicua homolog (Drosophila)	1	80558095	0.147165	0.134802	0.471383	0.556	0	0.003	0.659	0	0.002	0.481	0.001	0.014	0.513	0.002	0.024	0.643	0	0.003	0.531	0	0.007	0.383	0.012	0.119	0.444	0.002	0.024	0.344	0.017	0.112	0.009	0.942	0.99	0.017	0.897	0.977	-0.042	0.74	0.928	0.001	0.992	0.997	0.042	0.74	0.939	0.139
Pafah1b3	platelet-activating factor acetylhydrolase, isoform 1b, subunit 3	1	80570160	0.0721213	0.412372	0.76251	0.408	0.003	0.029	0.23	0.109	0.335	0.364	0.008	0.058	-0.018	0.906	0.961	0.157	0.304	0.552	0.221	0.105	0.327	0.225	0.116	0.421	0.181	0.184	0.408	-0.063	0.644	0.849	0.167	0.169	0.623	0.102	0.428	0.783	0.152	0.211	0.643	0.259	0.034	0.197	0.313	0.011	0.218	0.12
Lipe	lipase, hormone sensitive	1	80663790	0.100545	0.478229	0.804251	0.849	0	0.001	0.659	0.001	0.018	0.727	0	0.004	0.332	0.114	0.331	0.576	0.007	0.047	0.622	0.001	0.018	0.826	0	0.004	0.588	0.002	0.021	0.311	0.096	0.326	0.578	0.001	0.053	0.382	0.031	0.247	0.562	0.001	0.069	0.617	0	0.013	0.381	0.022	0.279	0.585
Atp5sl	ATP5S-like	1	80827837	0.0140041	0.883259	0.968586	-0.159	0.106	0.308	-0.183	0.077	0.276	-0.324	0.001	0.017	-0.343	0.002	0.029	-0.354	0.002	0.018	-0.239	0.016	0.099	-0.09	0.381	0.723	-0.176	0.074	0.233	-0.15	0.126	0.378	0.007	0.932	0.989	-0.005	0.956	0.992	0.078	0.374	0.768	0.046	0.597	0.826	-0.049	0.572	0.883	-0.147
Exosc5	exosome component 5	1	80871352	-0.301556	0.145178	0.488974	-0.307	0.021	0.106	-0.434	0.002	0.03	-0.371	0.005	0.045	-0.616	0	0.003	-0.341	0.023	0.108	-0.343	0.01	0.077	-0.101	0.466	0.78	-0.437	0.001	0.015	-0.132	0.316	0.616	0.075	0.522	0.871	-0.03	0.811	0.951	0.13	0.27	0.698	0.073	0.532	0.79	-0.068	0.563	0.88	-0.17
Axl	Axl receptor tyrosine kinase	1	80964751	0.545564	0.000911663	0.0213291	-0.26	0.287	0.558	-0.598	0.021	0.124	-0.094	0.7	0.857	-0.515	0.062	0.229	-0.968	0.001	0.008	-0.337	0.167	0.43	-0.508	0.049	0.272	-0.342	0.161	0.376	-0.642	0.009	0.076	-0.153	0.481	0.853	0.056	0.807	0.949	0.233	0.284	0.705	-0.058	0.788	0.92	-0.038	0.862	0.974	-0.027
Axl	Axl receptor tyrosine kinase	1	80964751	0.662731	0.000359136	0.0111795	-0.122	0.594	0.815	-0.331	0.17	0.433	-0.234	0.306	0.567	-0.369	0.153	0.389	-0.861	0.001	0.013	-0.099	0.666	0.852	-0.21	0.382	0.723	-0.307	0.18	0.402	-0.445	0.053	0.232	-0.084	0.681	0.934	0.031	0.885	0.975	0.212	0.298	0.716	0.083	0.684	0.873	0.003	0.987	0.997	0.034
Cyp2b12	cytochrome P450, family 2, subfamily b, polypeptide 12	1	81780087	-2.49443	1.5023e-07	3.72123e-05	-0.262	0.345	0.618	-0.888	0.003	0.036	-0.272	0.327	0.59	-0.782	0.013	0.087	0.314	0.315	0.563	-0.087	0.752	0.898	-1.685	0	0	-0.081	0.769	0.892	-0.124	0.654	0.854	-0.423	0.088	0.487	0.09	0.731	0.93	0.406	0.101	0.497	-0.129	0.602	0.829	-0.019	0.939	0.988	-0.418
Cyp2t1	cytochrome P450, family 2, subfamily t, polypeptide 1	1	82229580	-0.0094633	0.926294	0.979117	-0.196	0.151	0.383	-0.447	0.002	0.03	-0.196	0.151	0.382	-0.412	0.008	0.062	-0.236	0.123	0.322	-0.338	0.014	0.092	-0.449	0.002	0.044	-0.105	0.439	0.669	-0.445	0.001	0.02	-0.024	0.842	0.97	-0.055	0.668	0.903	0.095	0.431	0.798	0.085	0.482	0.76	-0.015	0.901	0.98	-0.226
Egln2	EGL nine homolog 2 (C. elegans)	1	82233239	-0.073325	0.441121	0.780229	0.509	0	0.001	0.401	0.001	0.019	0.538	0	0	0.388	0.003	0.034	0.615	0	0	0.427	0	0.007	0.295	0.015	0.138	0.399	0.001	0.01	0.252	0.029	0.157	0.16	0.116	0.545	0.188	0.083	0.395	0.135	0.185	0.616	0.2	0.051	0.246	0.096	0.346	0.78	0.093
Snrpa	small nuclear ribonucleoprotein polypeptide A	1	82265660	0.622611	3.44417e-05	0.00204134	NS	NS	NS	NS	NS	NS	NS	NS	NS	NS	NS	NS	NS	NS	NS	NS	NS	NS	NS	NS	NS	NS	NS	NS	NS	NS	NS	NS	NS	NS	NS	NS	NS	NS	NS	NS	NS	NS	NS	NS	NS	NS	NS
Adck4	aarF domain containing kinase 4	1	82310541	NS	NS	NS	NS	NS	NS	NS	NS	NS	NS	NS	NS	NS	NS	NS	NS	NS	NS	NS	NS	NS	NS	NS	NS	NS	NS	NS	NS	NS	NS	NS	NS	NS	NS	NS	NS	NS	NS	NS	NS	NS	NS	NS	NS	NS	NS
Numbl	numb homolog (Drosophila)-like	1	82333803	0.0898639	0.368749	0.72893	0.043	0.758	0.904	0.001	0.995	0.998	0.01	0.941	0.976	0.027	0.865	0.94	-0.083	0.597	0.791	0.208	0.135	0.381	0.041	0.781	0.932	-0.073	0.601	0.791	-0.033	0.812	0.931	-0.023	0.852	0.974	-0.21	0.112	0.45	-0.031	0.799	0.947	-0.016	0.896	0.962	-0.105	0.395	0.811	-0.009
Numbl	numb homolog (Drosophila)-like	1	82333804	NS	NS	NS	NS	NS	NS	NS	NS	NS	NS	NS	NS	NS	NS	NS	NS	NS	NS	NS	NS	NS	NS	NS	NS	NS	NS	NS	NS	NS	NS	NS	NS	NS	NS	NS	NS	NS	NS	NS	NS	NS	NS	NS	NS	NS	NS
Ltbp4	latent transforming growth factor beta binding protein 4	1	82385952	0.230237	0.0996237	0.410303	-0.055	0.74	0.896	-0.265	0.126	0.362	0.175	0.288	0.549	0.004	0.984	0.993	0.133	0.472	0.704	0.025	0.88	0.954	-0.303	0.081	0.357	-0.149	0.366	0.608	-0.108	0.51	0.771	-0.202	0.17	0.624	-0.266	0.09	0.408	-0.2	0.172	0.599	-0.589	0	0.007	-0.187	0.203	0.653	-0.128
Blvrb	biliverdin reductase B (flavin reductase (NADPH))	1	82528943	-0.443733	0.00199446	0.036246	NS	NS	NS	NS	NS	NS	NS	NS	NS	NS	NS	NS	NS	NS	NS	NS	NS	NS	NS	NS	NS	NS	NS	NS	NS	NS	NS	NS	NS	NS	NS	NS	NS	NS	NS	NS	NS	NS	NS	NS	NS	NS	NS
Sertad1	SERTA domain containing 1	1	82565981	0.157438	0.06861	0.33869	-0.403	0.002	0.018	-0.487	0	0.009	-0.333	0.009	0.062	-0.425	0.003	0.036	-0.465	0.001	0.015	-0.544	0	0.002	-0.26	0.051	0.279	-0.348	0.006	0.047	-0.27	0.033	0.174	0.003	0.982	0.997	-0.037	0.756	0.935	-0.091	0.419	0.793	-0.006	0.954	0.984	-0.055	0.624	0.9	0.004
Pld3	phospholipase D family, member 3	1	-82612835	NS	NS	NS	NS	NS	NS	NS	NS	NS	NS	NS	NS	NS	NS	NS	NS	NS	NS	NS	NS	NS	NS	NS	NS	NS	NS	NS	NS	NS	NS	NS	NS	NS	NS	NS	NS	NS	NS	NS	NS	NS	NS	NS	NS	NS	NS
RGD1307554	similar to CG16812-PA	1	82635297	0.116744	0.0695705	0.340629	0.347	0.202	0.457	0.214	0.453	0.71	0.384	0.157	0.391	0.533	0.082	0.272	0.513	0.094	0.274	0.359	0.186	0.456	0.315	0.271	0.629	0.039	0.886	0.95	1.084	0	0.004	-0.022	0.928	0.989	0.338	0.191	0.574	-0.309	0.202	0.635	-0.215	0.374	0.679	-0.271	0.262	0.713	-0.311
Akt2	v-akt murine thymoma viral oncogene homolog 2	1	82686232	0.115938	0.256691	0.631122	0.615	0.022	0.111	0.347	0.217	0.49	0.748	0.006	0.046	0.51	0.091	0.289	-0.766	0.012	0.068	0.592	0.028	0.141	0.459	0.104	0.396	0.831	0.002	0.024	0.284	0.288	0.584	0.558	0.02	0.276	0.506	0.047	0.3	0.559	0.02	0.268	0.465	0.052	0.249	0.474	0.048	0.387	0.416
Map3k10	mitogen activated protein kinase kinase kinase 10	1	82750707	NS	NS	NS	NS	NS	NS	NS	NS	NS	NS	NS	NS	NS	NS	NS	NS	NS	NS	NS	NS	NS	NS	NS	NS	NS	NS	NS	NS	NS	NS	NS	NS	NS	NS	NS	NS	NS	NS	NS	NS	NS	NS	NS	NS	NS	NS
Psmc4	proteasome (prosome, macropain) 26S subunit, ATPase, 4	1	83151147	0.299471	0.000735679	0.0184135	0.271	0.001	0.011	0.2	0.017	0.109	0.144	0.07	0.243	0.116	0.191	0.441	0.391	0	0.001	0.121	0.127	0.367	-0.021	0.804	0.942	0.066	0.401	0.639	0.121	0.126	0.378	-0.001	0.986	0.998	-0.028	0.706	0.92	-0.023	0.741	0.928	-0.055	0.437	0.726	-0.069	0.329	0.765	-0.087
Fbl	fibrillarin	1	83271966	0.0043203	0.964452	0.989119	-0.138	0.257	0.524	-0.209	0.102	0.323	-0.294	0.016	0.093	-0.466	0.001	0.015	-0.469	0.001	0.01	-0.291	0.017	0.105	-0.011	0.934	0.983	-0.435	0	0.008	-0.285	0.02	0.123	0.049	0.646	0.921	-0.036	0.756	0.935	0.111	0.303	0.72	0.232	0.033	0.192	-0.003	0.977	0.996	0
Supt5h	suppressor of Ty 5 homolog (S. cerevisiae)	1	-83433056	NS	NS	NS	NS	NS	NS	NS	NS	NS	NS	NS	NS	NS	NS	NS	NS	NS	NS	NS	NS	NS	NS	NS	NS	NS	NS	NS	NS	NS	NS	NS	NS	NS	NS	NS	NS	NS	NS	NS	NS	NS	NS	NS	NS	NS	NS
Rps16	ribosomal protein S16	1	83460641	1.00683	1.84639e-07	4.31978e-05	NS	NS	NS	NS	NS	NS	NS	NS	NS	NS	NS	NS	NS	NS	NS	NS	NS	NS	NS	NS	NS	NS	NS	NS	NS	NS	NS	NS	NS	NS	NS	NS	NS	NS	NS	NS	NS	NS	NS	NS	NS	NS	NS
Zfp36	zinc finger protein 36	1	83486642	0.813968	0.0103365	0.108214	0.87	0.002	0.023	0.972	0.001	0.021	0.395	0.159	0.394	0.748	0.019	0.111	0.654	0.04	0.154	0.575	0.041	0.183	0.195	0.507	0.807	0.772	0.007	0.048	0.248	0.375	0.669	-0.047	0.849	0.973	-0.21	0.43	0.783	0.314	0.209	0.643	-0.162	0.517	0.78	0.304	0.224	0.676	0.326
Med29	mediator complex subunit 29	1	-83495520	0.404929	0.00117098	0.0250976	NS	NS	NS	NS	NS	NS	NS	NS	NS	NS	NS	NS	NS	NS	NS	NS	NS	NS	NS	NS	NS	NS	NS	NS	NS	NS	NS	NS	NS	NS	NS	NS	NS	NS	NS	NS	NS	NS	NS	NS	NS	NS	NS
Med29	mediator complex subunit 29	1	-83495520	NS	NS	NS	NS	NS	NS	NS	NS	NS	NS	NS	NS	NS	NS	NS	NS	NS	NS	NS	NS	NS	NS	NS	NS	NS	NS	NS	NS	NS	NS	NS	NS	NS	NS	NS	NS	NS	NS	NS	NS	NS	NS	NS	NS	NS	NS
Paf1	Paf1, RNA polymerase II associated factor, homolog (S. cerevisiae)	1	83501213	NS	NS	NS	NS	NS	NS	NS	NS	NS	NS	NS	NS	NS	NS	NS	NS	NS	NS	NS	NS	NS	NS	NS	NS	NS	NS	NS	NS	NS	NS	NS	NS	NS	NS	NS	NS	NS	NS	NS	NS	NS	NS	NS	NS	NS	NS
Samd4b	sterile alpha motif domain containing 4B	1	83506970	0.0819803	0.35487	0.718027	0.537	0	0.002	0.493	0	0.011	0.501	0	0.004	0.65	0	0.001	0.874	0	0	0.545	0	0.002	0.437	0.002	0.04	0.514	0	0.003	0.185	0.153	0.42	0.053	0.646	0.921	-0.219	0.075	0.376	-0.125	0.279	0.702	-0.132	0.252	0.569	-0.11	0.34	0.774	0.049
Gmfg	glia maturation factor, gamma	1	83552032	NS	NS	NS	NS	NS	NS	NS	NS	NS	NS	NS	NS	NS	NS	NS	NS	NS	NS	NS	NS	NS	NS	NS	NS	NS	NS	NS	NS	NS	NS	NS	NS	NS	NS	NS	NS	NS	NS	NS	NS	NS	NS	NS	NS	NS	NS
Pak4	p21 protein (Cdc42/Rac)-activated kinase 4	1	83670785	0.120915	0.0290656	0.207651	0.186	0.093	0.283	0.42	0	0.011	0.594	0	0	0.376	0.003	0.034	0.346	0.006	0.044	0.449	0	0.003	0.542	0	0.001	0.525	0	0	0.175	0.114	0.358	-0.271	0.006	0.17	0.077	0.462	0.802	-0.056	0.57	0.865	0.063	0.52	0.782	0.22	0.026	0.296	-0.092
Nfkbib	nuclear factor of kappa light polypeptide gene enhancer in B-cells inhibitor, beta	1	-83865441	NS	NS	NS	NS	NS	NS	NS	NS	NS	NS	NS	NS	NS	NS	NS	NS	NS	NS	NS	NS	NS	NS	NS	NS	NS	NS	NS	NS	NS	NS	NS	NS	NS	NS	NS	NS	NS	NS	NS	NS	NS	NS	NS	NS	NS	NS
Hnrnpl	heterogeneous nuclear ribonucleoprotein L	1	83919015	NS	NS	NS	NS	NS	NS	NS	NS	NS	NS	NS	NS	NS	NS	NS	NS	NS	NS	NS	NS	NS	NS	NS	NS	NS	NS	NS	NS	NS	NS	NS	NS	NS	NS	NS	NS	NS	NS	NS	NS	NS	NS	NS	NS	NS	NS
Map4k1	mitogen activated protein kinase kinase kinase kinase 1	1	84094589	NS	NS	NS	NS	NS	NS	NS	NS	NS	NS	NS	NS	NS	NS	NS	NS	NS	NS	NS	NS	NS	NS	NS	NS	NS	NS	NS	NS	NS	NS	NS	NS	NS	NS	NS	NS	NS	NS	NS	NS	NS	NS	NS	NS	NS	NS
Rasgrp4	RAS guanyl releasing protein 4	1	84265740	NS	NS	NS	NS	NS	NS	NS	NS	NS	NS	NS	NS	NS	NS	NS	NS	NS	NS	NS	NS	NS	NS	NS	NS	NS	NS	NS	NS	NS	NS	NS	NS	NS	NS	NS	NS	NS	NS	NS	NS	NS	NS	NS	NS	NS	NS
Yif1b	Yip1 interacting factor homolog B (S. cerevisiae)	1	84373709				-0.347	0.012	0.075	-0.521	0	0.011	-0.348	0.012	0.076	-0.519	0.001	0.017	-0.138	0.371	0.617	-0.344	0.013	0.09	-0.206	0.154	0.479	-0.307	0.026	0.119	-0.534	0	0.005	0.02	0.872	0.977	0.074	0.568	0.861	0.112	0.357	0.757	0.063	0.606	0.831	-0.087	0.475	0.839	-0.118
Ppp1r14a	protein phosphatase 1, regulatory (inhibitor) subunit 14A	1	84421637	-0.0142546	0.933029	0.980774	-0.492	0.032	0.141	-0.58	0.016	0.107	-0.461	0.044	0.182	-0.565	0.029	0.145	-0.162	0.527	0.746	-0.573	0.013	0.089	-0.654	0.007	0.089	-0.429	0.061	0.207	-0.617	0.007	0.065	-0.271	0.182	0.637	-0.473	0.03	0.24	-0.031	0.878	0.969	-0.618	0.003	0.047	-0.157	0.438	0.819	0.059
Zfp84	zinc finger protein 84	1	84777391	NS	NS	NS	NS	NS	NS	NS	NS	NS	NS	NS	NS	NS	NS	NS	NS	NS	NS	NS	NS	NS	NS	NS	NS	NS	NS	NS	NS	NS	NS	NS	NS	NS	NS	NS	NS	NS	NS	NS	NS	NS	NS	NS	NS	NS	NS
LOC499124	mouse zinc finger protein 14-like	1	85064033	-0.133135	0.0107007	0.110826	0.255	0.01	0.065	0.272	0.009	0.073	0.293	0.003	0.032	0.338	0.003	0.031	0.294	0.008	0.055	0.269	0.007	0.059	0.165	0.111	0.41	0.291	0.003	0.031	0.102	0.298	0.596	-0.089	0.308	0.751	-0.216	0.021	0.204	-0.17	0.052	0.404	-0.023	0.788	0.92	-0.031	0.718	0.932	-0.156
Zfp566	zinc finger protein 566	1	-85114501	NS	NS	NS	NS	NS	NS	NS	NS	NS	NS	NS	NS	NS	NS	NS	NS	NS	NS	NS	NS	NS	NS	NS	NS	NS	NS	NS	NS	NS	NS	NS	NS	NS	NS	NS	NS	NS	NS	NS	NS	NS	NS	NS	NS	NS	NS
Clip3	CAP-GLY domain containing linker protein 3	1	85238779	0.365464	6.76042e-05	0.00334648	NS	NS	NS	NS	NS	NS	NS	NS	NS	NS	NS	NS	NS	NS	NS	NS	NS	NS	NS	NS	NS	NS	NS	NS	NS	NS	NS	NS	NS	NS	NS	NS	NS	NS	NS	NS	NS	NS	NS	NS	NS	NS	NS
Alkbh6	alkB, alkylation repair homolog 6 (E. coli)	1	85255189	0.0415955	0.756924	0.926606	-0.502	0	0	-0.457	0	0.004	-0.534	0	0	-0.616	0	0	-0.453	0	0.005	-0.507	0	0	-0.19	0.091	0.375	-0.569	0	0	-0.513	0	0.001	-0.041	0.669	0.929	-0.203	0.046	0.298	-0.06	0.524	0.845	-0.02	0.831	0.938	-0.11	0.247	0.699	-0.236
RGD1304580	similar to Hypothetical protein MGC38513	1	85261147	-0.0271715	0.534353	0.834113	0.356	0.003	0.026	0.338	0.006	0.06	0.483	0	0.002	0.347	0.009	0.067	0.506	0	0.004	0.341	0.004	0.042	0.102	0.406	0.74	0.231	0.049	0.181	0.396	0.001	0.015	-0.178	0.088	0.487	-0.263	0.018	0.193	-0.268	0.011	0.207	-0.161	0.122	0.395	0.139	0.18	0.624	-0.103
Lrfn3	leucine rich repeat and fibronectin type III domain containing 3	1	85308916	0.0821622	0.349333	0.712664	-0.308	0.007	0.054	-0.3	0.013	0.094	-0.178	0.119	0.332	-0.409	0.002	0.025	-0.098	0.443	0.68	-0.041	0.716	0.88	0.036	0.763	0.928	-0.234	0.041	0.162	-0.341	0.003	0.037	0.106	0.295	0.74	0.019	0.858	0.965	0.064	0.526	0.845	0.09	0.377	0.68	-0.04	0.689	0.923	-0.023
Hcst	hematopoietic cell signal transducer	1	-85369350	NS	NS	NS	NS	NS	NS	NS	NS	NS	NS	NS	NS	NS	NS	NS	NS	NS	NS	NS	NS	NS	NS	NS	NS	NS	NS	NS	NS	NS	NS	NS	NS	NS	NS	NS	NS	NS	NS	NS	NS	NS	NS	NS	NS	NS	NS
Aplp1	amyloid beta (A4) precursor-like protein 1	1	85390225	0.251616	0.0150347	0.137458	0.558	0.004	0.033	0.34	0.09	0.301	0.35	0.067	0.237	0.531	0.014	0.09	0.943	0	0.001	0.227	0.233	0.513	0.029	0.884	0.966	0.302	0.113	0.303	-0.03	0.873	0.955	-0.048	0.778	0.959	0.312	0.085	0.399	-0.001	0.994	0.999	-0.238	0.16	0.453	0.311	0.067	0.447	0.286
Polr2i	polymerase (RNA) II (DNA directed) polypeptide I	1	85489088	-0.0517399	0.701342	0.903971	0.362	0.014	0.08	0.37	0.017	0.109	0.196	0.179	0.419	-0.027	0.867	0.94	0.014	0.932	0.972	0.244	0.096	0.309	0.349	0.024	0.184	0.003	0.981	0.992	0.032	0.827	0.937	-0.054	0.679	0.933	-0.179	0.195	0.579	0.04	0.759	0.932	0.454	0.001	0.02	0.025	0.846	0.97	0.077
Tbcb	tubulin folding cofactor B	1	85490553	NS	NS	NS	NS	NS	NS	NS	NS	NS	NS	NS	NS	NS	NS	NS	NS	NS	NS	NS	NS	NS	NS	NS	NS	NS	NS	NS	NS	NS	NS	NS	NS	NS	NS	NS	NS	NS	NS	NS	NS	NS	NS	NS	NS	NS	NS
Capns1	calpain, small subunit 1	1	85519567	0.345504	2.7473e-05	0.00174461	NS	NS	NS	NS	NS	NS	NS	NS	NS	NS	NS	NS	NS	NS	NS	NS	NS	NS	NS	NS	NS	NS	NS	NS	NS	NS	NS	NS	NS	NS	NS	NS	NS	NS	NS	NS	NS	NS	NS	NS	NS	NS	NS
Hspb6	heat shock protein, alpha-crystallin-related, B6	1	85599074	0.186925	0.129811	0.463927	-0.235	0.617	0.829	-0.138	0.78	0.911	0.06	0.899	0.957	0.798	0.133	0.36	0.273	0.606	0.798	0.104	0.825	0.93	-0.019	0.969	0.992	-0.11	0.815	0.915	1.887	0	0.004	0.261	0.533	0.875	0.394	0.378	0.747	-0.595	0.156	0.582	-0.519	0.216	0.529	-0.352	0.4	0.813	-0.784
Psenen	presenilin enhancer 2 homolog (C. elegans)	1	-85607054	NS	NS	NS	NS	NS	NS	NS	NS	NS	NS	NS	NS	NS	NS	NS	NS	NS	NS	NS	NS	NS	NS	NS	NS	NS	NS	NS	NS	NS	NS	NS	NS	NS	NS	NS	NS	NS	NS	NS	NS	NS	NS	NS	NS	NS	NS
LOC688869	similar to cytochrome c oxidase, subunit VIb polypeptide 1	1	85669890	0.053467	0.444584	0.7824	0.217	0.018	0.095	0.121	0.206	0.479	0.013	0.884	0.95	0.319	0.002	0.028	0.307	0.003	0.028	0.084	0.355	0.633	0.034	0.718	0.907	0.22	0.016	0.087	0.004	0.967	0.99	0.01	0.905	0.983	0.016	0.848	0.964	-0.003	0.975	0.997	0.027	0.737	0.897	0.1	0.218	0.669	-0.049
Rbm42	RNA binding motif protein 42	1	85692753	-0.00682597	0.912741	0.97629	0.276	0.002	0.018	0.167	0.068	0.256	0.294	0.001	0.013	0.222	0.023	0.127	0.446	0	0.001	0.262	0.003	0.034	0.197	0.032	0.212	0.225	0.01	0.063	0.119	0.169	0.444	0.008	0.915	0.987	0.018	0.824	0.955	-0.059	0.444	0.806	-0.023	0.762	0.91	0.069	0.372	0.797	0.076
Tmem147	transmembrane protein 147	1	85771686	0.0957141	0.318003	0.686274	0.255	0.007	0.053	0.22	0.027	0.145	0.217	0.022	0.114	0.198	0.062	0.23	0.327	0.002	0.023	0.246	0.01	0.075	0.155	0.117	0.422	0.096	0.309	0.553	0.287	0.003	0.033	0.149	0.076	0.46	0.266	0.003	0.081	0.162	0.054	0.408	0.21	0.013	0.114	0.113	0.177	0.621	0.1
Sbsn	suprabasin	1	85796224	-1.57702	1.42996e-07	3.69024e-05	NS	NS	NS	NS	NS	NS	NS	NS	NS	NS	NS	NS	NS	NS	NS	NS	NS	NS	NS	NS	NS	NS	NS	NS	NS	NS	NS	NS	NS	NS	NS	NS	NS	NS	NS	NS	NS	NS	NS	NS	NS	NS	NS
Sbsn	suprabasin	1	85796224	NS	NS	NS	NS	NS	NS	NS	NS	NS	NS	NS	NS	NS	NS	NS	NS	NS	NS	NS	NS	NS	NS	NS	NS	NS	NS	NS	NS	NS	NS	NS	NS	NS	NS	NS	NS	NS	NS	NS	NS	NS	NS	NS	NS	NS	NS
Dmkn	dermokine	1	85811446	-1.12165	2.51946e-05	0.00164699	NS	NS	NS	NS	NS	NS	NS	NS	NS	NS	NS	NS	NS	NS	NS	NS	NS	NS	NS	NS	NS	NS	NS	NS	NS	NS	NS	NS	NS	NS	NS	NS	NS	NS	NS	NS	NS	NS	NS	NS	NS	NS	NS
Ffar2	free fatty acid receptor 2	1	85878452	0.160111	0.273838	0.647113	-0.668	0.003	0.027	-0.157	0.497	0.741	-0.214	0.331	0.594	-0.293	0.238	0.498	0.265	0.286	0.532	0.255	0.246	0.527	-0.16	0.489	0.795	-0.09	0.683	0.845	0.16	0.466	0.741	0.13	0.507	0.864	-0.162	0.436	0.788	0.574	0.004	0.126	-0.167	0.394	0.694	0.393	0.046	0.381	0.058
Ffar1	free fatty acid receptor 1	1	-85917624	NS	NS	NS	NS	NS	NS	NS	NS	NS	NS	NS	NS	NS	NS	NS	NS	NS	NS	NS	NS	NS	NS	NS	NS	NS	NS	NS	NS	NS	NS	NS	NS	NS	NS	NS	NS	NS	NS	NS	NS	NS	NS	NS	NS	NS	NS
Fxyd5	FXYD domain-containing ion transport regulator 5	1	86076278	0.188537	0.0992756	0.40971	-0.417	0.013	0.076	-0.418	0.017	0.111	-0.497	0.003	0.031	-0.522	0.006	0.051	-0.353	0.06	0.203	-0.381	0.023	0.125	-0.414	0.019	0.158	-0.615	0	0.006	-0.523	0.002	0.026	-0.154	0.295	0.741	-0.182	0.247	0.635	-0.093	0.526	0.845	-0.325	0.028	0.178	0.03	0.84	0.968	0.015
Fxyd7	FXYD domain-containing ion transport regulator 7	1	86086023	-0.159356	0.0292125	0.208157	0.333	0.01	0.066	0.256	0.059	0.235	0.48	0	0.006	0.085	0.557	0.769	0.489	0.001	0.012	0.263	0.041	0.182	0.009	0.949	0.987	0.206	0.109	0.297	0.108	0.397	0.689	-0.159	0.165	0.619	-0.179	0.141	0.507	-0.108	0.342	0.746	-0.043	0.703	0.882	-0.038	0.739	0.939	-0.224
Fxyd1	FXYD domain-containing ion transport regulator 1	1	86095552	-0.548203	0.00120522	0.0255835	0.318	0.121	0.334	0.257	0.233	0.506	0.325	0.114	0.323	0.44	0.058	0.222	0.222	0.334	0.582	0.248	0.226	0.505	0.185	0.391	0.729	0.125	0.541	0.746	0.223	0.276	0.574	0.053	0.77	0.958	0.217	0.264	0.652	0.119	0.515	0.84	0.243	0.183	0.487	-0.016	0.93	0.987	0.122
Kctd15	potassium channel tetramerisation domain containing 15	1	-87117385	0.33964	0.000526625	0.0145041	NS	NS	NS	NS	NS	NS	NS	NS	NS	NS	NS	NS	NS	NS	NS	NS	NS	NS	NS	NS	NS	NS	NS	NS	NS	NS	NS	NS	NS	NS	NS	NS	NS	NS	NS	NS	NS	NS	NS	NS	NS	NS	NS
RGD1560088	similar to NADH:ubiquinone oxidoreductase B15 subunit	1	87364823	-0.148866	0.475219	0.80263	0.249	0.173	0.416	0.137	0.474	0.725	0.37	0.044	0.182	0.603	0.004	0.041	0.272	0.186	0.413	0.213	0.244	0.524	0.187	0.331	0.685	0.42	0.023	0.107	0.251	0.17	0.445	0.164	0.314	0.755	0.466	0.008	0.13	0.065	0.687	0.907	0.052	0.747	0.902	0.254	0.119	0.54	0.132
Pepd	peptidase D	1	87421575	0.11791	0.334719	0.700002	0.083	0.581	0.806	0.294	0.064	0.247	0.169	0.259	0.517	0.338	0.047	0.196	0.143	0.396	0.639	0.398	0.009	0.071	0.319	0.045	0.257	0.53	0.001	0.009	0.08	0.594	0.823	0.067	0.617	0.908	0.074	0.602	0.877	0.232	0.083	0.466	0.353	0.009	0.091	0.271	0.044	0.373	0.103
Cebpa	CCAAT/enhancer binding protein (C/EBP), alpha	1	87626110	-0.204238	0.155068	0.504323	0.561	0.068	0.232	0.507	0.117	0.348	0.904	0.004	0.035	0.283	0.412	0.665	-0.871	0.012	0.071	0.572	0.063	0.239	0.538	0.096	0.384	0.753	0.015	0.082	0.079	0.797	0.927	0.291	0.287	0.732	0.226	0.436	0.788	0.268	0.327	0.74	0.24	0.38	0.682	0.24	0.379	0.803	0.335
Slc7a10	solute carrier family 7 (neutral amino acid transporter light chain, asc system), member 10	1	87695658	-1.5866	0.000340839	0.0107759	NS	NS	NS	NS	NS	NS	NS	NS	NS	NS	NS	NS	NS	NS	NS	NS	NS	NS	NS	NS	NS	NS	NS	NS	NS	NS	NS	NS	NS	NS	NS	NS	NS	NS	NS	NS	NS	NS	NS	NS	NS	NS	NS
Slc7a10	solute carrier family 7 (neutral amino acid transporter light chain, asc system), member 10	1	87695658	NS	NS	NS	NS	NS	NS	NS	NS	NS	NS	NS	NS	NS	NS	NS	NS	NS	NS	NS	NS	NS	NS	NS	NS	NS	NS	NS	NS	NS	NS	NS	NS	NS	NS	NS	NS	NS	NS	NS	NS	NS	NS	NS	NS	NS	NS
Lrp3	low density lipoprotein receptor-related protein 3	1	87711390	0.176523	0.0513078	0.288847	0.621	0	0.003	0.4	0.018	0.112	0.379	0.018	0.101	0.266	0.139	0.367	0.466	0.01	0.062	0.255	0.11	0.335	0.385	0.022	0.176	0.523	0.001	0.016	-0.051	0.746	0.899	0.161	0.257	0.709	0.215	0.156	0.53	0.162	0.253	0.685	0.458	0.001	0.033	0.37	0.01	0.21	0.248
Gpatch1	G patch domain containing 1	1	87793195	-0.0662061	0.464542	0.796297	0.226	0.051	0.192	0.36	0.003	0.041	0.091	0.427	0.674	0.402	0.002	0.029	0.296	0.023	0.109	0.277	0.017	0.105	0.249	0.041	0.244	0.244	0.035	0.144	0.157	0.173	0.448	-0.204	0.047	0.385	-0.342	0.002	0.064	-0.267	0.01	0.201	-0.057	0.574	0.814	-0.109	0.289	0.732	-0.037
Ccdc123	coiled-coil domain containing 123	1	87924012	-0.0436676	0.550863	0.842867	0.328	0.008	0.057	0.209	0.106	0.331	0.343	0.006	0.046	0.238	0.087	0.28	0.339	0.015	0.082	0.461	0	0.007	0.125	0.333	0.687	0.199	0.107	0.293	0.206	0.094	0.322	0.192	0.079	0.467	-0.097	0.406	0.766	0.249	0.024	0.289	0.218	0.048	0.238	0.153	0.162	0.604	0.039
Pop4	processing of precursor 4, ribonuclease P/MRP subunit (S. cerevisiae)	1	90749092	0.410073	0.000374715	0.0115352	0.141	0.113	0.319	0.215	0.023	0.132	-0.055	0.534	0.756	0.106	0.292	0.554	0.479	0	0	-0.02	0.824	0.93	-0.058	0.532	0.823	-0.134	0.132	0.333	-0.176	0.049	0.221	0.036	0.653	0.925	0.043	0.613	0.881	-0.055	0.485	0.828	0.017	0.825	0.937	0.044	0.58	0.886	0.003
LOC499136	LRRGT00021	1	-92614662	NS	NS	NS	NS	NS	NS	NS	NS	NS	NS	NS	NS	NS	NS	NS	NS	NS	NS	NS	NS	NS	NS	NS	NS	NS	NS	NS	NS	NS	NS	NS	NS	NS	NS	NS	NS	NS	NS	NS	NS	NS	NS	NS	NS	NS	NS
Siglec5	sialic acid binding Ig-like lectin 5	1	93734854	-1.05343	3.80192e-05	0.0021829	-0.319	0.1	0.296	-0.079	0.697	0.867	0.034	0.862	0.94	-0.192	0.38	0.638	-1.8	0	0	0.472	0.016	0.099	0.011	0.956	0.987	-0.076	0.694	0.852	0.227	0.242	0.539	-0.171	0.321	0.759	-0.41	0.027	0.228	0.314	0.07	0.448	-0.199	0.25	0.566	0.107	0.536	0.872	-0.148
Siglec10	sialic acid binding Ig-like lectin 10	1	93785305	0.560177	0.0024382	0.0411711	-0.339	0.214	0.474	0.096	0.738	0.89	0.004	0.988	0.996	0.024	0.938	0.973	0.326	0.287	0.534	0.155	0.568	0.788	-0.031	0.913	0.976	0.333	0.221	0.454	0.12	0.659	0.857	-0.275	0.256	0.708	-0.334	0.196	0.58	-0.071	0.768	0.936	-0.832	0.001	0.022	-0.101	0.675	0.917	-0.143
Vsig10l	V-set and immunoglobulin domain containing 10 like	1	93841966	0.256091	0.000245732	0.00854717	0.689	0	0	0.833	0	0	0.628	0	0	0.686	0	0	0.537	0	0.003	0.53	0	0.001	0.56	0	0.002	0.529	0	0.001	0.164	0.171	0.446	0.199	0.064	0.433	0.204	0.073	0.371	0.084	0.432	0.799	0.233	0.03	0.185	0.289	0.007	0.193	0.345
RGD1561832	similar to CDNA sequence BC043301	1	93966374	0.0217703	0.738753	0.918935	0.303	0.032	0.141	0.347	0.019	0.118	0.416	0.003	0.033	0.23	0.147	0.379	0.313	0.049	0.177	0.36	0.011	0.081	0.228	0.124	0.431	0.097	0.491	0.708	0.109	0.438	0.722	-0.147	0.238	0.694	-0.221	0.098	0.425	-0.015	0.903	0.976	0.017	0.89	0.96	0.078	0.531	0.869	0.016
Fv1	Friend virus susceptibility 1	1	94714135	-0.121272	0.247213	0.621186	-0.434	0.001	0.014	-0.365	0.008	0.07	-0.276	0.035	0.156	-0.446	0.003	0.033	-0.275	0.062	0.208	-0.295	0.025	0.132	-0.136	0.323	0.675	-0.439	0.001	0.013	-0.238	0.068	0.267	0.011	0.924	0.988	-0.294	0.018	0.194	-0.108	0.351	0.752	-0.064	0.578	0.816	-0.018	0.876	0.976	-0.247
Shank1	SH3 and multiple ankyrin repeat domains 1	1	94791887	NS	NS	NS	NS	NS	NS	NS	NS	NS	NS	NS	NS	NS	NS	NS	NS	NS	NS	NS	NS	NS	NS	NS	NS	NS	NS	NS	NS	NS	NS	NS	NS	NS	NS	NS	NS	NS	NS	NS	NS	NS	NS	NS	NS	NS	NS
MGC93975	similar to 2310044H10Rik protein	1	94967721	-0.0156707	0.802972	0.942716	-0.287	0.001	0.01	-0.297	0.001	0.017	-0.139	0.097	0.293	-0.353	0	0.006	-0.153	0.103	0.288	-0.192	0.022	0.123	-0.147	0.094	0.38	-0.171	0.041	0.162	-0.263	0.002	0.026	0.096	0.193	0.649	0.162	0.042	0.284	0.148	0.047	0.39	0.142	0.056	0.262	0.129	0.083	0.474	0.079
Pold1	polymerase (DNA directed), delta 1, catalytic subunit	1	95010718	0.0110115	0.895648	0.971626	0.187	0.165	0.404	0.077	0.587	0.802	0.198	0.142	0.369	0.092	0.544	0.762	0.486	0.002	0.018	0.23	0.088	0.291	0.281	0.048	0.272	0.097	0.469	0.691	0.052	0.697	0.875	0.115	0.335	0.772	0.086	0.5	0.824	0.16	0.182	0.613	0.2	0.096	0.348	0.34	0.005	0.16	0.106
Nr1h2	nuclear receptor subfamily 1, group H, member 2	1	95027210	0.130886	0.137051	0.475591	0.17	0.072	0.241	0.101	0.308	0.583	0.212	0.026	0.126	0.04	0.703	0.859	0.311	0.004	0.033	0.14	0.139	0.385	0.04	0.684	0.894	0.129	0.17	0.388	-0.057	0.545	0.79	0.139	0.098	0.511	0.085	0.343	0.723	0.163	0.054	0.406	0.118	0.159	0.451	0.255	0.003	0.128	0.094
Napsa	napsin A aspartic peptidase	1	95050760	-0.0777577	0.701839	0.90416	-0.927	0.002	0.021	-0.15	0.628	0.827	-0.642	0.03	0.14	-0.79	0.018	0.107	-0.353	0.287	0.533	-0.522	0.077	0.271	-0.461	0.138	0.454	-0.61	0.039	0.157	-0.281	0.34	0.639	-0.121	0.643	0.92	-0.266	0.341	0.722	0.091	0.727	0.922	-0.29	0.268	0.586	0.337	0.198	0.644	0.042
Myh14	myosin, heavy chain 14	1	95081947	0.328874	1.12849e-05	0.000939395	0.076	0.751	0.902	-0.204	0.422	0.685	-0.126	0.601	0.798	0.325	0.233	0.494	0.324	0.234	0.475	-0.115	0.634	0.831	-0.074	0.771	0.93	-0.2	0.407	0.644	0.743	0.002	0.031	0.12	0.576	0.891	0.245	0.286	0.673	-0.176	0.412	0.788	-0.068	0.751	0.904	0.085	0.691	0.923	-0.042
Vrk3	vaccinia related kinase 3	1	95231169	-0.180296	0.00625586	0.0783339	-0.107	0.137	0.36	-0.081	0.283	0.561	0.006	0.936	0.975	-0.153	0.06	0.226	-0.181	0.026	0.119	-0.138	0.056	0.22	-0.246	0.001	0.037	-0.076	0.292	0.535	-0.105	0.146	0.409	-0.282	0	0.005	-0.149	0.03	0.24	-0.146	0.024	0.289	-0.077	0.227	0.542	-0.062	0.333	0.768	-0.125
Ptov1	prostate tumor overexpressed 1	1	95335898	-0.0577334	0.408651	0.760693	0.715	0	0	0.619	0	0.002	0.671	0	0	0.74	0	0	0.779	0	0	0.605	0	0.001	0.335	0.019	0.162	0.661	0	0	0.401	0.003	0.039	0.084	0.482	0.853	0.149	0.244	0.633	0.008	0.946	0.989	0.255	0.035	0.201	0.203	0.092	0.492	0.01
Ap2a1	adaptor-related protein complex 2, alpha 1 subunit	1	95373134	0.175624	0.026055	0.194778	0.646	0	0.002	0.503	0.002	0.032	0.627	0	0.003	0.47	0.008	0.062	0.796	0	0.001	0.553	0	0.01	0.157	0.335	0.688	0.376	0.016	0.086	0.162	0.295	0.593	0.089	0.515	0.868	0.239	0.104	0.436	0.041	0.766	0.935	0.078	0.57	0.812	0.14	0.309	0.745	0.15
Cpt1c	carnitine palmitoyltransferase 1c	1	95432958	0.102449	0.0877262	0.383402	0.234	0.057	0.206	0.321	0.013	0.095	0.225	0.068	0.239	0.358	0.01	0.073	0.443	0.002	0.018	0.349	0.005	0.049	0.341	0.009	0.103	0.174	0.156	0.368	0.258	0.036	0.184	0.075	0.49	0.858	0.055	0.633	0.89	-0.159	0.147	0.568	0.135	0.216	0.529	0.04	0.713	0.932	0
Prmt1	protein arginine methyltransferase 1	1	-95449061	NS	NS	NS	NS	NS	NS	NS	NS	NS	NS	NS	NS	NS	NS	NS	NS	NS	NS	NS	NS	NS	NS	NS	NS	NS	NS	NS	NS	NS	NS	NS	NS	NS	NS	NS	NS	NS	NS	NS	NS	NS	NS	NS	NS	NS	NS
Irf3	interferon regulatory factor 3	1	95470283	-0.0305379	0.796342	0.940608	-0.423	0.005	0.039	-0.479	0.002	0.033	-0.327	0.028	0.134	-0.656	0	0.004	-0.373	0.026	0.119	-0.462	0.002	0.029	-0.153	0.326	0.679	-0.506	0.001	0.012	-0.272	0.067	0.265	-0.279	0.035	0.345	-0.307	0.03	0.241	-0.238	0.072	0.451	-0.347	0.009	0.093	-0.142	0.28	0.728	-0.305
Scaf1	SR-related CTD-associated factor 1	1	95475610	0.0491848	0.488997	0.810829	0.534	0	0.001	0.375	0.004	0.049	0.337	0.007	0.053	0.297	0.034	0.16	0.442	0.002	0.019	0.313	0.012	0.087	0.021	0.873	0.963	0.265	0.033	0.14	0.125	0.313	0.613	0.031	0.776	0.959	0.128	0.277	0.662	-0.074	0.501	0.838	0.108	0.327	0.645	0.033	0.767	0.947	0.111
Rps11	ribosomal protein S11	1	-95596744	NS	NS	NS	NS	NS	NS	NS	NS	NS	NS	NS	NS	NS	NS	NS	NS	NS	NS	NS	NS	NS	NS	NS	NS	NS	NS	NS	NS	NS	NS	NS	NS	NS	NS	NS	NS	NS	NS	NS	NS	NS	NS	NS	NS	NS	NS
Rpl13a	ribosomal protein L13A	1	95600813	-0.0906913	0.271325	0.644855	0.258	0.078	0.253	0.401	0.01	0.076	0.361	0.014	0.085	0.224	0.173	0.416	0.147	0.371	0.618	0.325	0.027	0.138	0.441	0.005	0.069	0.174	0.233	0.47	0.158	0.278	0.576	0.35	0.008	0.186	0.207	0.135	0.499	0.431	0.001	0.075	0.537	0	0.006	0.482	0	0.042	0.503
Aldh16a1	aldehyde dehydrogenase 16 family, member A1	1	95617726	0.0527845	0.335544	0.700564	-0.145	0.081	0.259	-0.22	0.013	0.092	-0.13	0.119	0.332	-0.189	0.044	0.19	-0.199	0.034	0.141	-0.257	0.002	0.031	-0.141	0.107	0.403	-0.105	0.208	0.437	-0.251	0.003	0.035	0.087	0.241	0.696	0.15	0.059	0.337	0.156	0.036	0.348	0.107	0.15	0.438	0.24	0.001	0.093	0.081
Pih1d1	PIH1 domain containing 1	1	95632211	-0.0252419	0.78906	0.938398	-0.404	0	0.003	-0.516	0	0.001	-0.443	0	0.002	-0.465	0	0.004	-0.381	0.001	0.015	-0.493	0	0	-0.495	0	0.002	-0.441	0	0.001	-0.371	0	0.01	-0.057	0.533	0.875	0.108	0.27	0.657	-0.036	0.693	0.909	-0.048	0.598	0.827	-0.092	0.317	0.754	-0.363
Hrc	histidine rich calcium binding protein	1	95805142	0.404268	0.165338	0.520731	0.34	0.708	0.879	-0.049	0.959	0.987	0.266	0.769	0.894	1.469	0.152	0.387	1.288	0.209	0.443	0.751	0.408	0.677	0.62	0.516	0.813	-0.001	0.999	1	3.484	0	0.006	1.027	0.205	0.662	0.673	0.434	0.787	-1.218	0.133	0.547	-0.592	0.464	0.747	-0.64	0.429	0.819	-1.238
Ftl	ferritin, light polypeptide	1	95929248	0.186365	0.0410855	0.255829	-0.326	0.013	0.076	-0.25	0.068	0.256	-0.293	0.025	0.123	-0.32	0.03	0.148	0.074	0.612	0.801	-0.214	0.099	0.316	0.065	0.632	0.873	-0.171	0.188	0.412	-0.433	0.001	0.017	0.098	0.393	0.809	-0.042	0.735	0.93	0.034	0.768	0.936	-0.204	0.078	0.311	-0.152	0.187	0.632	-0.127
Bcat2	branched chain aminotransferase 2, mitochondrial	1	96038286	-0.473551	0.000195835	0.00727863	0.197	0.152	0.386	0.095	0.509	0.75	0.141	0.303	0.564	0.21	0.175	0.419	0.057	0.714	0.859	0.158	0.25	0.531	-0.108	0.452	0.771	-0.101	0.463	0.687	-0.014	0.916	0.97	0.063	0.606	0.904	-0.017	0.893	0.976	0.286	0.02	0.271	0.381	0.002	0.041	0.287	0.02	0.271	0.029
Rasip1	Ras interacting protein 1	1	96097667	0.105173	0.209563	0.579696	-0.734	0.002	0.017	-0.694	0.004	0.047	-0.629	0.006	0.048	-0.813	0.002	0.025	-0.522	0.043	0.162	-0.863	0	0.006	-0.551	0.022	0.175	-0.637	0.006	0.043	-0.608	0.008	0.07	-0.627	0.002	0.106	-0.765	0.001	0.031	-0.335	0.099	0.495	-0.776	0	0.01	-0.412	0.043	0.369	-0.14
Sphk2	sphingosine kinase 2	1	96178615	0.216253	0.0201908	0.164502	0.102	0.404	0.672	0.183	0.155	0.407	0.405	0.001	0.016	0.32	0.021	0.12	0.421	0.003	0.024	0.28	0.023	0.126	0.032	0.805	0.942	0.365	0.003	0.03	0.196	0.109	0.348	0.036	0.739	0.952	0.01	0.928	0.983	0.104	0.338	0.745	-0.107	0.324	0.642	0.096	0.379	0.803	-0.081
Rpl18	ribosomal protein L18	1	96186552	-0.257749	0.0258957	0.194183	-0.199	0.059	0.211	-0.227	0.042	0.192	-0.237	0.025	0.124	-0.305	0.011	0.075	-0.376	0.002	0.019	-0.287	0.007	0.061	-0.023	0.837	0.952	-0.331	0.002	0.022	-0.247	0.02	0.125	-0.024	0.797	0.96	-0.101	0.31	0.692	-0.026	0.781	0.941	0.061	0.513	0.779	-0.01	0.912	0.982	-0.008
Cyth2	cytohesin 2	1	96284657	0.0182062	0.785091	0.936672	0.201	0.013	0.077	0.077	0.363	0.634	0.174	0.031	0.143	0.011	0.906	0.961	0.323	0	0.008	0.215	0.008	0.068	0.087	0.303	0.659	0.102	0.205	0.433	-0.003	0.969	0.991	-0.132	0.067	0.441	-0.156	0.042	0.284	-0.13	0.069	0.448	-0.176	0.014	0.122	-0.141	0.049	0.392	-0.133
Kdelr1	KDEL (Lys-Asp-Glu-Leu) endoplasmic reticulum protein retention receptor 1	1	96348395	-0.168279	0.148846	0.494803	-0.248	0.016	0.09	-0.313	0.004	0.046	-0.236	0.022	0.112	-0.189	0.101	0.308	-0.182	0.115	0.309	-0.23	0.026	0.135	-0.189	0.08	0.355	-0.256	0.013	0.075	-0.204	0.047	0.213	0.11	0.228	0.683	-0.01	0.915	0.979	-0.015	0.867	0.964	0.087	0.339	0.653	0.107	0.237	0.688	0.018
Tmem143	transmembrane protein 143	1	96373068	0.13481	0.0707626	0.34385	0.306	0.091	0.278	0.24	0.206	0.478	0.36	0.047	0.189	0.213	0.294	0.555	-0.35	0.086	0.258	0.258	0.153	0.408	0.091	0.632	0.873	0.643	0	0.008	0.088	0.625	0.837	0.386	0.017	0.258	0.458	0.008	0.132	0.336	0.038	0.354	0.423	0.009	0.093	0.25	0.121	0.542	0.308
Emp3	epithelial membrane protein 3	1	96389782	0.492215	1.2664e-05	0.00100523	-0.258	0.108	0.311	-0.488	0.004	0.047	-0.411	0.011	0.071	-0.502	0.006	0.052	-0.468	0.01	0.062	-0.382	0.018	0.108	-0.009	0.96	0.988	-0.599	0	0.005	-0.626	0	0.005	0.092	0.519	0.87	0.108	0.474	0.809	0.022	0.879	0.969	0.095	0.506	0.774	0.198	0.165	0.609	0.211
Kcnj11	potassium inwardly rectifying channel, subfamily J, member 11	1	96614959	0.121884	0.0597861	0.313398	0.493	0.084	0.264	0.075	0.801	0.921	0.401	0.159	0.394	0.608	0.059	0.224	0.43	0.18	0.406	0.273	0.336	0.617	0.022	0.941	0.986	0.224	0.431	0.663	1.321	0	0.001	0.175	0.489	0.857	0.31	0.25	0.638	-0.146	0.563	0.863	-0.254	0.315	0.632	-0.123	0.627	0.901	-0.198
Abcc8	ATP-binding cassette, subfamily C (CFTR/MRP), member 8	1	-96622574	NS	NS	NS	NS	NS	NS	NS	NS	NS	NS	NS	NS	NS	NS	NS	NS	NS	NS	NS	NS	NS	NS	NS	NS	NS	NS	NS	NS	NS	NS	NS	NS	NS	NS	NS	NS	NS	NS	NS	NS	NS	NS	NS	NS	NS	NS
Abcc8	ATP-binding cassette, subfamily C (CFTR/MRP), member 8	1	-96622574	NS	NS	NS	NS	NS	NS	NS	NS	NS	NS	NS	NS	NS	NS	NS	NS	NS	NS	NS	NS	NS	NS	NS	NS	NS	NS	NS	NS	NS	NS	NS	NS	NS	NS	NS	NS	NS	NS	NS	NS	NS	NS	NS	NS	NS	NS
Myod1	myogenic differentiation 1	1	96910189	0.0313194	0.74575	0.921614	0.193	0.727	0.888	0.024	0.967	0.989	0.021	0.97	0.99	0.58	0.353	0.612	0.472	0.449	0.685	0.34	0.539	0.77	0.608	0.297	0.653	0.046	0.933	0.972	1.691	0.003	0.033	0.445	0.367	0.794	0.812	0.124	0.478	-0.654	0.186	0.618	-0.14	0.776	0.915	-0.108	0.827	0.964	-0.798
Saa4	serum amyloid A4, constitutive	1	97278429	0.11985	0.363705	0.725386	0.023	0.963	0.986	0.001	0.998	0.999	0.466	0.345	0.604	0.47	0.397	0.652	0.619	0.265	0.511	-0.075	0.878	0.954	-0.002	0.996	0.999	0.441	0.371	0.612	0.485	0.325	0.625	-0.312	0.477	0.851	1.007	0.033	0.25	-0.178	0.684	0.906	-0.211	0.63	0.845	-0.208	0.636	0.903	0.657
Gtf2h1	general transcription factor IIH, polypeptide 1	1	97352250	0.113884	0.104509	0.420986	0.027	0.717	0.884	-0.037	0.63	0.829	-0.072	0.331	0.594	-0.144	0.085	0.277	-0.103	0.217	0.453	-0.208	0.006	0.053	-0.311	0	0.008	-0.067	0.367	0.608	-0.277	0	0.007	-0.123	0.063	0.433	-0.152	0.032	0.248	-0.167	0.012	0.219	0.02	0.762	0.91	-0.149	0.025	0.29	-0.006
Ldha	lactate dehydrogenase A	1	97403076	0.629918	0.00211247	0.0375313	0.259	0.221	0.482	0.191	0.391	0.66	0.321	0.13	0.349	0.618	0.01	0.073	0.436	0.068	0.219	0.195	0.356	0.633	0.12	0.588	0.85	0.313	0.139	0.344	0.814	0	0.005	0.173	0.358	0.79	0.485	0.016	0.184	-0.027	0.886	0.971	-0.125	0.505	0.773	0.02	0.914	0.983	-0.197
Htatip2	HIV-1 tat interactive protein 2, homolog (human)	1	99563186	0.0244925	0.799479	0.941443	0.159	0.261	0.529	-0.071	0.631	0.829	-0.116	0.411	0.659	-0.196	0.216	0.474	-0.144	0.365	0.612	-0.052	0.71	0.876	-0.018	0.905	0.973	0.01	0.945	0.976	-0.234	0.098	0.33	0.252	0.046	0.384	0.209	0.118	0.465	0.271	0.032	0.332	0.457	0	0.015	0.162	0.198	0.644	0.087
Fancf	Fanconi anemia, complementation group F	1	101665582	NS	NS	NS	NS	NS	NS	NS	NS	NS	NS	NS	NS	NS	NS	NS	NS	NS	NS	NS	NS	NS	NS	NS	NS	NS	NS	NS	NS	NS	NS	NS	NS	NS	NS	NS	NS	NS	NS	NS	NS	NS	NS	NS	NS	NS	NS
Fancf	Fanconi anemia, complementation group F	1	101665582	NS	NS	NS	NS	NS	NS	NS	NS	NS	NS	NS	NS	NS	NS	NS	NS	NS	NS	NS	NS	NS	NS	NS	NS	NS	NS	NS	NS	NS	NS	NS	NS	NS	NS	NS	NS	NS	NS	NS	NS	NS	NS	NS	NS	NS	NS
Gas2	growth arrest-specific 2	1	101697264	-0.203784	0.000560262	0.015223	NS	NS	NS	NS	NS	NS	NS	NS	NS	NS	NS	NS	NS	NS	NS	NS	NS	NS	NS	NS	NS	NS	NS	NS	NS	NS	NS	NS	NS	NS	NS	NS	NS	NS	NS	NS	NS	NS	NS	NS	NS	NS	NS
RGD1564078	similar to oocyte-testis gene 1	1	106090415	NS	NS	NS	NS	NS	NS	NS	NS	NS	NS	NS	NS	NS	NS	NS	NS	NS	NS	NS	NS	NS	NS	NS	NS	NS	NS	NS	NS	NS	NS	NS	NS	NS	NS	NS	NS	NS	NS	NS	NS	NS	NS	NS	NS	NS	NS
Siglech	sialic acid binding Ig-like lectin H	1	107126060	NS	NS	NS	NS	NS	NS	NS	NS	NS	NS	NS	NS	NS	NS	NS	NS	NS	NS	NS	NS	NS	NS	NS	NS	NS	NS	NS	NS	NS	NS	NS	NS	NS	NS	NS	NS	NS	NS	NS	NS	NS	NS	NS	NS	NS	NS
Cyfip1	cytoplasmic FMR1 interacting protein 1	1	107245992	0.554126	1.62649e-06	0.000227505	0.145	0.088	0.274	0.057	0.523	0.761	0.002	0.982	0.994	0.1	0.294	0.555	0.664	0	0	0.125	0.141	0.389	0.114	0.203	0.551	0.028	0.737	0.877	0.506	0	0	0.075	0.32	0.759	0.187	0.021	0.204	0.023	0.758	0.932	0.013	0.86	0.949	0.137	0.071	0.454	0.16
Nipa2	non imprinted in Prader-Willi/Angelman syndrome 2 homolog (human)	1	-107335238	NS	NS	NS	NS	NS	NS	NS	NS	NS	NS	NS	NS	NS	NS	NS	NS	NS	NS	NS	NS	NS	NS	NS	NS	NS	NS	NS	NS	NS	NS	NS	NS	NS	NS	NS	NS	NS	NS	NS	NS	NS	NS	NS	NS	NS	NS
Snrpn	small nuclear ribonucleoprotein polypeptide N	1	111570604	-0.281558	0.0222362	0.175961	0.082	0.827	0.932	-0.085	0.83	0.937	-0.137	0.716	0.864	0.44	0.302	0.563	0.18	0.672	0.836	-0.006	0.987	0.995	0.108	0.785	0.934	-0.399	0.292	0.535	1.241	0.001	0.02	0.035	0.917	0.988	0.077	0.831	0.958	-0.641	0.058	0.418	-0.553	0.102	0.36	-0.283	0.401	0.814	-0.501
Snurf	SNRPN upstream reading frame	1	-111576073	NS	NS	NS	NS	NS	NS	NS	NS	NS	NS	NS	NS	NS	NS	NS	NS	NS	NS	NS	NS	NS	NS	NS	NS	NS	NS	NS	NS	NS	NS	NS	NS	NS	NS	NS	NS	NS	NS	NS	NS	NS	NS	NS	NS	NS	NS
Ndn	necdin homolog (mouse)	1	116594603	NS	NS	NS	NS	NS	NS	NS	NS	NS	NS	NS	NS	NS	NS	NS	NS	NS	NS	NS	NS	NS	NS	NS	NS	NS	NS	NS	NS	NS	NS	NS	NS	NS	NS	NS	NS	NS	NS	NS	NS	NS	NS	NS	NS	NS	NS
Otud7a	OTU domain containing 7A	1	118106689	NS	NS	NS	NS	NS	NS	NS	NS	NS	NS	NS	NS	NS	NS	NS	NS	NS	NS	NS	NS	NS	NS	NS	NS	NS	NS	NS	NS	NS	NS	NS	NS	NS	NS	NS	NS	NS	NS	NS	NS	NS	NS	NS	NS	NS	NS
Klf13	Kruppel-like factor 13	1	118368163	-0.251408	0.101486	0.414941	-0.681	0.001	0.013	-0.594	0.006	0.059	-0.651	0.002	0.021	-0.882	0	0.005	-0.504	0.029	0.127	-0.414	0.043	0.188	0.37	0.086	0.365	-0.298	0.145	0.352	-0.034	0.868	0.953	-0.157	0.386	0.804	0.241	0.213	0.598	0.021	0.907	0.977	-0.032	0.86	0.949	0.057	0.751	0.943	-0.231
Tarsl2	threonyl-tRNA synthetase-like 2	1	120050877	-0.592285	0.000259868	0.00892708	-0.318	0.025	0.121	-0.331	0.027	0.145	-0.218	0.123	0.337	-0.1	0.53	0.751	-0.931	0	0	-0.209	0.14	0.388	-0.205	0.168	0.502	-0.207	0.144	0.351	-0.714	0	0	0.075	0.552	0.881	0.08	0.548	0.85	0.055	0.663	0.898	-0.13	0.3	0.618	-0.125	0.319	0.756	-0.277
Tm2d3	TM2 domain containing 3	1	120102506	-0.181194	0.0692512	0.340184	-0.182	0.009	0.06	-0.147	0.044	0.198	-0.186	0.007	0.055	-0.223	0.004	0.044	-0.149	0.056	0.194	-0.236	0.001	0.015	-0.088	0.223	0.574	-0.292	0	0.001	-0.175	0.012	0.089	0.019	0.76	0.955	0.003	0.967	0.994	0.032	0.601	0.877	0.15	0.015	0.126	-0.012	0.848	0.97	0.019
Pcsk6	proprotein convertase subtilisin/kexin type 6	1	120324842	0.331245	0.0345771	0.231968	0.386	0.059	0.21	0.292	0.172	0.435	0.397	0.052	0.201	0.53	0.022	0.122	0.318	0.166	0.386	0.65	0.002	0.025	0.208	0.331	0.685	0.059	0.771	0.893	0.29	0.154	0.422	-0.13	0.472	0.85	-0.16	0.408	0.768	0.235	0.194	0.625	0.043	0.81	0.932	0.265	0.144	0.58	0.068
Sels	selenoprotein S	1	120509099	0.0675461	0.354692	0.717846	-0.015	0.855	0.946	0.145	0.101	0.322	-0.01	0.903	0.959	-0.117	0.215	0.473	0.097	0.305	0.553	0.157	0.063	0.238	0.142	0.109	0.406	-0.027	0.748	0.882	-0.037	0.66	0.858	0.141	0.059	0.423	-0.028	0.729	0.93	0.119	0.111	0.51	0.284	0	0.011	0.112	0.132	0.561	0.077
Chsy1	chondroitin sulfate synthase 1	1	120539001	0.0904149	0.154539	0.50367	-0.244	0.21	0.47	-0.592	0.004	0.048	-0.167	0.39	0.642	-0.293	0.182	0.429	-0.734	0.001	0.013	-0.247	0.204	0.478	-0.423	0.04	0.242	-0.356	0.069	0.223	-0.897	0	0.001	-0.151	0.382	0.801	-0.362	0.051	0.311	-0.051	0.767	0.935	-0.271	0.118	0.389	-0.038	0.827	0.964	-0.123
Lrrk1	leucine-rich repeat kinase 1	1	120695815	-0.42987	0.002856	0.0457098	-0.219	0.155	0.39	-0.203	0.21	0.483	-0.047	0.761	0.89	-0.048	0.781	0.901	-0.594	0.001	0.011	-0.023	0.879	0.954	-0.175	0.278	0.636	0.034	0.827	0.921	-0.562	0	0.008	-0.184	0.179	0.636	-0.207	0.155	0.53	-0.198	0.148	0.571	-0.061	0.657	0.86	0.036	0.791	0.956	0.007
Ttc23	tetratricopeptide repeat domain 23	1	122395432	-0.186987	0.155407	0.504755	-0.022	0.848	0.943	-0.211	0.075	0.272	-0.154	0.171	0.409	-0.119	0.348	0.607	-0.506	0	0.003	-0.201	0.075	0.266	0.002	0.986	0.996	-0.1	0.374	0.615	-0.763	0	0	0.028	0.781	0.959	0.028	0.794	0.944	0.072	0.472	0.822	0.222	0.027	0.176	0.107	0.284	0.73	-0.031
Synm	synemin, intermediate filament protein	1	122474209	-0.178825	0.00691991	0.0834067	-0.025	0.929	0.976	-0.198	0.496	0.74	0.089	0.746	0.882	0.315	0.312	0.573	-0.136	0.662	0.831	-0.001	0.997	0.999	0.053	0.855	0.956	-0.159	0.564	0.764	0.818	0.004	0.04	-0.262	0.288	0.733	0.123	0.64	0.891	-0.33	0.181	0.611	-0.468	0.059	0.269	-0.481	0.052	0.401	-0.523
Nr2f2	nuclear receptor subfamily 2, group F, member 2	1	125280974	-0.0627471	0.591108	0.859459	-0.379	0.054	0.2	-0.013	0.95	0.984	-0.515	0.009	0.064	-0.661	0.003	0.036	0.084	0.702	0.852	-0.021	0.913	0.968	0.237	0.249	0.605	-0.497	0.012	0.071	-0.281	0.152	0.418	-0.06	0.73	0.948	-0.166	0.369	0.74	-0.014	0.936	0.986	-0.215	0.216	0.529	-0.052	0.764	0.947	0.206
Rgma	RGM domain family, member A	1	128547398	-0.0408461	0.669926	0.89099	0.284	0.141	0.367	0.38	0.062	0.242	0.666	0.001	0.012	0.286	0.187	0.436	-0.099	0.647	0.823	0.488	0.012	0.086	0.207	0.307	0.662	0.758	0	0.003	0.173	0.369	0.662	0.201	0.242	0.696	0.331	0.071	0.369	0.436	0.012	0.218	0.219	0.201	0.512	0.017	0.92	0.984	0.201
Ntrk3	neurotrophic tyrosine kinase, receptor, type 3	1	-133925530	NS	NS	NS	NS	NS	NS	NS	NS	NS	NS	NS	NS	NS	NS	NS	NS	NS	NS	NS	NS	NS	NS	NS	NS	NS	NS	NS	NS	NS	NS	NS	NS	NS	NS	NS	NS	NS	NS	NS	NS	NS	NS	NS	NS	NS	NS
Mrpl46	mitochondrial ribosomal protein L46	1	-134498792	NS	NS	NS	NS	NS	NS	NS	NS	NS	NS	NS	NS	NS	NS	NS	NS	NS	NS	NS	NS	NS	NS	NS	NS	NS	NS	NS	NS	NS	NS	NS	NS	NS	NS	NS	NS	NS	NS	NS	NS	NS	NS	NS	NS	NS	NS
Mrps11	mitochondrial ribosomal protein S11	1	134507835	0.169381	0.069965	0.341617	0.087	0.347	0.621	-0.063	0.516	0.757	-0.073	0.432	0.678	-0.063	0.545	0.762	-0.095	0.364	0.612	-0.091	0.326	0.61	-0.032	0.746	0.921	-0.097	0.295	0.539	-0.096	0.299	0.597	0.182	0.028	0.317	0.22	0.013	0.165	0.133	0.108	0.507	0.283	0.001	0.022	0.139	0.092	0.492	0.022
Det1	de-etiolated homolog 1 (Arabidopsis)	1	134552237	-0.147609	0.0659298	0.331529	0.195	0.057	0.206	0.047	0.664	0.848	0.374	0	0.007	0.087	0.447	0.693	-0.103	0.369	0.616	0.222	0.031	0.151	0.097	0.368	0.714	0.324	0.002	0.021	0.152	0.137	0.394	-0.059	0.516	0.868	0.054	0.579	0.866	0.079	0.386	0.776	-0.031	0.732	0.895	-0.024	0.792	0.956	-0.126
Aen	apoptosis enhancing nuclease	1	134615997	0.194185	0.0373034	0.242429	-0.076	0.586	0.81	-0.079	0.591	0.805	-0.135	0.336	0.597	-0.276	0.081	0.27	-0.171	0.28	0.526	-0.235	0.095	0.307	0.028	0.848	0.955	-0.398	0.005	0.04	-0.005	0.974	0.993	0.067	0.589	0.897	0.001	0.993	0.998	-0.121	0.332	0.743	0.099	0.426	0.718	-0.146	0.243	0.693	-0.041
Mfge8	milk fat globule-EGF factor 8 protein	1	134870029	-0.109988	0.139225	0.47953	-0.947	0	0	-0.954	0	0.001	-0.889	0	0.001	-1.079	0	0	-0.622	0.006	0.044	-1.04	0	0	-0.842	0	0.007	-0.952	0	0	-0.655	0.001	0.019	-0.329	0.064	0.433	-0.464	0.014	0.173	-0.099	0.574	0.866	-0.576	0.001	0.031	-0.103	0.558	0.879	-0.233
Polg	polymerase (DNA directed), gamma	1	135197074	0.151841	0.0407746	0.254714	0.52	0	0	0.312	0.003	0.04	0.364	0	0.007	0.335	0.003	0.036	0.106	0.342	0.589	0.293	0.004	0.041	0.276	0.009	0.104	0.45	0	0.001	0.23	0.022	0.131	0.031	0.728	0.948	0.224	0.018	0.194	0.066	0.456	0.813	0.081	0.358	0.669	0.147	0.099	0.507	0.085
Plin1	perilipin 1	1	135497430	-0.617601	0.00110921	0.0242411	0.013	0.92	0.972	0.028	0.83	0.937	0.262	0.039	0.166	0.017	0.904	0.96	-0.405	0.005	0.039	0.12	0.342	0.622	-0.027	0.839	0.953	0.04	0.754	0.884	-0.007	0.953	0.986	-0.316	0.005	0.158	-0.292	0.016	0.18	-0.119	0.29	0.712	-0.236	0.036	0.206	-0.123	0.275	0.724	-0.274
Wdr93	WD repeat domain 93	1	135527818	NS	NS	NS	NS	NS	NS	NS	NS	NS	NS	NS	NS	NS	NS	NS	NS	NS	NS	NS	NS	NS	NS	NS	NS	NS	NS	NS	NS	NS	NS	NS	NS	NS	NS	NS	NS	NS	NS	NS	NS	NS	NS	NS	NS	NS	NS
RGD1311021	hypothetical LOC308765	1	-135695647	NS	NS	NS	NS	NS	NS	NS	NS	NS	NS	NS	NS	NS	NS	NS	NS	NS	NS	NS	NS	NS	NS	NS	NS	NS	NS	NS	NS	NS	NS	NS	NS	NS	NS	NS	NS	NS	NS	NS	NS	NS	NS	NS	NS	NS	NS
Idh2	isocitrate dehydrogenase 2 (NADP+), mitochondrial	1	135876055	0.187092	0.0387019	0.24704	0.639	0	0.002	0.383	0.021	0.126	0.474	0.003	0.029	0.66	0	0.007	0.736	0	0.002	0.462	0.004	0.04	0.151	0.36	0.709	0.537	0.001	0.012	0.73	0	0.001	-0.054	0.698	0.939	0.053	0.72	0.927	0.027	0.847	0.957	0.089	0.524	0.785	0.066	0.637	0.903	-0.066
RGD1560277	similar to RIKEN cDNA D330012F22 gene	1	136051942	NS	NS	NS	NS	NS	NS	NS	NS	NS	NS	NS	NS	NS	NS	NS	NS	NS	NS	NS	NS	NS	NS	NS	NS	NS	NS	NS	NS	NS	NS	NS	NS	NS	NS	NS	NS	NS	NS	NS	NS	NS	NS	NS	NS	NS	NS
RGD1560277	similar to RIKEN cDNA D330012F22 gene	1	136051942	NS	NS	NS	NS	NS	NS	NS	NS	NS	NS	NS	NS	NS	NS	NS	NS	NS	NS	NS	NS	NS	NS	NS	NS	NS	NS	NS	NS	NS	NS	NS	NS	NS	NS	NS	NS	NS	NS	NS	NS	NS	NS	NS	NS	NS	NS
LOC499190	LOC499190 (LOC499190) mRNA.	1	136054390	-0.221762	0.0592468	0.311968	0.02	0.857	0.946	0.046	0.701	0.869	-0.082	0.47	0.708	-0.116	0.365	0.625	-0.454	0.001	0.008	-0.033	0.77	0.906	0.1	0.404	0.738	-0.167	0.143	0.35	-0.155	0.174	0.45	-0.138	0.175	0.629	-0.095	0.377	0.747	0.143	0.157	0.582	-0.045	0.656	0.86	-0.055	0.588	0.889	-0.02
Ngrn	neugrin, neurite outgrowth associated	1	136075433	0.123752	0.11773	0.443728	-0.019	0.884	0.958	0.106	0.434	0.695	0.101	0.432	0.678	0.141	0.332	0.593	0.419	0.004	0.036	0.044	0.731	0.888	0.01	0.939	0.985	0.068	0.599	0.789	-0.001	0.996	0.999	0.02	0.863	0.975	-0.093	0.445	0.792	0.011	0.922	0.982	0.074	0.518	0.781	-0.077	0.5	0.854	-0.019
Vps33b	vacuolar protein sorting 33 homolog B (yeast)	1	136085930	0.152304	0.0479378	0.278407	0.096	0.328	0.599	0.2	0.055	0.225	0.04	0.682	0.848	0.07	0.528	0.749	0.331	0.003	0.029	0.162	0.102	0.32	0.087	0.404	0.738	0.085	0.391	0.629	-0.101	0.307	0.605	-0.176	0.047	0.384	-0.261	0.006	0.111	-0.179	0.042	0.369	-0.133	0.13	0.407	-0.129	0.144	0.58	-0.183
Unc45a	unc-45 homolog A (C. elegans)	1	136143885	0.183313	0.000265442	0.00903477	0.433	0	0.001	0.207	0.047	0.207	0.349	0.001	0.01	0.2	0.073	0.254	0.501	0	0.001	0.233	0.019	0.113	0.371	0	0.02	0.445	0	0.001	0.07	0.479	0.75	0.212	0.017	0.255	0.158	0.092	0.411	0.152	0.084	0.468	0.115	0.193	0.5	0.26	0.004	0.141	0.057
Hddc3	HD domain containing 3	1	136161424	-0.166977	0.149652	0.495187	-0.277	0.066	0.227	-0.17	0.282	0.56	-0.406	0.007	0.055	-0.321	0.059	0.224	-0.451	0.008	0.055	-0.345	0.022	0.124	-0.09	0.567	0.84	-0.423	0.005	0.042	-0.194	0.196	0.481	-0.021	0.873	0.977	-0.172	0.228	0.617	0.004	0.974	0.997	0.171	0.201	0.51	-0.078	0.561	0.88	-0.054
Man2a2	mannosidase 2, alpha 2	1	136168771	-0.112002	0.191371	0.556002	0.032	0.821	0.93	-0.127	0.399	0.667	0.155	0.28	0.54	0.031	0.847	0.933	-0.34	0.036	0.146	-0.014	0.922	0.971	-0.018	0.903	0.973	0.107	0.457	0.682	0.085	0.553	0.795	0.455	0	0.046	0.346	0.012	0.159	0.372	0.004	0.128	0.28	0.029	0.182	0.192	0.134	0.563	0.121
Wdr73	WD repeat domain 73	1	137088346	-0.57522	1.69529e-06	0.000235497	-0.305	0.001	0.009	-0.238	0.01	0.079	-0.27	0.002	0.025	-0.389	0	0.004	-0.814	0	0	-0.256	0.004	0.041	-0.172	0.061	0.31	-0.326	0	0.005	-0.189	0.031	0.167	-0.316	0	0.014	-0.389	0	0.002	-0.204	0.009	0.197	-0.225	0.004	0.061	-0.219	0.005	0.162	-0.294
Znf592	zinc finger protein 592	1	137188335	0.0862945	0.443934	0.782191	0.566	0	0.001	0.347	0.014	0.099	0.4	0.003	0.031	0.343	0.024	0.128	0.365	0.016	0.085	0.384	0.004	0.046	0.347	0.014	0.135	0.287	0.032	0.137	0.31	0.021	0.129	0.044	0.711	0.942	0.05	0.693	0.917	0.182	0.126	0.534	0.25	0.036	0.205	0.091	0.442	0.82	0.067
Rps17	ribosomal protein S17	1	137552231	-0.0875026	0.304334	0.674395	0.433	0	0.002	0.417	0	0.009	0.307	0.005	0.042	0.367	0.003	0.034	0.288	0.019	0.095	0.325	0.003	0.035	0.38	0.001	0.029	0.158	0.143	0.35	0.279	0.01	0.084	0.139	0.148	0.594	0.076	0.459	0.801	0.124	0.196	0.626	0.253	0.009	0.093	0.279	0.004	0.149	0.287
Cpeb1	cytoplasmic polyadenylation element binding protein 1	1	137556765	-0.126022	0.0640914	0.326495	0.078	0.513	0.76	0.098	0.435	0.696	0.112	0.348	0.607	-0.098	0.468	0.707	0.054	0.685	0.842	-0.032	0.785	0.915	0.347	0.006	0.084	0.044	0.711	0.863	-0.213	0.076	0.285	0.246	0.022	0.282	0.28	0.015	0.174	0.057	0.591	0.872	0.181	0.089	0.334	0.306	0.005	0.156	0.019
Homer2	homer homolog 2 (Drosophila)	1	137827127	0.192341	0.0458532	0.272591	0.704	0	0.003	0.594	0.002	0.026	0.346	0.051	0.198	0.314	0.115	0.332	1.061	0	0	0.216	0.221	0.5	0.224	0.227	0.579	0.477	0.007	0.051	0.146	0.408	0.697	-0.05	0.749	0.954	0.041	0.807	0.949	-0.138	0.378	0.771	0.182	0.247	0.564	-0.048	0.759	0.945	-0.097
Tm6sf1	transmembrane 6 superfamily member 1	1	138054144	0.352076	0.000476327	0.0135582	-0.225	0.097	0.291	-0.101	0.479	0.727	-0.19	0.16	0.395	-0.18	0.236	0.497	-0.29	0.058	0.198	-0.158	0.243	0.523	-0.397	0.006	0.08	-0.168	0.215	0.446	-0.34	0.013	0.095	-0.194	0.108	0.53	-0.263	0.041	0.283	-0.057	0.638	0.888	-0.419	0.001	0.02	-0.041	0.73	0.937	0.134
Sh3gl3	SH3-domain GRB2-like 3	1	138398336	NS	NS	NS	NS	NS	NS	NS	NS	NS	NS	NS	NS	NS	NS	NS	NS	NS	NS	NS	NS	NS	NS	NS	NS	NS	NS	NS	NS	NS	NS	NS	NS	NS	NS	NS	NS	NS	NS	NS	NS	NS	NS	NS	NS	NS	NS
Fam108c1	family with sequence similarity 108, member C1	1	140382432	0.132626	0.0526248	0.2928	-0.494	0	0	-0.418	0	0.005	-0.435	0	0.001	-0.404	0	0.01	-0.387	0.001	0.011	-0.524	0	0	-0.373	0.001	0.021	-0.413	0	0.002	-0.315	0.002	0.028	-0.04	0.656	0.925	0.025	0.79	0.943	0.006	0.945	0.989	-0.026	0.768	0.911	-0.083	0.357	0.787	-0.142
Zfand6	zinc finger, AN1-type domain 6	1	140885709	-0.56913	0.00248661	0.0415571	NS	NS	NS	NS	NS	NS	NS	NS	NS	NS	NS	NS	NS	NS	NS	NS	NS	NS	NS	NS	NS	NS	NS	NS	NS	NS	NS	NS	NS	NS	NS	NS	NS	NS	NS	NS	NS	NS	NS	NS	NS	NS	NS
Olr25	olfactory receptor 25	1	142740112	NS	NS	NS	NS	NS	NS	NS	NS	NS	NS	NS	NS	NS	NS	NS	NS	NS	NS	NS	NS	NS	NS	NS	NS	NS	NS	NS	NS	NS	NS	NS	NS	NS	NS	NS	NS	NS	NS	NS	NS	NS	NS	NS	NS	NS	NS
Folh1	folate hydrolase 1	1	142936378	-0.280054	0.000738386	0.0184605	0.024	0.882	0.957	-0.043	0.802	0.921	-0.051	0.755	0.887	0.104	0.57	0.777	-0.651	0.001	0.008	0.084	0.607	0.814	-0.236	0.171	0.507	-0.34	0.039	0.156	-0.174	0.287	0.584	0.008	0.958	0.994	0.046	0.765	0.935	0.452	0.002	0.1	0.131	0.368	0.676	0.141	0.333	0.768	0.153
Rab38	RAB38, member RAS oncogene family	1	144783918	0.0734082	0.244248	0.617454	0.083	0.435	0.7	0.102	0.36	0.632	0.295	0.006	0.048	0.315	0.009	0.07	0.245	0.042	0.16	0.288	0.007	0.064	-0.085	0.449	0.768	0.276	0.01	0.065	0.023	0.825	0.937	0.113	0.232	0.686	0.121	0.231	0.622	0.079	0.406	0.784	0.113	0.232	0.546	0.149	0.116	0.536	-0.095
Tmem135	transmembrane protein 135	1	-145664797	NS	NS	NS	NS	NS	NS	NS	NS	NS	NS	NS	NS	NS	NS	NS	NS	NS	NS	NS	NS	NS	NS	NS	NS	NS	NS	NS	NS	NS	NS	NS	NS	NS	NS	NS	NS	NS	NS	NS	NS	NS	NS	NS	NS	NS	NS
Prss23	protease, serine, 23	1	146081551	0.358519	0.0653447	0.330168	0.006	0.966	0.987	-0.022	0.89	0.96	-0.114	0.454	0.694	-0.015	0.928	0.969	-0.015	0.929	0.97	0.072	0.636	0.832	-0.066	0.678	0.892	-0.028	0.852	0.934	-0.186	0.221	0.513	-0.215	0.113	0.538	-0.583	0	0.013	-0.097	0.473	0.822	-0.177	0.192	0.499	-0.128	0.345	0.779	0.128
Me3	malic enzyme 3, NADP(+)-dependent, mitochondrial	1	146220503	-0.140615	0.121262	0.449193	0.035	0.857	0.946	0.112	0.583	0.8	-0.016	0.935	0.974	0.383	0.081	0.27	0.042	0.847	0.93	0.266	0.171	0.435	0.041	0.842	0.954	-0.211	0.278	0.521	0.724	0	0.007	0.068	0.695	0.939	-0.21	0.254	0.64	-0.172	0.321	0.735	-0.125	0.469	0.75	-0.114	0.509	0.859	0.01
Eed	embryonic ectoderm development	1	146563961	0.0579237	0.499072	0.815325	-0.388	0	0.001	-0.202	0.038	0.183	-0.284	0.002	0.026	-0.288	0.006	0.053	-0.361	0.001	0.009	-0.271	0.004	0.041	-0.285	0.004	0.062	-0.362	0	0.003	-0.18	0.051	0.225	-0.148	0.073	0.455	-0.079	0.364	0.737	-0.055	0.504	0.838	-0.196	0.018	0.136	-0.132	0.109	0.527	-0.198
Picalm	phosphatidylinositol binding clathrin assembly protein	1	146754085	NS	NS	NS	NS	NS	NS	NS	NS	NS	NS	NS	NS	NS	NS	NS	NS	NS	NS	NS	NS	NS	NS	NS	NS	NS	NS	NS	NS	NS	NS	NS	NS	NS	NS	NS	NS	NS	NS	NS	NS	NS	NS	NS	NS	NS	NS
Sytl2	synaptotagmin-like 2	1	146977958	-0.426516	3.00984e-05	0.00185309	-0.395	0.015	0.084	-0.495	0.004	0.043	-0.272	0.091	0.284	-0.323	0.075	0.258	-1.01	0	0	-0.041	0.797	0.92	-0.666	0	0.008	-1.005	0	0	-0.248	0.123	0.373	-0.331	0.021	0.281	-0.393	0.01	0.147	-0.129	0.367	0.763	-0.389	0.007	0.079	-0.129	0.365	0.792	-0.336
Ankrd42	ankyrin repeat domain 42	1	149425864	-0.0717403	0.338966	0.703649	-0.056	0.615	0.829	0.01	0.932	0.976	-0.086	0.44	0.685	0.056	0.657	0.831	-0.05	0.69	0.846	-0.011	0.92	0.971	0.024	0.838	0.952	0.046	0.68	0.843	-0.006	0.956	0.987	0.049	0.624	0.911	-0.045	0.667	0.903	-0.065	0.514	0.84	0.07	0.482	0.76	0.111	0.262	0.713	-0.019
Rab30	RAB30, member RAS oncogene family	1	149656372	-0.354534	0.0216758	0.173238	0.013	0.929	0.976	-0.101	0.507	0.75	-0.085	0.561	0.774	-0.125	0.446	0.692	-0.422	0.011	0.065	0.041	0.778	0.911	-0.144	0.346	0.699	-0.069	0.636	0.816	-0.263	0.072	0.276	-0.206	0.112	0.535	-0.001	0.994	0.998	0.35	0.008	0.178	0.417	0.002	0.034	0.089	0.49	0.848	0.215
Prcp	prolylcarboxypeptidase (angiotensinase C)	1	149711288	0.680515	0.000124481	0.00520057	-0.463	0.048	0.184	-0.102	0.677	0.856	-0.197	0.397	0.647	-0.632	0.017	0.103	-0.246	0.348	0.595	-0.004	0.987	0.995	-0.072	0.77	0.93	0.286	0.219	0.452	-0.263	0.259	0.557	0.48	0.022	0.282	0.245	0.268	0.656	0.78	0	0.033	0.533	0.011	0.102	0.183	0.377	0.801	0.393
Fam181b	family with sequence similarity 181, member B	1	149955640	-0.231907	0.0115015	0.116264	0.239	0.139	0.364	0.284	0.095	0.309	0.315	0.052	0.201	0.169	0.352	0.612	0.308	0.091	0.268	0.207	0.2	0.472	0.164	0.333	0.687	0.298	0.066	0.217	0.12	0.455	0.734	0.001	0.997	1	-0.422	0.006	0.116	0.187	0.193	0.624	-0.377	0.009	0.093	0.117	0.414	0.818	0.119
Nars2	asparaginyl-tRNA synthetase 2 (mitochondrial)(putative)	1	154216133	0.285389	0.000260278	0.00892737	0.156	0.098	0.292	-0.004	0.965	0.988	0.15	0.112	0.321	0.029	0.787	0.904	0.169	0.112	0.303	0.059	0.533	0.766	-0.082	0.409	0.742	0.276	0.004	0.034	-0.079	0.399	0.691	-0.125	0.135	0.577	-0.14	0.117	0.462	-0.032	0.701	0.912	0.015	0.862	0.95	-0.211	0.013	0.231	-0.132
Ndufc2	NADH dehydrogenase (ubiquinone) 1, subcomplex unknown, 2	1	154635889	-0.282562	0.0010601	0.023609	NS	NS	NS	NS	NS	NS	NS	NS	NS	NS	NS	NS	NS	NS	NS	NS	NS	NS	NS	NS	NS	NS	NS	NS	NS	NS	NS	NS	NS	NS	NS	NS	NS	NS	NS	NS	NS	NS	NS	NS	NS	NS	NS
RGD1561459	similar to RIKEN cDNA 1810020D17	1	154786524	0.201657	0.00736269	0.0869056	0.255	0.046	0.18	0.154	0.249	0.526	-0.018	0.89	0.952	0.299	0.038	0.172	0.282	0.05	0.181	-0.002	0.989	0.996	-0.037	0.782	0.932	0.344	0.007	0.052	0.111	0.381	0.674	0.257	0.024	0.295	0.317	0.009	0.14	0.244	0.032	0.332	0.455	0	0.007	0.241	0.034	0.332	0.037
Clns1a	chloride channel, nucleotide-sensitive, 1A	1	154946712	-0.877429	0.000560972	0.0152236	0.101	0.676	0.861	0.141	0.576	0.795	0.122	0.612	0.806	0.323	0.234	0.494	-1.194	0	0.001	-0.035	0.884	0.956	-0.093	0.713	0.905	-0.89	0	0.006	-0.014	0.954	0.987	0.074	0.731	0.948	0.033	0.886	0.975	-0.098	0.646	0.891	0.266	0.216	0.529	0.048	0.823	0.962	-0.044
Aqp11	aquaporin 11	1	154973797	-0.224729	0.343367	0.70716	0.172	0.476	0.734	-0.007	0.979	0.993	0.001	0.995	0.999	0.327	0.229	0.489	-0.505	0.064	0.212	-0.061	0.8	0.921	0.029	0.909	0.974	-0.549	0.024	0.111	-0.455	0.06	0.249	0.277	0.198	0.656	0.756	0.001	0.048	-0.038	0.859	0.962	0.176	0.411	0.707	0.436	0.043	0.371	0.1
B3gnt6	UDP-GlcNAc:betaGal beta-1,3-N-acetylglucosaminyltransferase 6 (core 3 synthase)	1	-155435459	NS	NS	NS	NS	NS	NS	NS	NS	NS	NS	NS	NS	NS	NS	NS	NS	NS	NS	NS	NS	NS	NS	NS	NS	NS	NS	NS	NS	NS	NS	NS	NS	NS	NS	NS	NS	NS	NS	NS	NS	NS	NS	NS	NS	NS	NS
B3gnt6	UDP-GlcNAc:betaGal beta-1,3-N-acetylglucosaminyltransferase 6 (core 3 synthase)	1	-155435459	NS	NS	NS	NS	NS	NS	NS	NS	NS	NS	NS	NS	NS	NS	NS	NS	NS	NS	NS	NS	NS	NS	NS	NS	NS	NS	NS	NS	NS	NS	NS	NS	NS	NS	NS	NS	NS	NS	NS	NS	NS	NS	NS	NS	NS	NS
Dgat2	diacylglycerol O-acyltransferase homolog 2 (mouse)	1	156447587				0.542	0.021	0.107	-0.049	0.843	0.941	-0.437	0.063	0.228	-0.197	0.454	0.696	0.047	0.859	0.937	-0.862	0	0.008	0.411	0.096	0.384	-0.23	0.326	0.57	-0.882	0	0.006	0.15	0.47	0.849	0.395	0.076	0.378	-0.407	0.051	0.403	0.213	0.305	0.622	-0.138	0.507	0.857	0.067
Map6	microtubule-associated protein 6	1	156592503	-0.459611	5.83213e-05	0.00302303	-0.371	0.012	0.073	-0.367	0.018	0.112	-0.323	0.028	0.132	-0.297	0.072	0.251	-0.965	0	0	-0.262	0.074	0.265	-0.086	0.573	0.842	-1.066	0	0	-0.278	0.058	0.244	0.016	0.903	0.983	-0.045	0.743	0.932	-0.119	0.361	0.759	-0.2	0.125	0.401	-0.135	0.3	0.741	-0.053
Gdpd5	glycerophosphodiester phosphodiesterase domain containing 5	1	156703240	-0.353662	0.0073691	0.0869351	0.355	0.004	0.035	0.046	0.722	0.881	0.385	0.002	0.022	0.145	0.292	0.554	-0.257	0.062	0.208	0.1	0.413	0.681	0.016	0.902	0.973	-0.343	0.005	0.042	0.031	0.801	0.928	-0.107	0.326	0.762	0.191	0.1	0.427	-0.133	0.219	0.65	0.008	0.943	0.98	-0.067	0.533	0.87	-0.333
Slco2b1	solute carrier organic anion transporter family, member 2b1	1	156992492	-0.418006	0.0020886	0.0374206	NS	NS	NS	NS	NS	NS	NS	NS	NS	NS	NS	NS	NS	NS	NS	NS	NS	NS	NS	NS	NS	NS	NS	NS	NS	NS	NS	NS	NS	NS	NS	NS	NS	NS	NS	NS	NS	NS	NS	NS	NS	NS	NS
Olr35	olfactory receptor 35	1	157075169	-0.157049	0.114212	0.437141	0.26	0.236	0.5	0.081	0.723	0.882	0.616	0.005	0.045	0.153	0.535	0.754	0.231	0.348	0.595	0.24	0.274	0.556	-0.055	0.809	0.942	0.218	0.32	0.564	0.258	0.24	0.538	-0.33	0.091	0.495	-0.411	0.049	0.306	-0.385	0.049	0.395	-0.43	0.029	0.179	-0.31	0.113	0.533	-0.316
Spcs2	signal peptidase complex subunit 2 homolog (S. cerevisiae)	1	157199447	NS	NS	NS	NS	NS	NS	NS	NS	NS	NS	NS	NS	NS	NS	NS	NS	NS	NS	NS	NS	NS	NS	NS	NS	NS	NS	NS	NS	NS	NS	NS	NS	NS	NS	NS	NS	NS	NS	NS	NS	NS	NS	NS	NS	NS	NS
Pold3	polymerase (DNA-directed), delta 3, accessory subunit	1	157453058	0.0129367	0.837238	0.954476	0.013	0.895	0.963	0.02	0.853	0.945	0.006	0.956	0.983	0.139	0.223	0.483	0.208	0.069	0.222	0.013	0.9	0.963	0.054	0.609	0.86	0.039	0.697	0.854	0.003	0.973	0.992	-0.169	0.062	0.43	-0.325	0.001	0.044	-0.096	0.287	0.708	0.017	0.854	0.948	0.03	0.737	0.938	-0.22
Lipt2	lipoyl(octanoyl) transferase 2 (putative)	1	157538703	0.0350871	0.707504	0.90578	0.077	0.419	0.685	0.157	0.117	0.348	0.284	0.003	0.032	0.151	0.159	0.396	0.288	0.008	0.052	0.201	0.035	0.165	0.308	0.002	0.048	0.164	0.086	0.256	0.117	0.218	0.51	0.097	0.25	0.702	0.02	0.825	0.956	0.136	0.108	0.507	0.109	0.196	0.505	0.133	0.115	0.536	0.155
Ucp3	uncoupling protein 3 (mitochondrial, proton carrier)	1	157896000	-0.332843	0.00513245	0.0685953	-0.486	0.054	0.199	-0.396	0.135	0.376	-0.001	0.996	0.999	0.316	0.263	0.524	-0.319	0.259	0.503	0.01	0.968	0.988	-0.319	0.227	0.579	-0.259	0.301	0.545	0.933	0	0.007	0.171	0.443	0.834	0.261	0.272	0.658	0.143	0.52	0.842	-0.57	0.012	0.106	-0.058	0.795	0.957	-0.556
Ucp2	uncoupling protein 2 (mitochondrial, proton carrier)	1	157925513	0.151067	0.513054	0.823586	-0.216	0.345	0.618	0.103	0.669	0.852	-0.259	0.257	0.515	-0.391	0.13	0.355	-0.715	0.006	0.045	-0.003	0.989	0.996	-0.019	0.937	0.984	-0.52	0.024	0.112	-0.479	0.038	0.187	-0.11	0.588	0.897	-0.249	0.252	0.638	0.229	0.261	0.691	-0.118	0.562	0.807	-0.022	0.914	0.983	0.366
Mrpl48	mitochondrial ribosomal protein L48	1	157979817	-0.683815	0.000131633	0.00541791	0.266	0.008	0.055	0.228	0.029	0.152	0.123	0.212	0.461	0.287	0.01	0.073	-0.52	0	0	0.225	0.023	0.127	0.246	0.018	0.158	-0.589	0	0	0.094	0.338	0.637	0.16	0.068	0.444	0.192	0.041	0.281	0.111	0.205	0.638	0.238	0.007	0.081	0.069	0.432	0.819	0.002
Plekhb1	pleckstrin homology domain containing, family B (evectins) member 1	1	158081931	-0.942184	0.000113037	0.00489737	0.105	0.543	0.781	0.219	0.228	0.502	-0.005	0.977	0.992	0.095	0.626	0.812	-0.51	0.009	0.06	-0.11	0.525	0.761	-0.156	0.389	0.729	-0.815	0	0	-0.2	0.246	0.543	0.047	0.76	0.955	-0.026	0.875	0.972	0.12	0.436	0.801	0.101	0.512	0.778	-0.001	0.997	0.999	0.066
Fchsd2	FCH and double SH3 domains 2	1	158548829	-0.000944493	0.992998	0.998321	-0.641	0	0.001	-0.552	0.001	0.014	-0.714	0	0	-0.676	0	0.004	-0.516	0.003	0.025	-0.475	0.002	0.026	-0.126	0.425	0.752	-0.485	0.001	0.018	-0.384	0.011	0.087	-0.16	0.231	0.686	-0.101	0.475	0.81	0.141	0.289	0.71	-0.209	0.118	0.388	0.19	0.156	0.596	-0.004
Pde2a	phosphodiesterase 2A, cGMP-stimulated	1	158921606	-0.00537368	0.929973	0.979669	0.384	0.037	0.157	0.477	0.014	0.099	0.485	0.009	0.061	0.404	0.051	0.209	0.852	0	0.002	0.319	0.083	0.282	0.338	0.08	0.355	0.39	0.034	0.143	0.206	0.261	0.559	-0.287	0.08	0.467	-0.613	0.001	0.032	-0.104	0.522	0.843	-0.288	0.078	0.312	-0.032	0.845	0.97	0.187
Clpb	ClpB caseinolytic peptidase B homolog (E. coli)	1	159126512	NS	NS	NS	NS	NS	NS	NS	NS	NS	NS	NS	NS	NS	NS	NS	NS	NS	NS	NS	NS	NS	NS	NS	NS	NS	NS	NS	NS	NS	NS	NS	NS	NS	NS	NS	NS	NS	NS	NS	NS	NS	NS	NS	NS	NS	NS
Inppl1	inositol polyphosphate phosphatase-like 1	1	159278129	-0.213862	0.0498472	0.283859	0.241	0.018	0.095	0.173	0.104	0.328	0.331	0.001	0.017	0.201	0.078	0.263	0.185	0.103	0.288	0.344	0.001	0.015	0.651	0	0	0.056	0.577	0.773	0.408	0	0.004	0.085	0.346	0.784	0.147	0.126	0.481	0.055	0.537	0.851	0.021	0.818	0.934	0.257	0.005	0.158	0.083
RGD1311634	similar to RIKEN cDNA 3200002M19	1	159357815	0.418548	0.00161664	0.0314213	NS	NS	NS	NS	NS	NS	NS	NS	NS	NS	NS	NS	NS	NS	NS	NS	NS	NS	NS	NS	NS	NS	NS	NS	NS	NS	NS	NS	NS	NS	NS	NS	NS	NS	NS	NS	NS	NS	NS	NS	NS	NS	NS
p18	RhoA activator C11orf59 homolog	1	159367470	0.558743	2.49328e-05	0.00164438	0.575	0	0.002	0.469	0.002	0.028	0.461	0.001	0.018	0.488	0.002	0.031	0.753	0	0	0.334	0.019	0.112	0.208	0.161	0.491	0.719	0	0	0.131	0.353	0.649	0.304	0.016	0.253	0.303	0.025	0.22	0.34	0.007	0.176	0.366	0.004	0.061	0.267	0.035	0.335	0.223
Lrrc51	leucine rich repeat containing 51	1	159373972	0.239535	0.0824796	0.372146	0.025	0.862	0.948	-0.105	0.489	0.734	-0.268	0.065	0.233	-0.015	0.926	0.969	-0.202	0.214	0.449	-0.262	0.07	0.255	-0.232	0.127	0.438	0.098	0.497	0.713	-0.498	0.001	0.013	0.336	0.01	0.208	0.259	0.059	0.339	0.289	0.026	0.296	0.454	0.001	0.019	0.269	0.038	0.345	0.253
Il18bp	interleukin 18 binding protein	1	159471808	0.632821	0.000209743	0.00763875	NS	NS	NS	NS	NS	NS	NS	NS	NS	NS	NS	NS	NS	NS	NS	NS	NS	NS	NS	NS	NS	NS	NS	NS	NS	NS	NS	NS	NS	NS	NS	NS	NS	NS	NS	NS	NS	NS	NS	NS	NS	NS	NS
Rnf121	ring finger protein 121	1	159475045	-0.0133768	0.840776	0.955701	-0.19	0.05	0.189	-0.359	0.001	0.012	-0.229	0.019	0.103	-0.247	0.024	0.13	-0.216	0.047	0.174	-0.282	0.004	0.042	-0.36	0.001	0.02	-0.055	0.567	0.766	-0.231	0.018	0.116	0.142	0.1	0.513	0.098	0.282	0.669	0.089	0.299	0.717	0.109	0.203	0.514	-0.089	0.303	0.741	-0.104
Art5	ADP-ribosyltransferase 5	1	159576989	0.0397197	0.459626	0.793302	0.339	0.29	0.562	0.22	0.514	0.755	0.329	0.304	0.565	0.83	0.022	0.125	0.222	0.539	0.755	0.468	0.145	0.393	0.341	0.312	0.667	0.212	0.507	0.719	1.589	0	0	0.158	0.579	0.893	0.027	0.93	0.983	-0.389	0.174	0.601	-0.291	0.308	0.625	-0.139	0.626	0.901	-0.236
Art1	ADP-ribosyltransferase 1	1	159586245	0.18973	0.197635	0.564679	0.465	0.583	0.808	0.218	0.807	0.925	0.341	0.687	0.851	1.371	0.152	0.387	1.107	0.247	0.49	0.938	0.269	0.552	0.556	0.533	0.823	0.294	0.728	0.872	3.516	0	0.003	0.977	0.196	0.654	0.639	0.427	0.783	-1.144	0.131	0.543	-0.618	0.413	0.708	-0.596	0.429	0.819	-1.162
Pgap2	post-GPI attachment to proteins 2	1	159696926	-0.000166987	0.998372	0.999633	0.309	0.005	0.039	0.18	0.114	0.344	0.199	0.066	0.236	0.213	0.081	0.268	0.17	0.162	0.382	0.227	0.037	0.17	0.064	0.571	0.842	0.381	0.001	0.009	-0.055	0.607	0.828	0.076	0.429	0.831	-0.233	0.024	0.215	0.106	0.27	0.698	0.147	0.126	0.402	0.005	0.962	0.992	-0.01
Rhog	ras homolog gene family, member G (rho G)	1	159724015	-0.22071	0.0612269	0.317728	-0.461	0.005	0.038	-0.374	0.027	0.147	-0.421	0.009	0.064	-0.573	0.002	0.025	-0.646	0	0.007	-0.464	0.004	0.045	-0.202	0.232	0.585	-0.433	0.007	0.052	-0.392	0.015	0.106	-0.038	0.791	0.959	0.078	0.609	0.88	0.066	0.644	0.891	0.064	0.652	0.858	0.188	0.187	0.632	0.079
Stim1	stromal interaction molecule 1	1	159761566	-0.00669054	0.945493	0.984005	-0.322	0.015	0.084	-0.461	0.001	0.019	-0.241	0.067	0.237	-0.374	0.012	0.082	-0.296	0.046	0.17	-0.263	0.046	0.195	-0.144	0.297	0.652	-0.383	0.004	0.034	0.138	0.29	0.587	0.021	0.859	0.975	0.194	0.119	0.466	-0.012	0.92	0.981	-0.126	0.279	0.597	0.032	0.786	0.954	-0.088
Olr59	olfactory receptor 59	1	160607894	-0.255791	0.0136385	0.129542	-0.161	0.396	0.665	-0.092	0.645	0.836	0.067	0.723	0.869	-0.265	0.217	0.475	-0.231	0.281	0.527	-0.251	0.187	0.456	-0.272	0.174	0.51	-0.342	0.073	0.233	-0.226	0.235	0.532	-0.476	0.006	0.158	0.189	0.295	0.68	-0.311	0.068	0.445	-0.82	0	0.002	-0.46	0.007	0.193	-0.359
Olr63	olfactory receptor 63	1	160647965	0.219925	0.0413218	0.256255	-0.189	0.169	0.41	-0.127	0.38	0.65	-0.421	0.002	0.027	-0.324	0.037	0.169	-0.321	0.039	0.152	-0.436	0.002	0.026	-0.462	0.002	0.04	-0.282	0.041	0.16	-0.312	0.024	0.138	-0.326	0.008	0.191	-0.308	0.019	0.195	-0.176	0.15	0.574	-0.546	0	0.003	-0.287	0.02	0.271	-0.099
Hbb	hemoglobin, beta	1	161584857	0.220289	0.00282862	0.0454254	NS	NS	NS	NS	NS	NS	NS	NS	NS	NS	NS	NS	NS	NS	NS	NS	NS	NS	NS	NS	NS	NS	NS	NS	NS	NS	NS	NS	NS	NS	NS	NS	NS	NS	NS	NS	NS	NS	NS	NS	NS	NS	NS
Trim6	tripartite motif-containing 6	1	162059765	NS	NS	NS	NS	NS	NS	NS	NS	NS	NS	NS	NS	NS	NS	NS	NS	NS	NS	NS	NS	NS	NS	NS	NS	NS	NS	NS	NS	NS	NS	NS	NS	NS	NS	NS	NS	NS	NS	NS	NS	NS	NS	NS	NS	NS	NS
Olr181	olfactory receptor 181	1	-162772334	NS	NS	NS	NS	NS	NS	NS	NS	NS	NS	NS	NS	NS	NS	NS	NS	NS	NS	NS	NS	NS	NS	NS	NS	NS	NS	NS	NS	NS	NS	NS	NS	NS	NS	NS	NS	NS	NS	NS	NS	NS	NS	NS	NS	NS	NS
Olr181	olfactory receptor 181	1	-162772334	NS	NS	NS	NS	NS	NS	NS	NS	NS	NS	NS	NS	NS	NS	NS	NS	NS	NS	NS	NS	NS	NS	NS	NS	NS	NS	NS	NS	NS	NS	NS	NS	NS	NS	NS	NS	NS	NS	NS	NS	NS	NS	NS	NS	NS	NS
Fam160a2	family with sequence similarity 160, member A2	1	163110926	0.0230008	0.708378	0.905913	-0.202	0.021	0.108	-0.297	0.001	0.024	-0.201	0.022	0.114	-0.302	0.002	0.03	-0.287	0.004	0.033	-0.31	0	0.011	-0.17	0.065	0.32	-0.281	0.002	0.019	-0.145	0.097	0.328	-0.043	0.583	0.895	0.038	0.647	0.894	-0.109	0.159	0.585	0.06	0.437	0.726	-0.032	0.679	0.918	-0.093
Prkcdbp	protein kinase C, delta binding protein	1	-163212922	NS	NS	NS	NS	NS	NS	NS	NS	NS	NS	NS	NS	NS	NS	NS	NS	NS	NS	NS	NS	NS	NS	NS	NS	NS	NS	NS	NS	NS	NS	NS	NS	NS	NS	NS	NS	NS	NS	NS	NS	NS	NS	NS	NS	NS	NS
Smpd1	sphingomyelin phosphodiesterase 1, acid lysosomal	1	163278969	0.165915	0.109096	0.428422	-0.328	0.003	0.026	-0.393	0.001	0.015	-0.357	0.001	0.016	-0.309	0.011	0.078	-0.222	0.068	0.22	-0.378	0.001	0.012	-0.131	0.247	0.602	-0.223	0.039	0.156	-0.431	0	0.004	-0.037	0.7	0.94	0.108	0.29	0.677	-0.151	0.116	0.519	-0.047	0.622	0.841	0.042	0.659	0.911	-0.078
Arfip2	ADP-ribosylation factor interacting protein 2	1	163364861	0.252543	0.00247373	0.0414639	0.435	0.002	0.023	0.313	0.035	0.172	0.259	0.065	0.234	0.164	0.299	0.561	0.482	0.003	0.025	0.241	0.086	0.289	-0.025	0.864	0.959	0.153	0.275	0.518	-0.049	0.728	0.891	-0.152	0.223	0.68	-0.332	0.013	0.168	-0.16	0.198	0.63	-0.213	0.089	0.334	-0.098	0.431	0.819	-0.089
Ilk	integrin-linked kinase	1	163481298	0.0268677	0.80404	0.94279	-0.182	0.157	0.393	-0.287	0.034	0.17	-0.086	0.5	0.729	-0.282	0.052	0.209	-0.305	0.036	0.145	-0.344	0.008	0.066	-0.239	0.077	0.346	-0.079	0.536	0.742	-0.372	0.004	0.045	-0.099	0.387	0.805	0.048	0.692	0.917	-0.095	0.404	0.783	-0.081	0.479	0.759	-0.009	0.939	0.988	-0.048
Ilk	integrin-linked kinase	1	163481298	0.316252	0.00121909	0.0257563	0.239	0.035	0.149	0.187	0.115	0.346	0.239	0.034	0.153	0.206	0.105	0.315	0.308	0.016	0.085	0.097	0.386	0.66	-0.069	0.558	0.835	0.344	0.003	0.026	-0.128	0.255	0.552	-0.15	0.134	0.576	0.026	0.804	0.947	-0.037	0.711	0.916	-0.067	0.503	0.772	0.091	0.361	0.789	0.071
Tpp1	tripeptidyl peptidase I	1	163490393	-0.00352463	0.947314	0.984614	0.101	0.219	0.48	0.276	0.002	0.026	0.269	0.001	0.018	0.245	0.009	0.068	0.148	0.112	0.303	0.343	0	0.002	0.258	0.003	0.059	0.296	0	0.008	0.078	0.342	0.64	0.057	0.435	0.832	0.217	0.006	0.112	0.094	0.201	0.635	0.021	0.779	0.916	0.079	0.279	0.727	0.088
Olr209	olfactory receptor 209	1	-163947823	NS	NS	NS	NS	NS	NS	NS	NS	NS	NS	NS	NS	NS	NS	NS	NS	NS	NS	NS	NS	NS	NS	NS	NS	NS	NS	NS	NS	NS	NS	NS	NS	NS	NS	NS	NS	NS	NS	NS	NS	NS	NS	NS	NS	NS	NS
St5	suppression of tumorigenicity 5	1	167119710	0.180721	0.0188778	0.159052	-0.093	0.526	0.77	-0.155	0.314	0.589	0.249	0.09	0.282	-0.212	0.199	0.452	-0.607	0	0.006	0.014	0.925	0.972	-0.158	0.305	0.66	0.151	0.302	0.546	-0.203	0.166	0.44	-0.145	0.266	0.716	0.07	0.616	0.882	0.178	0.174	0.601	-0.025	0.847	0.945	-0.054	0.678	0.918	0.097
St5	suppression of tumorigenicity 5	1	167119710	0.0638245	0.383419	0.740774	0.044	0.706	0.879	0.064	0.602	0.813	0.323	0.006	0.047	0.065	0.62	0.808	-0.027	0.837	0.924	0.137	0.237	0.518	0.029	0.813	0.944	0.289	0.014	0.077	0.024	0.838	0.941	-0.15	0.147	0.591	-0.089	0.419	0.776	0.099	0.338	0.745	-0.142	0.169	0.465	-0.073	0.477	0.84	-0.036
Ascl3	achaete-scute complex homolog 3 (Drosophila)	1	167345518	-0.755442	6.273e-08	1.96371e-05	0.138	0.211	0.471	0.187	0.108	0.333	0.235	0.035	0.154	0.068	0.583	0.785	-1.28	0	0	0.179	0.107	0.33	0.052	0.656	0.883	-1.144	0	0	0.017	0.875	0.956	0.108	0.274	0.723	0.022	0.836	0.96	0.036	0.716	0.917	0.276	0.006	0.07	0.15	0.128	0.556	0.069
Tmem9b	TMEM9 domain family, member B	1	167355898	0.401738	0.000291731	0.00963019	-0.26	0.017	0.091	-0.051	0.649	0.838	-0.318	0.004	0.034	-0.041	0.735	0.877	0.143	0.239	0.48	-0.264	0.015	0.096	-0.12	0.29	0.645	0.199	0.066	0.217	-0.24	0.027	0.15	-0.229	0.018	0.262	-0.208	0.042	0.285	-0.26	0.007	0.175	-0.2	0.037	0.208	-0.288	0.003	0.131	-0.077
Dennd5a	DENN/MADD domain containing 5A	1	167519646	0.185636	0.0462174	0.273535	0.202	0.072	0.241	0.057	0.628	0.827	0.301	0.008	0.056	0.15	0.232	0.493	0.337	0.008	0.055	0.273	0.016	0.099	0.232	0.05	0.276	0.321	0.005	0.038	-0.055	0.622	0.836	0.014	0.891	0.98	0.026	0.806	0.948	0.028	0.781	0.941	-0.199	0.046	0.235	0.09	0.365	0.791	0.085
Zfp143	zinc finger protein 143	1	167704312	-0.0207515	0.650845	0.885184	-0.351	0	0.004	-0.264	0.006	0.058	-0.363	0	0.003	-0.354	0.001	0.013	-0.46	0	0.001	-0.339	0	0.007	-0.308	0.001	0.038	-0.383	0	0.001	-0.089	0.323	0.622	-0.149	0.067	0.441	-0.136	0.115	0.457	-0.124	0.124	0.532	-0.201	0.013	0.116	-0.199	0.014	0.242	-0.19
Adm	adrenomedullin	1	168380254	0.244902	0.17686	0.536347	-0.209	0.349	0.623	-0.59	0.013	0.092	0.033	0.881	0.949	-0.486	0.054	0.215	0.219	0.383	0.628	-0.034	0.877	0.954	-0.465	0.048	0.272	0.15	0.501	0.716	-0.085	0.702	0.877	-0.159	0.423	0.827	-0.314	0.138	0.504	0.049	0.805	0.949	-0.526	0.009	0.09	-0.186	0.348	0.781	-0.43
Ampd3	adenosine monophosphate deaminase 3	1	168533491	0.21561	0.0289212	0.206988	-0.485	0.005	0.039	-0.185	0.3	0.576	-0.525	0.002	0.026	-0.702	0	0.008	-0.196	0.306	0.553	-0.418	0.015	0.096	-0.449	0.013	0.127	-0.296	0.082	0.25	0.073	0.668	0.862	-0.137	0.363	0.793	-0.457	0.005	0.103	-0.114	0.448	0.81	-0.325	0.033	0.192	-0.189	0.212	0.663	-0.009
rnf141	ring finger protein 141	1	-168572375	NS	NS	NS	NS	NS	NS	NS	NS	NS	NS	NS	NS	NS	NS	NS	NS	NS	NS	NS	NS	NS	NS	NS	NS	NS	NS	NS	NS	NS	NS	NS	NS	NS	NS	NS	NS	NS	NS	NS	NS	NS	NS	NS	NS	NS	NS
Lyve1	lymphatic vessel endothelial hyaluronan receptor 1	1	168601459	-0.372624	0.0463099	0.273891	0.048	0.821	0.929	0.428	0.056	0.229	-0.242	0.253	0.51	-0.256	0.284	0.546	-0.668	0.006	0.043	0.322	0.13	0.371	0.119	0.594	0.853	-0.271	0.202	0.43	-0.215	0.31	0.61	-0.5	0.009	0.197	-0.167	0.406	0.767	0.167	0.375	0.768	0.277	0.144	0.428	-0.175	0.353	0.784	0.061
RGD1565926	RGD1565926	1	168925409	-0.227277	0.00298656	0.0469776	-0.01	0.969	0.988	-0.047	0.864	0.95	0.153	0.558	0.773	0.113	0.701	0.858	-0.673	0.024	0.111	0.065	0.802	0.923	0.15	0.585	0.85	-0.54	0.04	0.159	1.131	0	0.002	0.064	0.783	0.959	0.22	0.376	0.746	-0.128	0.581	0.868	-0.267	0.252	0.568	-0.473	0.043	0.371	-0.46
Galntl4	UDP-N-acetyl-alpha-D-galactosamine:polypeptide N-acetylgalactosaminyltransferase-like 4	1	169251519	-0.171613	0.0341747	0.230243	-0.398	0.013	0.078	-0.187	0.263	0.54	-0.092	0.562	0.774	0.038	0.833	0.925	0.339	0.059	0.201	-0.186	0.242	0.522	-0.282	0.093	0.378	0.063	0.693	0.851	-0.114	0.474	0.747	-0.295	0.038	0.354	-0.364	0.017	0.186	-0.053	0.709	0.915	-0.522	0	0.014	-0.022	0.878	0.976	-0.098
Parva	parvin, alpha	1	170232441	NS	NS	NS	NS	NS	NS	NS	NS	NS	NS	NS	NS	NS	NS	NS	NS	NS	NS	NS	NS	NS	NS	NS	NS	NS	NS	NS	NS	NS	NS	NS	NS	NS	NS	NS	NS	NS	NS	NS	NS	NS	NS	NS	NS	NS	NS
Arntl	aryl hydrocarbon receptor nuclear translocator-like	1	171062180	0.246036	0.178113	0.538223	-1.031	0.001	0.01	-0.719	0.022	0.13	0.021	0.944	0.978	0.004	0.991	0.996	0.267	0.423	0.662	0.399	0.179	0.446	-0.744	0.018	0.156	0.213	0.473	0.693	0.388	0.191	0.475	0.048	0.855	0.974	-0.173	0.538	0.843	0.652	0.014	0.233	-0.853	0.001	0.033	0.195	0.459	0.829	-0.476
Btbd10	BTB (POZ) domain containing 10	1	171163518	0.189179	0.144281	0.487202	0.005	0.957	0.985	0.06	0.53	0.765	-0.135	0.14	0.367	0.125	0.227	0.486	0.016	0.876	0.946	-0.167	0.07	0.253	-0.124	0.2	0.546	-0.041	0.651	0.824	-0.349	0	0.006	-0.104	0.203	0.661	-0.069	0.425	0.782	-0.128	0.117	0.521	-0.196	0.017	0.135	-0.155	0.058	0.418	-0.033
Cyp2r1	cytochrome P450, family 2, subfamily r, polypeptide 1	1	-172593057	NS	NS	NS	NS	NS	NS	NS	NS	NS	NS	NS	NS	NS	NS	NS	NS	NS	NS	NS	NS	NS	NS	NS	NS	NS	NS	NS	NS	NS	NS	NS	NS	NS	NS	NS	NS	NS	NS	NS	NS	NS	NS	NS	NS	NS	NS
Sox6	SRY (sex determining region Y)-box 6	1	173556966	-0.44366	0.000549785	0.0150117	-0.648	0.001	0.014	-0.691	0.001	0.018	-0.626	0.002	0.02	-0.486	0.028	0.144	-0.968	0	0.001	-0.62	0.002	0.026	-0.083	0.687	0.895	-1.182	0	0	-0.081	0.678	0.866	0.155	0.372	0.794	0.272	0.143	0.512	0.129	0.456	0.812	0.308	0.078	0.311	0.003	0.985	0.997	0.311
Sox6	SRY (sex determining region Y)-box 6	1	-173556967	NS	NS	NS	NS	NS	NS	NS	NS	NS	NS	NS	NS	NS	NS	NS	NS	NS	NS	NS	NS	NS	NS	NS	NS	NS	NS	NS	NS	NS	NS	NS	NS	NS	NS	NS	NS	NS	NS	NS	NS	NS	NS	NS	NS	NS	NS
Nucb2	nucleobindin 2	1	174605676	0.307601	0.0181722	0.155944	-0.2	0.127	0.344	-0.192	0.165	0.425	-0.378	0.004	0.039	-0.222	0.134	0.361	0.057	0.7	0.851	-0.122	0.353	0.631	0.057	0.681	0.893	-0.234	0.075	0.237	-0.395	0.003	0.036	0.06	0.609	0.905	-0.11	0.378	0.747	0.024	0.835	0.956	-0.035	0.766	0.911	0.024	0.839	0.968	-0.004
Xylt1	xylosyltransferase 1	1	175687360	NS	NS	NS	NS	NS	NS	NS	NS	NS	NS	NS	NS	NS	NS	NS	NS	NS	NS	NS	NS	NS	NS	NS	NS	NS	NS	NS	NS	NS	NS	NS	NS	NS	NS	NS	NS	NS	NS	NS	NS	NS	NS	NS	NS	NS	NS
LOC361635	similar to RIKEN cDNA 9030624J02	1	176965213	-0.0736237	0.305412	0.675657	-0.31	0.001	0.01	-0.501	0	0	-0.355	0	0.004	-0.462	0	0.001	-0.36	0	0.008	-0.378	0	0.002	-0.315	0.001	0.03	-0.403	0	0.001	-0.362	0	0.004	-0.099	0.216	0.674	-0.062	0.468	0.805	-0.096	0.231	0.664	0.021	0.788	0.92	-0.047	0.558	0.879	-0.206
Gprc5b	G protein-coupled receptor, family C, group 5, member B	1	177205904	0.303211	0.00263748	0.0432338	0.18	0.129	0.346	0.074	0.552	0.779	0.042	0.724	0.869	0.165	0.215	0.473	0.577	0	0.001	0.024	0.837	0.936	0.095	0.443	0.763	0.144	0.224	0.458	-0.212	0.074	0.281	0.19	0.072	0.453	0.115	0.306	0.688	0.308	0.004	0.127	0.235	0.026	0.171	0.013	0.904	0.981	-0.031
Bucs1	butyryl Coenzyme A synthetase 1	1	177899579	-0.223006	0.250172	0.624078	0.395	0.208	0.467	0.609	0.066	0.252	0.668	0.034	0.153	0.393	0.266	0.528	-0.258	0.465	0.699	0.564	0.073	0.262	-0.603	0.069	0.327	0.246	0.432	0.664	0.216	0.491	0.759	-0.43	0.125	0.559	0.021	0.943	0.988	1.137	0	0.019	1.037	0	0.013	0.394	0.16	0.6	0.526
Thumpd1	THUMP domain containing 1	1	177997217	-0.349175	0.000874722	0.0208601	-0.181	0.08	0.258	0.147	0.176	0.439	-0.17	0.102	0.302	-0.065	0.578	0.782	-0.151	0.195	0.424	0.069	0.504	0.75	0.075	0.489	0.796	-0.206	0.047	0.178	-0.184	0.077	0.286	0.012	0.894	0.981	-0.413	0	0.009	0.018	0.843	0.957	0.028	0.76	0.909	0.007	0.939	0.988	0.257
Dnah3	dynein, axonemal, heavy chain 3	1	178234694	NS	NS	NS	NS	NS	NS	NS	NS	NS	NS	NS	NS	NS	NS	NS	NS	NS	NS	NS	NS	NS	NS	NS	NS	NS	NS	NS	NS	NS	NS	NS	NS	NS	NS	NS	NS	NS	NS	NS	NS	NS	NS	NS	NS	NS	NS
Pdzd9	PDZ domain containing 9	1	179490798	-0.936265	1.47172e-05	0.00110883	-0.068	0.636	0.84	0.109	0.471	0.722	-0.107	0.454	0.694	0.146	0.365	0.625	-0.7	0	0.001	0.067	0.64	0.835	0.11	0.465	0.78	0.143	0.318	0.561	0.067	0.64	0.847	-0.127	0.32	0.759	-0.099	0.467	0.805	-0.172	0.177	0.606	-0.066	0.604	0.829	-0.082	0.52	0.864	-0.124
Cdr2	cerebellar degeneration-related 2	1	179804350	0.236931	0.221873	0.592995	0.333	0.164	0.403	0.592	0.02	0.119	0.484	0.044	0.182	0.544	0.045	0.191	0.211	0.434	0.672	0.088	0.711	0.877	0.664	0.009	0.104	0.726	0.003	0.027	-0.28	0.242	0.54	0.04	0.851	0.973	0.628	0.006	0.115	-0.049	0.819	0.953	0.031	0.883	0.957	0.376	0.079	0.468	0.748
Gga2	golgi associated, gamma adaptin ear containing, ARF binding protein 2	1	-180815369	NS	NS	NS	NS	NS	NS	NS	NS	NS	NS	NS	NS	NS	NS	NS	NS	NS	NS	NS	NS	NS	NS	NS	NS	NS	NS	NS	NS	NS	NS	NS	NS	NS	NS	NS	NS	NS	NS	NS	NS	NS	NS	NS	NS	NS	NS
Ubfd1	ubiquitin family domain containing 1	1	180889832	0.331086	0.000780393	0.0191658	0.193	0.067	0.228	0.066	0.549	0.777	-0.057	0.585	0.79	0.014	0.902	0.959	0.228	0.055	0.192	0.108	0.304	0.589	-0.059	0.59	0.85	0.07	0.506	0.718	0.233	0.027	0.152	0.107	0.252	0.703	0.292	0.004	0.088	0.226	0.017	0.251	0.209	0.026	0.171	-0.007	0.938	0.987	-0.078
Ndufab1	NADH dehydrogenase (ubiquinone) 1, alpha/beta subcomplex, 1	1	180908330	-0.32703	0.0077018	0.0895762	0.292	0.017	0.092	0.309	0.016	0.107	0.341	0.005	0.044	0.341	0.013	0.087	0.365	0.008	0.054	0.43	0	0.011	0.321	0.012	0.125	0.44	0	0.007	0.468	0	0.005	0.186	0.085	0.48	0.229	0.047	0.299	0.153	0.157	0.582	0.255	0.019	0.142	0.181	0.095	0.499	0.117
Chp2	calcineurin B homologous protein 2	1	181055295	-0.129264	0.0971404	0.404618	-0.492	0.002	0.022	-0.262	0.114	0.344	-0.365	0.021	0.112	-0.373	0.036	0.166	-0.331	0.063	0.209	-0.326	0.039	0.177	-0.352	0.035	0.224	-0.476	0.003	0.028	-0.376	0.018	0.116	-0.242	0.085	0.48	-0.508	0.001	0.041	0.156	0.265	0.696	-0.354	0.012	0.11	-0.122	0.385	0.806	0.027
Prkcb	protein kinase C, beta	1	181264422	NS	NS	NS	NS	NS	NS	NS	NS	NS	NS	NS	NS	NS	NS	NS	NS	NS	NS	NS	NS	NS	NS	NS	NS	NS	NS	NS	NS	NS	NS	NS	NS	NS	NS	NS	NS	NS	NS	NS	NS	NS	NS	NS	NS	NS	NS
Tnrc6a	trinucleotide repeat containing 6a	1	181982993	-0.292651	2.25749e-05	0.0015534	-0.122	0.57	0.8	-0.471	0.038	0.181	0.113	0.596	0.797	-0.45	0.064	0.234	-0.896	0	0.005	-0.02	0.927	0.973	0.009	0.968	0.992	0.057	0.79	0.904	-0.052	0.808	0.93	0.083	0.662	0.928	0.21	0.301	0.686	0.152	0.424	0.794	-0.021	0.912	0.967	0.159	0.405	0.816	0.118
Arhgap17	Rho GTPase activating protein 17	1	182145315	0.0510101	0.498462	0.815257	-0.422	0	0.002	-0.297	0.006	0.057	-0.16	0.114	0.323	-0.353	0.002	0.029	-0.351	0.002	0.024	-0.207	0.042	0.184	-0.198	0.065	0.319	-0.281	0.006	0.046	-0.196	0.054	0.233	-0.266	0.004	0.136	-0.22	0.023	0.211	-0.128	0.157	0.583	-0.268	0.003	0.055	0.031	0.733	0.937	-0.026
Nsmce1	non-SMC element 1 homolog (S. cerevisiae)	1	184528342	0.0421024	0.364408	0.726071	0.014	0.871	0.951	-0.063	0.5	0.743	0.034	0.705	0.859	-0.026	0.793	0.908	0.074	0.461	0.696	0.044	0.622	0.823	-0.217	0.021	0.168	0.089	0.314	0.558	0.112	0.207	0.496	0.236	0.003	0.125	0.146	0.083	0.395	0.245	0.002	0.099	0.262	0.001	0.029	0.071	0.367	0.794	-0.049
LOC361646	similar to K04F10.2	1	184797822	-0.0904401	0.161359	0.515001	0.149	0.204	0.459	0.018	0.883	0.957	0.171	0.145	0.374	0.201	0.127	0.35	0.214	0.105	0.292	0.231	0.049	0.202	-0.069	0.574	0.842	0.109	0.351	0.594	-0.065	0.578	0.811	-0.145	0.164	0.619	-0.152	0.17	0.551	-0.153	0.143	0.563	-0.022	0.831	0.938	-0.047	0.652	0.909	-0.062
Xpo6	exportin 6	1	185179735	0.0631883	0.192733	0.557511	0.243	0.005	0.039	0.169	0.06	0.238	0.197	0.021	0.111	0.178	0.064	0.234	0.268	0.005	0.042	0.172	0.043	0.188	0.081	0.365	0.712	0.149	0.079	0.245	0.026	0.76	0.908	0.064	0.396	0.81	0.019	0.811	0.951	0.052	0.487	0.829	0.01	0.898	0.963	0.172	0.023	0.282	0.012
Lat	linker for activation of T cells	1	185450154	0.586674	0.000673933	0.0173536	NS	NS	NS	NS	NS	NS	NS	NS	NS	NS	NS	NS	NS	NS	NS	NS	NS	NS	NS	NS	NS	NS	NS	NS	NS	NS	NS	NS	NS	NS	NS	NS	NS	NS	NS	NS	NS	NS	NS	NS	NS	NS	NS
Spns1	spinster homolog 1 (Drosophila)	1	185455707	-0.258537	0.0585182	0.310338	-0.29	0.024	0.118	-0.446	0.001	0.02	-0.252	0.049	0.196	-0.434	0.003	0.035	-0.498	0.001	0.01	-0.315	0.014	0.095	-0.146	0.279	0.636	-0.286	0.026	0.119	-0.096	0.452	0.732	-0.105	0.358	0.79	-0.105	0.388	0.754	-0.06	0.598	0.875	-0.163	0.151	0.44	-0.106	0.353	0.784	-0.151
Rabep2	rabaptin, RAB GTPase binding effector protein 2	1	185536920	0.0436332	0.398743	0.75199	0.041	0.723	0.886	-0.123	0.309	0.584	0.168	0.145	0.374	0.039	0.766	0.893	0.138	0.288	0.535	-0.046	0.692	0.868	-0.091	0.452	0.77	0.04	0.731	0.873	-0.074	0.522	0.776	0.135	0.19	0.644	0.094	0.392	0.757	0.196	0.058	0.418	0.062	0.542	0.793	0.365	0.001	0.052	0.025
Atxn2l	ataxin 2-like	1	185637262	0.0635712	0.365031	0.726662	0.285	0.043	0.173	0.112	0.449	0.706	0.289	0.04	0.17	0.182	0.249	0.509	0.577	0	0.006	0.189	0.177	0.442	0.124	0.4	0.735	0.235	0.094	0.271	0.152	0.279	0.577	-0.019	0.876	0.977	-0.19	0.153	0.527	-0.124	0.32	0.734	-0.06	0.628	0.844	0.077	0.538	0.874	-0.137
Cln3	ceroid-lipofuscinosis, neuronal 3	1	185713096	-0.0653284	0.488634	0.81072	0.339	0	0.003	0.301	0.001	0.021	0.339	0	0.004	0.204	0.037	0.169	0.242	0.014	0.077	0.269	0.002	0.029	-0.016	0.864	0.959	0.053	0.536	0.742	0.081	0.347	0.645	-0.055	0.478	0.851	0.006	0.937	0.986	0.007	0.925	0.982	0.096	0.214	0.528	-0.002	0.977	0.996	0.085
Apobr	apolipoprotein B receptor	1	185726047	NS	NS	NS	NS	NS	NS	NS	NS	NS	NS	NS	NS	NS	NS	NS	NS	NS	NS	NS	NS	NS	NS	NS	NS	NS	NS	NS	NS	NS	NS	NS	NS	NS	NS	NS	NS	NS	NS	NS	NS	NS	NS	NS	NS	NS	NS
Nupr1	nuclear protein, transcriptional regulator, 1	1	185770310	-1.73692	1.94123e-06	0.000253799	NS	NS	NS	NS	NS	NS	NS	NS	NS	NS	NS	NS	NS	NS	NS	NS	NS	NS	NS	NS	NS	NS	NS	NS	NS	NS	NS	NS	NS	NS	NS	NS	NS	NS	NS	NS	NS	NS	NS	NS	NS	NS	NS
Ccdc101	coiled-coil domain containing 101	1	185795457	-0.254719	0.0341749	0.230243	-0.165	0.22	0.481	-0.326	0.023	0.131	-0.289	0.033	0.149	-0.439	0.004	0.043	-0.507	0.001	0.013	-0.467	0.001	0.013	-0.221	0.119	0.425	-0.524	0	0.004	-0.095	0.478	0.75	0.116	0.334	0.772	0.171	0.183	0.565	0.095	0.429	0.797	0.135	0.26	0.579	-0.176	0.144	0.58	-0.072
Sult1a1	sulfotransferase family, cytosolic, 1A, phenol-preferring, member 1	1	185829204	-0.830755	0.000389462	0.0117771	-0.546	0.01	0.068	-0.403	0.071	0.263	-0.06	0.775	0.897	-0.413	0.083	0.274	-0.483	0.043	0.164	-0.391	0.065	0.244	-0.714	0.002	0.039	-0.015	0.943	0.975	0.13	0.536	0.785	-0.467	0.014	0.236	-0.097	0.628	0.887	0.015	0.936	0.986	-0.379	0.045	0.23	-0.178	0.343	0.776	-0.472
Giyd2	GIY-YIG domain containing 2	1	185843378	-0.122795	0.0761613	0.357424	0.061	0.559	0.792	0.027	0.803	0.922	0.116	0.265	0.524	0.081	0.487	0.721	-0.009	0.935	0.973	-0.039	0.708	0.876	-0.081	0.459	0.776	-0.019	0.852	0.934	-0.075	0.467	0.742	-0.061	0.509	0.865	-0.261	0.009	0.135	-0.085	0.358	0.757	-0.264	0.005	0.065	-0.234	0.012	0.226	-0.221
RGD1565363	similar to RIKEN cDNA 1110025L05	1	185849080	NS	NS	NS	NS	NS	NS	NS	NS	NS	NS	NS	NS	NS	NS	NS	NS	NS	NS	NS	NS	NS	NS	NS	NS	NS	NS	NS	NS	NS	NS	NS	NS	NS	NS	NS	NS	NS	NS	NS	NS	NS	NS	NS	NS	NS	NS
Coro1a	coronin, actin binding protein 1A	1	-185852742	NS	NS	NS	NS	NS	NS	NS	NS	NS	NS	NS	NS	NS	NS	NS	NS	NS	NS	NS	NS	NS	NS	NS	NS	NS	NS	NS	NS	NS	NS	NS	NS	NS	NS	NS	NS	NS	NS	NS	NS	NS	NS	NS	NS	NS	NS
Coro1a	coronin, actin binding protein 1A	1	-185852742	NS	NS	NS	NS	NS	NS	NS	NS	NS	NS	NS	NS	NS	NS	NS	NS	NS	NS	NS	NS	NS	NS	NS	NS	NS	NS	NS	NS	NS	NS	NS	NS	NS	NS	NS	NS	NS	NS	NS	NS	NS	NS	NS	NS	NS	NS
Ppp4c	protein phosphatase 4, catalytic subunit	1	-185961293	NS	NS	NS	NS	NS	NS	NS	NS	NS	NS	NS	NS	NS	NS	NS	NS	NS	NS	NS	NS	NS	NS	NS	NS	NS	NS	NS	NS	NS	NS	NS	NS	NS	NS	NS	NS	NS	NS	NS	NS	NS	NS	NS	NS	NS	NS
Fam57b	family with sequence similarity 57, member B	1	186002135	-0.110241	0.413896	0.763518	1.017	0	0.006	1.243	0	0.002	0.933	0.001	0.014	1.096	0.001	0.011	1.114	0	0.007	0.979	0	0.011	0.624	0.032	0.214	1.284	0	0	0.666	0.016	0.111	-0.033	0.891	0.98	0.088	0.735	0.93	0.319	0.194	0.625	0.584	0.018	0.138	0.478	0.052	0.401	0.429
Tmem219	transmembrane protein 219	1	186068205	-0.616546	2.90226e-07	6.02857e-05	-0.039	0.623	0.833	-0.045	0.589	0.803	-0.023	0.777	0.899	-0.035	0.695	0.855	-0.607	0	0	-0.096	0.231	0.511	-0.219	0.01	0.11	0.032	0.686	0.846	-0.273	0.001	0.015	0.145	0.043	0.371	0.102	0.178	0.559	0.083	0.247	0.679	0.063	0.375	0.679	0.121	0.091	0.492	0.069
Cdipt	CDP-diacylglycerol--inositol 3-phosphatidyltransferase (phosphatidylinositol synthase)	1	186153277	0.074539	0.298136	0.669195	-0.222	0.012	0.075	-0.264	0.005	0.052	-0.342	0	0.004	-0.219	0.029	0.145	-0.296	0.003	0.029	-0.499	0	0	-0.1	0.28	0.637	-0.363	0	0.002	-0.44	0	0	-0.064	0.415	0.823	0.082	0.328	0.713	-0.038	0.629	0.885	-0.153	0.052	0.251	-0.064	0.415	0.818	0
Mvp	major vault protein	1	-186164812	NS	NS	NS	NS	NS	NS	NS	NS	NS	NS	NS	NS	NS	NS	NS	NS	NS	NS	NS	NS	NS	NS	NS	NS	NS	NS	NS	NS	NS	NS	NS	NS	NS	NS	NS	NS	NS	NS	NS	NS	NS	NS	NS	NS	NS	NS
RGD1305592	similar to RIKEN cDNA 2900092E17	1	186193173	-0.0168861	0.908519	0.974895	0.373	0.04	0.166	0.277	0.146	0.393	-0.304	0.093	0.288	-0.104	0.607	0.8	-0.563	0.006	0.046	-0.204	0.258	0.541	0.366	0.055	0.291	-0.154	0.393	0.632	-0.443	0.015	0.104	0.102	0.526	0.873	0.264	0.124	0.479	0.009	0.957	0.992	0.54	0.001	0.026	0.007	0.965	0.993	0.196
LOC308990	hypothetical protein LOC308990	1	186342892	NS	NS	NS	NS	NS	NS	NS	NS	NS	NS	NS	NS	NS	NS	NS	NS	NS	NS	NS	NS	NS	NS	NS	NS	NS	NS	NS	NS	NS	NS	NS	NS	NS	NS	NS	NS	NS	NS	NS	NS	NS	NS	NS	NS	NS	NS
LOC308990	hypothetical protein LOC308990	1	186342892	NS	NS	NS	NS	NS	NS	NS	NS	NS	NS	NS	NS	NS	NS	NS	NS	NS	NS	NS	NS	NS	NS	NS	NS	NS	NS	NS	NS	NS	NS	NS	NS	NS	NS	NS	NS	NS	NS	NS	NS	NS	NS	NS	NS	NS	NS
Qprt	quinolinate phosphoribosyltransferase	1	186358523	-0.588924	0.000507374	0.0140961	-0.516	0.026	0.124	-0.439	0.072	0.264	-0.417	0.072	0.248	-0.192	0.46	0.7	-1.246	0	0	-0.015	0.947	0.98	-0.306	0.208	0.557	-0.406	0.08	0.246	-0.326	0.158	0.427	-0.135	0.512	0.866	-0.231	0.292	0.678	0.252	0.221	0.653	-0.045	0.827	0.937	0.295	0.152	0.59	-0.02
Spn	sialophorin	1	186390715	NS	NS	NS	NS	NS	NS	NS	NS	NS	NS	NS	NS	NS	NS	NS	NS	NS	NS	NS	NS	NS	NS	NS	NS	NS	NS	NS	NS	NS	NS	NS	NS	NS	NS	NS	NS	NS	NS	NS	NS	NS	NS	NS	NS	NS	NS
Cd2bp2	Cd2 (cytoplasmic tail) binding protein 2	1	186451416	-2.87481	2.81307e-11	7.81541e-08	0.1	0.467	0.727	0.131	0.366	0.637	0.014	0.916	0.964	0.095	0.539	0.757	-3.639	0	0	0.014	0.916	0.97	0.036	0.804	0.942	-0.007	0.957	0.981	-0.061	0.659	0.857	-0.059	0.628	0.912	-0.052	0.69	0.917	-0.081	0.51	0.84	-0.007	0.953	0.984	-0.029	0.811	0.96	0.137
Sephs2	selenophosphate synthetase 2	1	186535718	-0.430429	0.00665335	0.081228	-0.225	0.093	0.283	-0.211	0.135	0.376	-0.401	0.003	0.031	-0.461	0.002	0.031	-0.577	0	0.004	-0.303	0.024	0.13	-0.05	0.721	0.908	-0.529	0	0.003	-0.137	0.305	0.603	0.006	0.962	0.995	0.002	0.987	0.998	-0.018	0.877	0.969	0.14	0.239	0.556	-0.063	0.595	0.892	-0.086
RGD1306928	similar to hypothetical protein MGC13138	1	186648398	NS	NS	NS	NS	NS	NS	NS	NS	NS	NS	NS	NS	NS	NS	NS	NS	NS	NS	NS	NS	NS	NS	NS	NS	NS	NS	NS	NS	NS	NS	NS	NS	NS	NS	NS	NS	NS	NS	NS	NS	NS	NS	NS	NS	NS	NS
Rnf40	ring finger protein 40	1	186876102	-0.17964	0.00500997	0.0673634	0.271	0.014	0.082	0.269	0.021	0.125	0.265	0.017	0.095	0.255	0.041	0.179	-0.419	0.001	0.012	0.205	0.063	0.238	0.171	0.138	0.455	0.168	0.128	0.325	0.173	0.116	0.361	0.074	0.446	0.837	0.159	0.128	0.485	0.159	0.104	0.501	0.356	0	0.015	0.244	0.013	0.235	0.222
Bcl7c	B-cell CLL/lymphoma 7C	1	186993654	0.0646769	0.413694	0.763378	0.154	0.162	0.401	0.196	0.091	0.303	0.336	0.003	0.028	0.257	0.039	0.174	0.263	0.035	0.142	0.344	0.002	0.028	0.141	0.221	0.572	0.266	0.016	0.087	-0.066	0.549	0.793	0.136	0.166	0.619	0.037	0.722	0.927	0.179	0.069	0.447	0.243	0.014	0.118	0.272	0.006	0.173	0.155
Hsd3b7	hydroxy-delta-5-steroid dehydrogenase, 3 beta- and steroid delta-isomerase 7	1	187085807	0.296027	0.000957958	0.021936	NS	NS	NS	NS	NS	NS	NS	NS	NS	NS	NS	NS	NS	NS	NS	NS	NS	NS	NS	NS	NS	NS	NS	NS	NS	NS	NS	NS	NS	NS	NS	NS	NS	NS	NS	NS	NS	NS	NS	NS	NS	NS	NS
Vkorc1	vitamin K epoxide reductase complex, subunit 1	1	187176746	-0.340829	0.00471294	0.064821	0.091	0.504	0.754	0.075	0.601	0.812	0.101	0.455	0.695	0.164	0.283	0.546	0.114	0.457	0.693	0.228	0.095	0.306	0.308	0.032	0.215	0.123	0.367	0.608	-0.106	0.436	0.72	0.19	0.118	0.547	0.17	0.188	0.57	0.203	0.095	0.487	0.277	0.023	0.161	0.305	0.013	0.229	0.297
Pycard	PYD and CARD domain containing	1	-187276090	NS	NS	NS	NS	NS	NS	NS	NS	NS	NS	NS	NS	NS	NS	NS	NS	NS	NS	NS	NS	NS	NS	NS	NS	NS	NS	NS	NS	NS	NS	NS	NS	NS	NS	NS	NS	NS	NS	NS	NS	NS	NS	NS	NS	NS	NS
Trim72	tripartite motif-containing 72	1	187288101	0.07372	0.35066	0.71365	0.234	0.594	0.815	-0.09	0.845	0.942	0.216	0.621	0.811	0.645	0.192	0.442	0.398	0.42	0.659	0.486	0.267	0.551	0.435	0.346	0.698	0.036	0.935	0.972	1.728	0	0.005	0.312	0.424	0.827	0.531	0.202	0.586	-0.421	0.281	0.703	-0.207	0.596	0.826	-0.141	0.718	0.932	-0.375
Itgam	integrin, alpha M	1	187334412	-0.0581965	0.291484	0.661952	-0.075	0.556	0.789	0.117	0.385	0.655	0.102	0.425	0.672	0.005	0.972	0.988	-0.218	0.13	0.333	0.315	0.015	0.096	0.462	0.001	0.025	0.043	0.735	0.876	0.145	0.255	0.553	0.01	0.931	0.989	-0.113	0.351	0.729	0.17	0.136	0.553	0.239	0.037	0.207	0.18	0.114	0.536	0.163
Itgax	integrin, alpha X	1	187396184	NS	NS	NS	NS	NS	NS	NS	NS	NS	NS	NS	NS	NS	NS	NS	NS	NS	NS	NS	NS	NS	NS	NS	NS	NS	NS	NS	NS	NS	NS	NS	NS	NS	NS	NS	NS	NS	NS	NS	NS	NS	NS	NS	NS	NS	NS
Cox6a2	cytochrome c oxidase, subunit VIa, polypeptide 2	1	187464578	0.696502	0.235788	0.609234	-0.404	0.76	0.906	-0.54	0.699	0.868	-0.221	0.868	0.942	1.619	0.279	0.542	2.345	0.118	0.314	1.022	0.441	0.702	0.522	0.708	0.904	-0.213	0.872	0.943	4.439	0.001	0.017	1.852	0.118	0.548	0.693	0.582	0.868	-2.023	0.088	0.476	-0.712	0.547	0.796	-0.619	0.6	0.895	-1.825
Armc5	armadillo repeat containing 5	1	187496189	-0.717712	0.00163085	0.0316571	NS	NS	NS	NS	NS	NS	NS	NS	NS	NS	NS	NS	NS	NS	NS	NS	NS	NS	NS	NS	NS	NS	NS	NS	NS	NS	NS	NS	NS	NS	NS	NS	NS	NS	NS	NS	NS	NS	NS	NS	NS	NS	NS
Tgfb1i1	transforming growth factor beta 1 induced transcript 1	1	187504560	NS	NS	NS	NS	NS	NS	NS	NS	NS	NS	NS	NS	NS	NS	NS	NS	NS	NS	NS	NS	NS	NS	NS	NS	NS	NS	NS	NS	NS	NS	NS	NS	NS	NS	NS	NS	NS	NS	NS	NS	NS	NS	NS	NS	NS	NS
Eraf	erythroid associated factor	1	187560689	0.528847	0.461742	0.794467	0.28	0.632	0.837	2.355	0	0.007	-0.801	0.172	0.411	1.515	0.023	0.126	-0.979	0.139	0.347	0.008	0.989	0.996	0.966	0.118	0.424	-0.398	0.496	0.712	-0.738	0.208	0.497	0.474	0.364	0.793	0.02	0.971	0.994	0.706	0.176	0.604	-0.099	0.849	0.946	-0.361	0.488	0.847	1.341
Rgs10	regulator of G-protein signaling 10	1	-187622488	NS	NS	NS	NS	NS	NS	NS	NS	NS	NS	NS	NS	NS	NS	NS	NS	NS	NS	NS	NS	NS	NS	NS	NS	NS	NS	NS	NS	NS	NS	NS	NS	NS	NS	NS	NS	NS	NS	NS	NS	NS	NS	NS	NS	NS	NS
Inpp5f	inositol polyphosphate-5-phosphatase F	1	187868447	NS	NS	NS	NS	NS	NS	NS	NS	NS	NS	NS	NS	NS	NS	NS	NS	NS	NS	NS	NS	NS	NS	NS	NS	NS	NS	NS	NS	NS	NS	NS	NS	NS	NS	NS	NS	NS	NS	NS	NS	NS	NS	NS	NS	NS	NS
Sec23ip	SEC23 interacting protein	1	187999550	NS	NS	NS	NS	NS	NS	NS	NS	NS	NS	NS	NS	NS	NS	NS	NS	NS	NS	NS	NS	NS	NS	NS	NS	NS	NS	NS	NS	NS	NS	NS	NS	NS	NS	NS	NS	NS	NS	NS	NS	NS	NS	NS	NS	NS	NS
Ppapdc1a	phosphatidic acid phosphatase type 2 domain containing 1A	1	188564271	NS	NS	NS	NS	NS	NS	NS	NS	NS	NS	NS	NS	NS	NS	NS	NS	NS	NS	NS	NS	NS	NS	NS	NS	NS	NS	NS	NS	NS	NS	NS	NS	NS	NS	NS	NS	NS	NS	NS	NS	NS	NS	NS	NS	NS	NS
LOC499272	LOC499272 (LOC499272), mRNA.	1	188783524	NS	NS	NS	NS	NS	NS	NS	NS	NS	NS	NS	NS	NS	NS	NS	NS	NS	NS	NS	NS	NS	NS	NS	NS	NS	NS	NS	NS	NS	NS	NS	NS	NS	NS	NS	NS	NS	NS	NS	NS	NS	NS	NS	NS	NS	NS
Tacc2	transforming, acidic coiled-coil containing protein 2	1	189894936	0.0668152	0.411468	0.762108	0.287	0.122	0.335	-0.013	0.945	0.982	0.166	0.37	0.625	0.291	0.163	0.402	0.259	0.215	0.45	0.046	0.803	0.923	-0.005	0.979	0.995	-0.031	0.869	0.941	0.731	0	0.005	-0.232	0.161	0.614	-0.151	0.389	0.755	-0.534	0.001	0.083	-0.522	0.002	0.038	-0.354	0.033	0.326	-0.283
Tacc2	transforming, acidic coiled-coil containing protein 2	1	189894936	-0.11251	0.343474	0.707249	-0.087	0.651	0.846	-0.256	0.206	0.479	-0.203	0.292	0.553	-0.081	0.707	0.861	-0.033	0.879	0.947	-0.283	0.142	0.39	-0.204	0.315	0.668	-0.277	0.151	0.361	0.579	0.003	0.036	-0.205	0.233	0.687	-0.14	0.443	0.792	-0.565	0.001	0.076	-0.459	0.008	0.087	-0.369	0.033	0.325	-0.268
Plekha1	pleckstrin homology domain containing, family A (phosphoinositide binding specific) member 1	1	190187201	0.380592	0.00194182	0.0355688	-0.148	0.358	0.631	-0.249	0.141	0.386	-0.248	0.123	0.338	-0.428	0.019	0.111	-0.465	0.011	0.065	-0.231	0.151	0.404	-0.032	0.849	0.955	-0.302	0.061	0.207	-0.311	0.054	0.233	-0.166	0.245	0.699	-0.163	0.283	0.669	0.03	0.833	0.956	-0.041	0.775	0.915	-0.203	0.156	0.596	-0.115
Htra1	HtrA serine peptidase 1	1	190257898	0.442291	3.66403e-05	0.00212539	-0.326	0.038	0.16	-0.536	0.001	0.023	-0.636	0	0.003	-0.478	0.007	0.059	-0.368	0.038	0.149	-0.421	0.008	0.065	0.115	0.481	0.792	-0.426	0.007	0.05	-0.752	0	0.001	0.27	0.053	0.406	0.014	0.927	0.983	-0.23	0.098	0.493	0.037	0.789	0.92	-0.06	0.663	0.912	0.07
Cpxm2	carboxypeptidase X (M14 family), member 2	1	191510789	-1.74217	3.49813e-07	6.88049e-05	-0.665	0.001	0.008	-0.732	0	0.008	-0.565	0.003	0.03	-0.353	0.095	0.297	-0.759	0	0.007	-0.464	0.014	0.094	-0.269	0.172	0.509	-0.445	0.018	0.095	-0.456	0.016	0.108	-0.229	0.171	0.626	-0.117	0.509	0.83	-0.195	0.243	0.674	-0.252	0.131	0.412	-0.267	0.11	0.529	0.02
Oat	ornithine aminotransferase (gyrate atrophy)	1	192026622	0.222186	0.0800521	0.366325	0.046	0.615	0.829	0.166	0.09	0.3	0.246	0.009	0.06	0.303	0.004	0.043	0.27	0.01	0.062	0.204	0.029	0.144	-0.09	0.352	0.704	0.189	0.042	0.164	0.243	0.009	0.077	0.084	0.307	0.75	0.168	0.056	0.329	-0.118	0.154	0.578	-0.016	0.846	0.945	0.063	0.44	0.819	-0.01
Uros	uroporphyrinogen III synthase	1	193184947	-0.0687262	0.315139	0.683165	0.008	0.951	0.984	0.027	0.838	0.939	-0.154	0.216	0.465	-0.106	0.447	0.692	-0.036	0.799	0.905	0.07	0.571	0.79	0.008	0.953	0.987	0.09	0.468	0.69	-0.081	0.515	0.774	0.117	0.29	0.736	0.099	0.401	0.763	0.165	0.137	0.554	0.398	0	0.016	0.013	0.906	0.981	-0.042
Bccip	BRCA2 and CDKN1A interacting protein	1	193205777	-0.000274854	0.997082	0.999533	-0.208	0.03	0.135	-0.196	0.052	0.219	-0.314	0.001	0.017	-0.154	0.152	0.387	-0.15	0.164	0.384	-0.166	0.083	0.282	0.038	0.705	0.903	-0.266	0.006	0.045	-0.065	0.496	0.762	0.082	0.335	0.772	-0.015	0.872	0.97	-0.02	0.81	0.95	-0.058	0.492	0.766	-0.078	0.357	0.788	-0.12
Bccip	BRCA2 and CDKN1A interacting protein	1	193205778	NS	NS	NS	NS	NS	NS	NS	NS	NS	NS	NS	NS	NS	NS	NS	NS	NS	NS	NS	NS	NS	NS	NS	NS	NS	NS	NS	NS	NS	NS	NS	NS	NS	NS	NS	NS	NS	NS	NS	NS	NS	NS	NS	NS	NS	NS
Ptpre	protein tyrosine phosphatase, receptor type, E	1	195263489	NS	NS	NS	NS	NS	NS	NS	NS	NS	NS	NS	NS	NS	NS	NS	NS	NS	NS	NS	NS	NS	NS	NS	NS	NS	NS	NS	NS	NS	NS	NS	NS	NS	NS	NS	NS	NS	NS	NS	NS	NS	NS	NS	NS	NS	NS
Mgmt	O-6-methylguanine-DNA methyltransferase	1	196629365	0.701467	4.015e-06	0.000459986	0.277	0.034	0.148	0.144	0.293	0.57	0.093	0.475	0.711	0.713	0	0	0.205	0.162	0.381	0.066	0.61	0.816	0.096	0.482	0.792	0.183	0.16	0.373	-0.236	0.07	0.272	0.209	0.072	0.453	-0.015	0.905	0.977	0.273	0.019	0.263	0.375	0.001	0.032	0.263	0.024	0.284	0.171
Mapk1ip1	mitogen-activated protein kinase 1 interacting protein 1	1	198629563	-0.147002	0.11675	0.442019	0.181	0.116	0.326	0.185	0.127	0.363	0.315	0.007	0.051	0.125	0.335	0.595	0.379	0.004	0.033	0.174	0.131	0.372	-0.073	0.548	0.831	0.211	0.067	0.221	0.194	0.093	0.321	-0.18	0.079	0.466	-0.235	0.032	0.25	-0.116	0.259	0.689	-0.207	0.044	0.227	-0.088	0.387	0.807	-0.142
Lrrc27	leucine rich repeat containing 27	1	198986689	0.238317	0.00248864	0.0415571	NS	NS	NS	NS	NS	NS	NS	NS	NS	NS	NS	NS	NS	NS	NS	NS	NS	NS	NS	NS	NS	NS	NS	NS	NS	NS	NS	NS	NS	NS	NS	NS	NS	NS	NS	NS	NS	NS	NS	NS	NS	NS	NS
Pwwp2b	PWWP domain containing 2B	1	199023640	0.0635922	0.383606	0.740949	0.541	0	0.003	0.222	0.122	0.356	0.401	0.004	0.035	0.294	0.057	0.22	0.168	0.272	0.518	0.374	0.007	0.059	0.369	0.011	0.114	0.277	0.043	0.167	0.142	0.296	0.594	0.339	0.006	0.162	0.283	0.03	0.24	0.127	0.294	0.713	0.144	0.235	0.551	0.115	0.343	0.776	0.194
Inpp5a	inositol polyphosphate-5-phosphatase A	1	199187935	0.0568083	0.498603	0.815257	-0.365	0.001	0.01	-0.415	0	0.008	-0.247	0.02	0.107	-0.316	0.008	0.065	-0.242	0.042	0.161	-0.338	0.002	0.024	-0.111	0.316	0.669	-0.23	0.03	0.13	-0.236	0.026	0.146	0.083	0.374	0.795	0.112	0.263	0.65	-0.146	0.12	0.522	-0.119	0.205	0.516	-0.136	0.147	0.582	-0.122
Zfp511	zinc finger protein 511	1	199821893	NS	NS	NS	NS	NS	NS	NS	NS	NS	NS	NS	NS	NS	NS	NS	NS	NS	NS	NS	NS	NS	NS	NS	NS	NS	NS	NS	NS	NS	NS	NS	NS	NS	NS	NS	NS	NS	NS	NS	NS	NS	NS	NS	NS	NS	NS
RGD1311186	similar to RIKEN cDNA 1810014F10 gene	1	199895085	0.510792	0.000458765	0.0131908	NS	NS	NS	NS	NS	NS	NS	NS	NS	NS	NS	NS	NS	NS	NS	NS	NS	NS	NS	NS	NS	NS	NS	NS	NS	NS	NS	NS	NS	NS	NS	NS	NS	NS	NS	NS	NS	NS	NS	NS	NS	NS	NS
Echs1	enoyl CoA hydratase, short chain, 1, mitochondrial	1	-199901586	NS	NS	NS	NS	NS	NS	NS	NS	NS	NS	NS	NS	NS	NS	NS	NS	NS	NS	NS	NS	NS	NS	NS	NS	NS	NS	NS	NS	NS	NS	NS	NS	NS	NS	NS	NS	NS	NS	NS	NS	NS	NS	NS	NS	NS	NS
LOC293589	putative GTP-binding protein	1	199909815	-0.163898	0.0776971	0.360678	-0.19	0.065	0.223	-0.259	0.017	0.111	-0.089	0.383	0.636	-0.324	0.005	0.05	-0.192	0.097	0.277	-0.185	0.071	0.257	-0.18	0.096	0.384	-0.149	0.147	0.355	-0.102	0.321	0.621	0.098	0.283	0.729	-0.091	0.348	0.726	0.069	0.447	0.809	0.055	0.542	0.793	-0.054	0.554	0.878	-0.254
Cyp2e1	cytochrome P450, family 2, subfamily e, polypeptide 1	1	200918533	-4.02421	1.22741e-05	0.000984849	-0.227	0.574	0.802	-0.343	0.419	0.683	0.601	0.138	0.362	-2.345	0	0	-0.898	0.05	0.179	-0.048	0.905	0.965	0.136	0.749	0.923	-0.849	0.037	0.15	0.261	0.517	0.774	-0.423	0.24	0.696	-0.832	0.031	0.246	0.159	0.658	0.897	-0.232	0.518	0.781	-0.544	0.131	0.56	-0.331
Cyp2e1	cytochrome P450, family 2, subfamily e, polypeptide 1	1	200918534	NS	NS	NS	NS	NS	NS	NS	NS	NS	NS	NS	NS	NS	NS	NS	NS	NS	NS	NS	NS	NS	NS	NS	NS	NS	NS	NS	NS	NS	NS	NS	NS	NS	NS	NS	NS	NS	NS	NS	NS	NS	NS	NS	NS	NS	NS
Syce1	synaptonemal complex central element protein 1	1	200930362	-0.371599	0.000264379	0.00902625	0.224	0.163	0.401	0.027	0.873	0.952	0.159	0.321	0.584	-1.024	0	0	0.342	0.059	0.201	0.32	0.047	0.198	-0.048	0.777	0.932	0.416	0.01	0.065	0.001	0.997	0.999	0.042	0.771	0.958	0.446	0.004	0.088	-0.098	0.49	0.831	0.153	0.285	0.603	0.021	0.88	0.977	-0.117
Ric8a	resistance to inhibitors of cholinesterase 8 homolog A (C. elegans)	1	201014482	0.0610337	0.431802	0.774645	0.295	0.005	0.04	0.158	0.147	0.394	0.315	0.003	0.029	0.316	0.007	0.061	0.476	0	0.002	0.225	0.031	0.15	0.173	0.113	0.415	0.286	0.006	0.047	0.015	0.886	0.96	0.039	0.669	0.929	0.008	0.937	0.986	0.019	0.834	0.956	-0.017	0.852	0.947	0.081	0.381	0.804	-0.052
Sirt3	sirtuin (silent mating type information regulation 2 homolog) 3 (S. cerevisiae)	1	201021392	0.0234672	0.585119	0.856911	0.515	0	0	0.455	0	0.002	0.507	0	0	0.653	0	0	0.464	0	0.002	0.358	0.001	0.012	0.267	0.013	0.13	0.449	0	0.001	0.261	0.011	0.085	0.167	0.065	0.438	0.155	0.108	0.441	0.153	0.09	0.48	0.238	0.009	0.093	0.046	0.613	0.899	-0.002
Psmd13	proteasome (prosome, macropain) 26S subunit, non-ATPase, 13	1	201044402	0.311295	0.00314851	0.0488855	NS	NS	NS	NS	NS	NS	NS	NS	NS	NS	NS	NS	NS	NS	NS	NS	NS	NS	NS	NS	NS	NS	NS	NS	NS	NS	NS	NS	NS	NS	NS	NS	NS	NS	NS	NS	NS	NS	NS	NS	NS	NS	NS
Ifitm3	interferon induced transmembrane protein 3	1	201198658	0.150011	0.288907	0.659695	-0.11	0.412	0.68	0.131	0.354	0.626	-0.107	0.428	0.675	-0.53	0.001	0.012	-0.173	0.254	0.498	-0.029	0.832	0.934	-0.163	0.249	0.605	-0.272	0.044	0.17	-0.224	0.098	0.329	-0.012	0.917	0.988	-0.059	0.644	0.893	0.079	0.512	0.84	0.327	0.007	0.08	-0.091	0.445	0.822	0.098
Sigirr	single immunoglobulin and toll-interleukin 1 receptor (TIR) domain	1	201288416	0.281031	0.00381087	0.0560187	-0.087	0.628	0.835	-0.095	0.613	0.819	-0.147	0.411	0.66	-0.339	0.094	0.294	0.245	0.226	0.464	-0.375	0.038	0.172	-0.272	0.15	0.472	-0.263	0.143	0.35	-0.23	0.201	0.487	-0.369	0.022	0.282	-0.26	0.128	0.484	-0.139	0.383	0.774	-0.481	0.003	0.051	-0.042	0.792	0.956	0.067
Deaf1	deformed epidermal autoregulatory factor 1 (Drosophila)	1	201491090	-0.063381	0.457507	0.792352	0.374	0.007	0.052	0.281	0.052	0.22	0.422	0.002	0.026	0.184	0.233	0.494	0.519	0.001	0.012	0.263	0.055	0.219	0.309	0.033	0.218	0.328	0.017	0.091	0.241	0.08	0.293	-0.1	0.412	0.822	-0.088	0.495	0.82	-0.119	0.33	0.742	0.029	0.81	0.932	0.06	0.622	0.9	0.096
Eps8l2	EPS8-like 2	1	201539213	-0.0525661	0.393913	0.748636	-0.271	0.028	0.127	-0.324	0.013	0.091	-0.194	0.114	0.323	-0.434	0.002	0.027	-0.178	0.197	0.427	-0.426	0.001	0.013	-0.241	0.062	0.314	-0.34	0.006	0.045	-0.084	0.489	0.758	-0.039	0.722	0.946	-0.048	0.676	0.908	0.015	0.89	0.972	-0.089	0.412	0.708	-0.12	0.272	0.722	-0.083
Taldo1	transaldolase 1	1	201582855	0.455125	0.000211419	0.00763875	0.006	0.967	0.987	0.017	0.916	0.969	-0.056	0.714	0.863	0.145	0.398	0.652	0.312	0.07	0.225	0.043	0.778	0.91	-0.036	0.82	0.947	0.428	0.006	0.043	-0.365	0.018	0.116	0.1	0.459	0.843	-0.06	0.676	0.908	-0.026	0.846	0.957	0.353	0.01	0.098	0.128	0.346	0.78	0.11
Pddc1	Parkinson disease 7 domain containing 1	1	-201596348	NS	NS	NS	NS	NS	NS	NS	NS	NS	NS	NS	NS	NS	NS	NS	NS	NS	NS	NS	NS	NS	NS	NS	NS	NS	NS	NS	NS	NS	NS	NS	NS	NS	NS	NS	NS	NS	NS	NS	NS	NS	NS	NS	NS	NS	NS
Slc25a22	solute carrier family 25 (mitochondrial carrier, glutamate), member 22	1	201617691				-0.179	0.316	0.587	-0.179	0.34	0.615	-0.131	0.462	0.701	-0.244	0.224	0.484	-0.261	0.195	0.424	-0.2	0.263	0.547	-0.371	0.049	0.275	-0.04	0.824	0.919	-0.313	0.08	0.294	0.134	0.399	0.812	0.247	0.145	0.515	0.318	0.046	0.386	0.342	0.032	0.192	0.007	0.963	0.992	0.074
Rplp2	ribosomal protein, large P2	1	201635581	NS	NS	NS	NS	NS	NS	NS	NS	NS	NS	NS	NS	NS	NS	NS	NS	NS	NS	NS	NS	NS	NS	NS	NS	NS	NS	NS	NS	NS	NS	NS	NS	NS	NS	NS	NS	NS	NS	NS	NS	NS	NS	NS	NS	NS	NS
Pnpla2	patatin-like phospholipase domain containing 2	1	201641938	-0.0594156	0.48593	0.809633	0.127	0.255	0.522	0.066	0.572	0.793	0.217	0.052	0.201	-0.124	0.324	0.585	-0.069	0.578	0.78	0.045	0.685	0.864	-0.303	0.01	0.111	0.26	0.02	0.099	-0.125	0.26	0.558	-0.155	0.119	0.55	-0.385	0	0.026	0.041	0.68	0.904	-0.15	0.13	0.409	-0.068	0.491	0.848	-0.177
Efcab4a	EF-hand calcium binding domain 4A	1	201647803	-0.669028	3.28474e-05	0.00197047	-0.429	0.047	0.183	-0.275	0.224	0.498	-0.177	0.411	0.66	-0.41	0.092	0.29	-0.3	0.216	0.451	-0.188	0.382	0.656	0.126	0.578	0.846	-0.489	0.024	0.112	-0.201	0.35	0.647	-0.017	0.931	0.989	-0.864	0	0.008	0.078	0.683	0.906	0.129	0.501	0.77	-0.325	0.091	0.49	-0.042
Tspan4	tetraspanin 4	1	201661390	-0.541514	0.00451761	0.0630124	0.168	0.458	0.721	-0.13	0.586	0.801	0.515	0.024	0.121	-0.631	0.014	0.092	-1.037	0	0.002	-0.01	0.963	0.986	0.062	0.794	0.938	0.282	0.213	0.444	-0.265	0.243	0.54	0.084	0.677	0.933	0.196	0.363	0.736	0.397	0.05	0.399	0.327	0.106	0.366	0.248	0.22	0.672	0.378
Ap2a2	adaptor-related protein complex 2, alpha 2 subunit	1	201741584	0.265121	0.0461579	0.273385	-0.224	0.121	0.334	-0.38	0.013	0.092	-0.272	0.06	0.222	-0.207	0.202	0.457	-0.061	0.705	0.854	-0.132	0.357	0.634	-0.313	0.04	0.241	-0.001	0.995	0.998	-0.423	0.004	0.042	0.075	0.559	0.884	0.113	0.408	0.768	0.113	0.378	0.771	-0.139	0.279	0.597	0.05	0.694	0.923	0.11
Tollip	toll interacting protein	1	202008798	-0.108241	0.258924	0.633447	-0.183	0.208	0.466	-0.296	0.054	0.224	-0.283	0.053	0.203	-0.533	0.001	0.021	-0.379	0.021	0.104	-0.33	0.024	0.131	-0.247	0.108	0.404	-0.484	0.001	0.015	-0.233	0.11	0.35	-0.065	0.616	0.907	0.116	0.4	0.763	-0.038	0.769	0.936	0.191	0.141	0.425	-0.045	0.726	0.935	-0.064
RGD1563319	similar to RIKEN cDNA 6330512M04 gene	1	202599705	-0.30296	0.042441	0.25986	-0.174	0.478	0.735	-0.27	0.296	0.572	-0.172	0.484	0.717	-0.404	0.144	0.375	0.122	0.658	0.83	-0.354	0.149	0.401	-0.57	0.028	0.201	-0.39	0.112	0.302	0.357	0.147	0.409	-0.436	0.047	0.385	-0.421	0.071	0.369	-0.366	0.095	0.487	-0.92	0	0.006	-0.537	0.015	0.246	-0.152
Ctsd	cathepsin D	1	-202619669	NS	NS	NS	NS	NS	NS	NS	NS	NS	NS	NS	NS	NS	NS	NS	NS	NS	NS	NS	NS	NS	NS	NS	NS	NS	NS	NS	NS	NS	NS	NS	NS	NS	NS	NS	NS	NS	NS	NS	NS	NS	NS	NS	NS	NS	NS
Tnni2	troponin I type 2 (skeletal, fast)	1	202687629	0.34219	0.560765	0.848208	-0.272	0.835	0.936	-0.351	0.798	0.92	-0.23	0.86	0.94	1.727	0.241	0.502	1.239	0.4	0.643	1.074	0.411	0.679	0.56	0.683	0.894	-0.409	0.754	0.884	4.066	0.002	0.029	1.645	0.158	0.609	0.647	0.601	0.877	-1.912	0.101	0.497	-0.538	0.643	0.853	-0.812	0.485	0.845	-1.818
Tnnt3	troponin T type 3 (skeletal, fast)	1	202748062	1.22074	0.142279	0.48426	-0.363	0.732	0.89	0.057	0.959	0.987	0.339	0.749	0.884	1.694	0.157	0.393	1.304	0.275	0.521	1.574	0.138	0.385	0.71	0.524	0.819	-0.194	0.855	0.935	3.629	0.001	0.014	1.219	0.197	0.654	0.87	0.387	0.754	-1.065	0.259	0.69	-0.328	0.727	0.893	0.045	0.962	0.992	-1.002
Mrpl23	mitochondrial ribosomal protein L23	1	202780064	0.12774	0.299166	0.670389	0.429	0.001	0.009	0.347	0.008	0.068	0.128	0.296	0.558	0.256	0.065	0.237	0.411	0.003	0.03	0.391	0.002	0.025	0.202	0.119	0.424	0.066	0.589	0.782	0.175	0.155	0.423	0.254	0.021	0.281	0.164	0.159	0.535	0.279	0.011	0.215	0.248	0.024	0.165	0.246	0.025	0.291	0.196
H19	H19, imprinted maternally expressed transcript (non-protein coding)	1	202822925	-0.199047	0.108932	0.428422	-0.353	0.723	0.886	-0.495	0.636	0.832	-0.405	0.684	0.848	0.162	0.885	0.95	0.265	0.813	0.913	0.793	0.425	0.691	0.022	0.983	0.996	-0.644	0.517	0.727	2.892	0.004	0.045	0.357	0.686	0.935	-0.009	0.993	0.998	-2.032	0.023	0.286	-1.088	0.22	0.534	-1.359	0.126	0.553	-1.845
Igf2	insulin-like growth factor 2	1	202906623	0.642188	0.00329155	0.0505584	-0.128	0.764	0.907	-0.678	0.132	0.372	-0.363	0.394	0.645	-0.739	0.125	0.347	-0.22	0.646	0.822	-0.381	0.372	0.647	-0.286	0.524	0.819	-0.791	0.065	0.216	0.837	0.051	0.225	-0.121	0.749	0.954	-0.493	0.224	0.612	-0.742	0.052	0.404	-1.298	0.001	0.023	-0.987	0.01	0.216	-0.459
LOC499293	LOC499293 (LOC499293), mRNA.	1	203002237	NS	NS	NS	NS	NS	NS	NS	NS	NS	NS	NS	NS	NS	NS	NS	NS	NS	NS	NS	NS	NS	NS	NS	NS	NS	NS	NS	NS	NS	NS	NS	NS	NS	NS	NS	NS	NS	NS	NS	NS	NS	NS	NS	NS	NS	NS
Ascl2	achaete-scute complex homolog 2 (Drosophila)	1	203242128	0.0868526	0.290305	0.66076	-0.309	0.004	0.035	-0.322	0.004	0.049	-0.23	0.031	0.144	-0.134	0.262	0.523	-0.062	0.604	0.796	-0.213	0.046	0.193	-0.12	0.282	0.639	-0.341	0.002	0.019	-0.153	0.149	0.414	-0.189	0.047	0.384	-0.27	0.008	0.131	0.125	0.186	0.618	-0.082	0.383	0.685	0.067	0.476	0.84	-0.053
Cd81	Cd81 molecule	1	203327286	0.704541	7.49649e-06	0.000706004	-0.158	0.2	0.454	-0.262	0.044	0.198	-0.177	0.151	0.383	0.006	0.967	0.986	-0.01	0.942	0.975	-0.226	0.068	0.25	-0.371	0.005	0.071	-0.238	0.054	0.194	-0.33	0.008	0.069	-0.156	0.156	0.607	-0.041	0.723	0.928	-0.054	0.621	0.883	-0.161	0.143	0.427	-0.041	0.709	0.931	0.034
Kcnq1	potassium voltage-gated channel, KQT-like subfamily, member 1	1	203383400	-0.0585458	0.41737	0.766321	0.291	0.021	0.108	0.183	0.168	0.428	0.176	0.161	0.397	0.326	0.022	0.125	0.378	0.008	0.055	0.18	0.152	0.405	0.06	0.649	0.881	0.368	0.004	0.034	-0.224	0.075	0.283	-0.131	0.241	0.696	0.018	0.882	0.975	0.003	0.977	0.997	0.082	0.461	0.745	0.01	0.927	0.985	-0.05
Slc22a18	solute carrier family 22, member 18	1	203852312	-2.26829	7.74106e-11	1.56412e-07	0.134	0.396	0.665	0.007	0.967	0.989	0.162	0.305	0.566	-2.706	0	0	0.271	0.13	0.333	-0.006	0.968	0.988	-0.227	0.173	0.509	0.151	0.34	0.585	-0.145	0.358	0.653	-0.079	0.573	0.889	0.105	0.486	0.816	0.154	0.275	0.701	0.136	0.335	0.65	0.149	0.292	0.733	0.052
Nap1l4	nucleosome assembly protein 1-like 4	1	203890802	0.0523129	0.431203	0.774395	-0.041	0.595	0.816	-0.12	0.138	0.382	-0.082	0.284	0.544	-0.006	0.941	0.974	-0.095	0.27	0.516	-0.137	0.075	0.265	0.004	0.957	0.988	-0.213	0.006	0.045	0.124	0.108	0.347	0.107	0.118	0.547	0.084	0.249	0.636	0	0.997	0.999	-0.031	0.647	0.855	0.06	0.381	0.804	-0.056
Mrgprg	MAS-related GPR, member G	1	204153950	0.0509907	0.618335	0.87077	-0.23	0.209	0.468	-0.278	0.151	0.401	-0.239	0.194	0.438	-0.242	0.241	0.502	-0.204	0.323	0.57	-0.245	0.182	0.45	-0.208	0.28	0.637	-0.268	0.145	0.352	-0.164	0.372	0.665	-0.576	0.001	0.05	-0.682	0	0.015	0.186	0.256	0.687	-0.065	0.689	0.875	-0.461	0.005	0.165	-0.593
Nadsyn1	NAD synthetase 1	1	204187586	0.10017	0.325681	0.69297	0.142	0.228	0.49	0.155	0.212	0.486	0.341	0.004	0.038	0.602	0	0.001	0.468	0.001	0.008	0.334	0.005	0.05	0.263	0.035	0.224	0.266	0.025	0.114	0.03	0.796	0.927	0.114	0.279	0.726	0.185	0.099	0.426	0.216	0.04	0.366	-0.003	0.975	0.992	0.065	0.537	0.873	-0.073
Dhcr7	7-dehydrocholesterol reductase	1	204245561	0.38209	0.16677	0.522465	-0.112	0.711	0.88	0.202	0.527	0.763	0.438	0.149	0.38	1.258	0	0.008	0.56	0.102	0.287	0.103	0.734	0.889	0.133	0.676	0.891	0.773	0.012	0.07	0.091	0.763	0.909	0.158	0.557	0.884	0.525	0.069	0.365	-0.21	0.437	0.801	-0.544	0.045	0.231	-0.035	0.896	0.98	-0.021
Ppfia1	protein tyrosine phosphatase, receptor type, f polypeptide (PTPRF), interacting protein (liprin), alpha 1	1	204907327	0.0385552	0.651522	0.885347	0.193	0.185	0.432	-0.179	0.242	0.519	-0.006	0.966	0.989	-0.257	0.118	0.336	-0.355	0.031	0.132	-0.042	0.772	0.907	-0.125	0.415	0.746	0.074	0.612	0.799	-0.431	0.003	0.04	-0.053	0.684	0.934	-0.189	0.171	0.553	0.005	0.968	0.994	0.116	0.369	0.676	-0.126	0.332	0.767	0.058
Fadd	Fas (TNFRSF6)-associated via death domain	1	205010362	-0.365968	5.68881e-05	0.00298206	NS	NS	NS	NS	NS	NS	NS	NS	NS	NS	NS	NS	NS	NS	NS	NS	NS	NS	NS	NS	NS	NS	NS	NS	NS	NS	NS	NS	NS	NS	NS	NS	NS	NS	NS	NS	NS	NS	NS	NS	NS	NS	NS
Fgf4	fibroblast growth factor 4	1	205292272	NS	NS	NS	NS	NS	NS	NS	NS	NS	NS	NS	NS	NS	NS	NS	NS	NS	NS	NS	NS	NS	NS	NS	NS	NS	NS	NS	NS	NS	NS	NS	NS	NS	NS	NS	NS	NS	NS	NS	NS	NS	NS	NS	NS	NS	NS
Ccnd1	cyclin D1	1	205357234	0.670102	0.000396803	0.0119503	-0.222	0.31	0.582	-0.41	0.076	0.274	-0.355	0.106	0.31	-0.249	0.314	0.575	-0.04	0.87	0.943	-0.485	0.028	0.141	-0.279	0.227	0.579	-0.323	0.141	0.347	-0.629	0.005	0.048	0.014	0.941	0.99	-0.189	0.362	0.736	0.033	0.867	0.964	-0.085	0.662	0.864	0.182	0.349	0.782	0.467
Tpcn2	two pore segment channel 2	1	205702970	-0.594092	2.50128e-06	0.000308852	0.18	0.191	0.44	0.167	0.249	0.526	0.223	0.107	0.311	-1.042	0	0	-0.165	0.289	0.535	0.056	0.685	0.864	0.083	0.568	0.841	0.161	0.242	0.483	-0.022	0.871	0.954	-0.177	0.149	0.594	-0.217	0.098	0.425	-0.052	0.673	0.902	-0.304	0.014	0.119	-0.041	0.737	0.938	-0.004
Mrpl21	mitochondrial ribosomal protein L21	1	205815334	-0.0175031	0.85589	0.960153	-0.053	0.553	0.788	0.022	0.813	0.928	0.034	0.709	0.861	-0.115	0.257	0.518	-0.054	0.595	0.79	-0.02	0.824	0.93	0.159	0.094	0.38	-0.136	0.131	0.331	0.17	0.06	0.249	0.252	0.002	0.097	0.217	0.012	0.159	0.304	0	0.031	0.287	0	0.017	0.152	0.059	0.421	0.132
Lrp5	low density lipoprotein receptor-related protein 5	1	206102749	-0.00899015	0.907121	0.974895	-0.428	0.001	0.01	-0.415	0.002	0.027	-0.186	0.134	0.356	-0.365	0.01	0.071	-0.238	0.089	0.265	-0.325	0.01	0.075	-0.268	0.041	0.247	-0.159	0.2	0.428	-0.226	0.07	0.272	-0.032	0.775	0.959	-0.115	0.329	0.714	-0.042	0.702	0.912	-0.029	0.794	0.922	0.013	0.908	0.982	0.028
Suv420h1	suppressor of variegation 4-20 homolog 1 (Drosophila)	1	206310340	0.0351246	0.562262	0.849068	-0.272	0.013	0.076	-0.367	0.002	0.025	-0.382	0.001	0.01	-0.45	0	0.008	-0.412	0.001	0.012	-0.411	0	0.006	-0.326	0.005	0.071	-0.468	0	0.001	-0.165	0.128	0.38	-0.293	0.003	0.115	-0.087	0.396	0.76	-0.081	0.402	0.783	-0.181	0.062	0.274	-0.22	0.023	0.281	-0.154
Chka	choline kinase alpha	1	206368962	0.193146	0.0660666	0.331916	0.42	0.015	0.084	0.295	0.101	0.322	0.523	0.003	0.028	0.015	0.936	0.973	0.263	0.172	0.393	0.528	0.002	0.03	0.195	0.278	0.636	0.518	0.003	0.027	0.15	0.379	0.671	0.162	0.286	0.731	-0.276	0.089	0.407	0.135	0.373	0.767	0.054	0.723	0.89	0.049	0.749	0.942	-0.103
Tcirg1	T-cell, immune regulator 1, ATPase, H+ transporting, lysosomal V0 subunit A3	1	206420105	0.421625	0.00111809	0.0243635	0.223	0.067	0.229	0.234	0.069	0.259	0.27	0.027	0.131	0.117	0.392	0.648	0.42	0.003	0.024	0.062	0.612	0.817	0.302	0.019	0.163	0.062	0.61	0.798	0.001	0.995	0.999	0.123	0.258	0.709	0.213	0.066	0.357	0.019	0.864	0.963	0.016	0.884	0.958	0.282	0.01	0.215	0.087
Acy3	aspartoacylase (aminocyclase) 3	1	206569503	0.0317103	0.754755	0.925732	-0.284	0.008	0.055	-0.371	0.001	0.018	-0.193	0.067	0.237	-0.078	0.507	0.736	-0.278	0.02	0.098	-0.241	0.022	0.125	-0.126	0.254	0.612	-0.493	0	0	-0.349	0.001	0.018	-0.07	0.455	0.841	-0.11	0.271	0.657	-0.027	0.77	0.936	-0.061	0.514	0.779	-0.212	0.024	0.285	-0.285
LOC683919	similar to nudix-type motif 8	1	206583449	-0.3473	0.0288688	0.206988	0.105	0.423	0.69	0.222	0.11	0.337	0.18	0.173	0.412	-0.128	0.386	0.644	0.122	0.411	0.653	0.162	0.218	0.496	0.304	0.029	0.205	0.337	0.011	0.069	0.207	0.117	0.362	0.287	0.015	0.243	0.145	0.246	0.635	0.297	0.012	0.219	0.351	0.003	0.053	0.135	0.251	0.702	0.054
Ndufv1	NADH dehydrogenase (ubiquinone) flavoprotein 1	1	206590024	-0.126316	0.331695	0.697704	0.109	0.381	0.652	0.132	0.316	0.591	0.16	0.202	0.448	0.232	0.101	0.308	0.307	0.03	0.13	0.27	0.032	0.153	0.175	0.184	0.524	0.369	0.004	0.033	0.164	0.19	0.473	0.236	0.035	0.345	0.285	0.017	0.187	0.208	0.063	0.432	0.332	0.003	0.054	0.262	0.02	0.271	0.153
Gstp1	glutathione S-transferase pi 1	1	206627397	-0.431115	0.00421955	0.0601564	-0.122	0.442	0.705	-0.046	0.783	0.912	0.081	0.608	0.804	-0.65	0	0.009	0.095	0.593	0.789	-0.017	0.912	0.968	-0.033	0.843	0.954	-0.247	0.12	0.314	-0.186	0.242	0.539	-0.045	0.752	0.954	0.016	0.916	0.979	0.2	0.156	0.582	0.041	0.771	0.913	0.196	0.165	0.609	0.169
Pitpnm1	phosphatidylinositol transfer protein, membrane-associated 1	1	206684109	0.134422	0.0604422	0.315127	0.309	0.024	0.117	0.203	0.156	0.409	0.165	0.226	0.476	0.306	0.047	0.197	0.655	0	0.001	0.274	0.045	0.192	0.108	0.45	0.769	0.17	0.212	0.442	0.015	0.915	0.969	0.165	0.175	0.629	0.088	0.495	0.82	0.089	0.461	0.816	0.147	0.224	0.539	0.166	0.171	0.613	0.052
Ptprcap	protein tyrosine phosphatase, receptor type, C-associated protein	1	206738735	NS	NS	NS	NS	NS	NS	NS	NS	NS	NS	NS	NS	NS	NS	NS	NS	NS	NS	NS	NS	NS	NS	NS	NS	NS	NS	NS	NS	NS	NS	NS	NS	NS	NS	NS	NS	NS	NS	NS	NS	NS	NS	NS	NS	NS	NS
Ppp1ca	protein phosphatase 1, catalytic subunit, alpha isoform	1	206774718	0.0947857	0.250913	0.624711	0.203	0.015	0.085	0.219	0.013	0.091	0.146	0.078	0.258	0.099	0.288	0.549	0.347	0	0.005	0.271	0.001	0.02	0.183	0.037	0.23	0.224	0.007	0.051	0.022	0.79	0.923	0.126	0.089	0.488	-0.019	0.807	0.949	0.13	0.078	0.454	0.199	0.007	0.082	0.135	0.068	0.45	0.094
Pold4	polymerase (DNA-directed), delta 4	1	206815461	-0.303351	0.0117702	0.118159	-0.025	0.79	0.92	-0.16	0.103	0.327	-0.045	0.628	0.815	-0.164	0.117	0.334	-0.221	0.035	0.144	-0.13	0.163	0.424	0.001	0.993	0.998	-0.087	0.35	0.594	-0.137	0.14	0.399	0.352	0	0.008	0.04	0.646	0.894	0.335	0	0.019	0.178	0.032	0.192	0.163	0.05	0.393	0.053
Ankrd13d	ankyrin repeat domain 13 family, member D	1	206857231	-0.056347	0.585086	0.856911	-0.477	0	0.006	-0.42	0.002	0.033	-0.452	0.001	0.011	-0.587	0	0.003	-0.356	0.016	0.084	-0.287	0.028	0.142	-0.115	0.398	0.734	-0.429	0.001	0.015	-0.384	0.003	0.04	-0.052	0.651	0.924	-0.155	0.207	0.593	-0.136	0.239	0.671	-0.211	0.069	0.291	0.156	0.177	0.621	-0.065
Adrbk1	adrenergic, beta, receptor kinase 1	1	206873001	-0.0349087	0.714311	0.907956	0.495	0.002	0.024	0.496	0.004	0.044	0.59	0	0.007	0.457	0.013	0.084	0.405	0.027	0.12	0.636	0	0.004	0.416	0.015	0.139	0.491	0.003	0.026	0.155	0.336	0.637	0.073	0.61	0.905	0.059	0.698	0.917	0.189	0.188	0.619	0.047	0.741	0.899	0.303	0.035	0.337	0.217
Pc	pyruvate carboxylase	1	207112852	0.223906	0.170118	0.5269	0.478	0.007	0.054	0.366	0.05	0.213	0.248	0.161	0.396	0.468	0.02	0.114	0.531	0.008	0.055	0.244	0.168	0.43	0.145	0.433	0.756	0.82	0	0	-0.207	0.241	0.539	0.233	0.139	0.584	0.082	0.622	0.884	0.087	0.578	0.868	0.443	0.005	0.069	0.325	0.04	0.355	0.104
Rbm4	RNA binding motif protein 4	1	207394348	0.0600193	0.391138	0.747051	0.116	0.194	0.445	0.043	0.646	0.837	0.054	0.541	0.762	-0.307	0.003	0.031	0.026	0.795	0.903	0.104	0.241	0.522	-0.006	0.949	0.987	-0.04	0.651	0.824	-0.076	0.39	0.684	-0.074	0.348	0.785	-0.056	0.509	0.83	-0.022	0.786	0.942	-0.051	0.519	0.782	-0.026	0.739	0.939	-0.028
Rbm4	RNA binding motif protein 4	1	-207394349	NS	NS	NS	NS	NS	NS	NS	NS	NS	NS	NS	NS	NS	NS	NS	NS	NS	NS	NS	NS	NS	NS	NS	NS	NS	NS	NS	NS	NS	NS	NS	NS	NS	NS	NS	NS	NS	NS	NS	NS	NS	NS	NS	NS	NS	NS
Peli3	pellino 3	1	207548085	-0.41014	0.00215547	0.0379139	-0.031	0.77	0.909	-0.152	0.168	0.428	-0.05	0.633	0.818	-0.644	0	0	0.107	0.363	0.611	0.043	0.678	0.86	-0.112	0.31	0.664	-0.027	0.795	0.906	-0.043	0.681	0.869	-0.026	0.776	0.959	0.007	0.943	0.988	0.012	0.9	0.975	0.037	0.694	0.878	-0.042	0.653	0.909	-0.148
mrpl11	mitochondrial ribosomal protein L11	1	207580240	NS	NS	NS	NS	NS	NS	NS	NS	NS	NS	NS	NS	NS	NS	NS	NS	NS	NS	NS	NS	NS	NS	NS	NS	NS	NS	NS	NS	NS	NS	NS	NS	NS	NS	NS	NS	NS	NS	NS	NS	NS	NS	NS	NS	NS	NS
B3gnt1	UDP-GlcNAc:betaGal beta-1,3-N-acetylglucosaminyltransferase 1	1	207659038	-0.117916	0.233291	0.606236	-0.273	0.014	0.08	-0.331	0.005	0.05	-0.38	0.001	0.012	-0.271	0.03	0.148	-0.23	0.065	0.213	-0.359	0.001	0.021	-0.338	0.004	0.065	-0.335	0.003	0.027	-0.331	0.003	0.036	0.097	0.319	0.758	0.026	0.799	0.945	-0.005	0.962	0.993	0.045	0.646	0.855	-0.106	0.276	0.725	-0.215
Brms1	breast cancer metastasis-suppressor 1	1	207661536	-0.0672055	0.450931	0.787614	0.051	0.656	0.849	-0.026	0.833	0.937	0.062	0.592	0.794	-0.285	0.03	0.149	-0.255	0.051	0.184	0.066	0.566	0.787	-0.147	0.228	0.58	0.022	0.846	0.931	-0.063	0.585	0.816	0.046	0.655	0.925	0.028	0.797	0.944	0.228	0.028	0.311	0.024	0.813	0.933	0.048	0.641	0.904	-0.118
Cd248	CD248 molecule, endosialin	1	207689952	-0.164109	0.229712	0.602286	-0.403	0.055	0.202	-0.451	0.042	0.192	-0.287	0.171	0.41	-0.087	0.712	0.863	-0.839	0	0.008	0.001	0.996	0.998	0.016	0.944	0.986	-0.36	0.086	0.257	-0.473	0.025	0.143	0.012	0.95	0.992	-0.237	0.234	0.625	-0.01	0.957	0.992	0.046	0.804	0.929	0.104	0.574	0.884	0.082
Yif1	Yip1 interacting factor homolog (S. cerevisiae)	1	207711276	0.395434	2.44992e-05	0.0016303	0.244	0.032	0.142	-0.105	0.379	0.65	-0.073	0.52	0.745	-0.15	0.241	0.502	0.23	0.073	0.23	-0.068	0.545	0.775	-0.202	0.09	0.375	-0.058	0.607	0.795	-0.456	0	0.004	0.119	0.238	0.694	0.061	0.568	0.861	0.027	0.789	0.944	0.225	0.027	0.173	0.154	0.127	0.554	-0.014
Sf3b2	splicing factor 3b, subunit 2	1	207904814	-0.0708948	0.202009	0.570671	0.304	0	0.005	0.351	0	0.003	0.327	0	0.003	0.297	0.001	0.021	0.27	0.004	0.031	0.283	0.001	0.013	0.309	0	0.017	0.257	0.002	0.021	0.2	0.015	0.102	0.049	0.497	0.861	-0.007	0.932	0.984	0.02	0.782	0.941	0.122	0.091	0.339	0.162	0.025	0.291	0.101
Cst6	cystatin E/M	1	-207991314	0.621763	0.00282446	0.0453915	NS	NS	NS	NS	NS	NS	NS	NS	NS	NS	NS	NS	NS	NS	NS	NS	NS	NS	NS	NS	NS	NS	NS	NS	NS	NS	NS	NS	NS	NS	NS	NS	NS	NS	NS	NS	NS	NS	NS	NS	NS	NS	NS
Eif1ad	eukaryotic translation initiation factor 1A domain containing	1	208010510	-0.40707	3.05517e-05	0.00187064	NS	NS	NS	NS	NS	NS	NS	NS	NS	NS	NS	NS	NS	NS	NS	NS	NS	NS	NS	NS	NS	NS	NS	NS	NS	NS	NS	NS	NS	NS	NS	NS	NS	NS	NS	NS	NS	NS	NS	NS	NS	NS	NS
Sart1	squamous cell carcinoma antigen recognized by T cells	1	-208026619	NS	NS	NS	NS	NS	NS	NS	NS	NS	NS	NS	NS	NS	NS	NS	NS	NS	NS	NS	NS	NS	NS	NS	NS	NS	NS	NS	NS	NS	NS	NS	NS	NS	NS	NS	NS	NS	NS	NS	NS	NS	NS	NS	NS	NS	NS
Drap1	Dr1 associated protein 1 (negative cofactor 2 alpha)	1	208067918	0.226244	0.00986461	0.105156	0.112	0.248	0.514	0.091	0.373	0.643	0.11	0.257	0.515	0.207	0.059	0.225	0.311	0.005	0.039	0.136	0.162	0.422	-0.022	0.826	0.948	0.125	0.197	0.425	-0.068	0.484	0.754	0.126	0.145	0.588	0.111	0.226	0.614	0.055	0.525	0.845	0.013	0.878	0.956	0.097	0.259	0.71	-0.045
Fibp	fibroblast growth factor (acidic) intracellular binding protein	1	208104190	0.0617559	0.468304	0.798097	0.072	0.642	0.842	0.062	0.705	0.872	0.076	0.623	0.812	-0.077	0.66	0.832	0.144	0.408	0.65	0.091	0.556	0.781	-0.1	0.539	0.827	0.057	0.713	0.864	-0.602	0	0.005	0.003	0.98	0.997	0.02	0.893	0.976	0.061	0.657	0.896	0.054	0.695	0.879	0.179	0.194	0.642	0.079
Efemp2	EGF-containing fibulin-like extracellular matrix protein 2	1	208118536	0.356624	0.0130719	0.126281	0.538	0	0.008	0.508	0.002	0.026	0.26	0.087	0.275	0.533	0.002	0.028	0.649	0	0.004	0.5	0.001	0.019	0.672	0	0.004	0.413	0.007	0.049	-0.043	0.775	0.915	0.326	0.016	0.251	0.062	0.666	0.902	0.047	0.729	0.923	0.233	0.084	0.323	0.041	0.758	0.945	0.158
Mus81	MUS81 endonuclease homolog (S. cerevisiae)	1	-208126546	NS	NS	NS	NS	NS	NS	NS	NS	NS	NS	NS	NS	NS	NS	NS	NS	NS	NS	NS	NS	NS	NS	NS	NS	NS	NS	NS	NS	NS	NS	NS	NS	NS	NS	NS	NS	NS	NS	NS	NS	NS	NS	NS	NS	NS	NS
Cfl1	cofilin 1, non-muscle	1	208133875	0.488819	0.000344051	0.0108313	-0.006	0.96	0.985	-0.045	0.733	0.887	-0.229	0.068	0.24	-0.037	0.792	0.906	0.081	0.562	0.77	-0.181	0.148	0.399	-0.245	0.064	0.317	-0.173	0.166	0.382	-0.418	0.001	0.017	-0.017	0.875	0.977	-0.029	0.805	0.948	-0.093	0.403	0.783	-0.156	0.161	0.454	0.128	0.25	0.701	0.06
Rela	v-rel reticuloendotheliosis viral oncogene homolog A (avian)	1	208262668	0.179152	0.0589691	0.311368	0.326	0.002	0.019	0.241	0.027	0.145	0.277	0.008	0.057	0.246	0.035	0.163	0.233	0.045	0.169	0.148	0.15	0.402	0.051	0.636	0.874	0.175	0.09	0.264	0.003	0.973	0.992	0.026	0.772	0.958	-0.001	0.99	0.998	0.163	0.076	0.453	0.062	0.497	0.769	0.104	0.255	0.706	0.044
Mtvr2	mammary tumor virus receptor 2	1	208355217	0.202073	0.0186522	0.158078	0.188	0.076	0.248	0.077	0.485	0.733	0.214	0.043	0.179	0.141	0.235	0.495	0.297	0.013	0.075	0.068	0.519	0.758	0.028	0.798	0.939	0.183	0.084	0.253	0.301	0.005	0.049	0.074	0.431	0.831	0.151	0.131	0.49	-0.13	0.168	0.593	-0.146	0.122	0.395	-0.009	0.922	0.984	-0.047
Pola2	polymerase (DNA directed), alpha 2	1	-208573154	NS	NS	NS	NS	NS	NS	NS	NS	NS	NS	NS	NS	NS	NS	NS	NS	NS	NS	NS	NS	NS	NS	NS	NS	NS	NS	NS	NS	NS	NS	NS	NS	NS	NS	NS	NS	NS	NS	NS	NS	NS	NS	NS	NS	NS	NS
Syvn1	synovial apoptosis inhibitor 1, synoviolin	1	208684459	0.111168	0.0889226	0.385717	-0.211	0.107	0.308	-0.221	0.109	0.335	-0.207	0.113	0.322	-0.367	0.013	0.088	-0.203	0.169	0.389	-0.339	0.01	0.078	-0.013	0.922	0.979	-0.392	0.003	0.029	-0.342	0.009	0.078	-0.174	0.135	0.577	-0.086	0.484	0.815	-0.28	0.017	0.251	-0.13	0.262	0.58	-0.028	0.811	0.96	-0.08
Mrpl49	mitochondrial ribosomal protein L49	1	208692088	0.477236	3.92022e-05	0.00222273	0.276	0.019	0.099	0.16	0.192	0.461	-0.171	0.144	0.373	0.094	0.473	0.71	0.019	0.882	0.948	-0.228	0.052	0.209	0.167	0.176	0.511	-0.046	0.696	0.853	-0.132	0.259	0.557	0.245	0.019	0.274	0.41	0	0.024	0.042	0.689	0.908	0.352	0.001	0.025	0.065	0.528	0.868	0.125
Znhit2	zinc finger, HIT type 2	1	208699135	-0.198777	0.0871921	0.38223	-0.29	0.009	0.06	-0.29	0.012	0.09	-0.25	0.023	0.117	-0.267	0.031	0.152	-0.143	0.246	0.488	-0.268	0.015	0.096	-0.072	0.531	0.822	-0.384	0.001	0.009	-0.151	0.168	0.442	-0.021	0.828	0.964	-0.047	0.648	0.894	-0.032	0.744	0.928	-0.021	0.829	0.938	-0.149	0.127	0.554	-0.106
Tm7sf2	transmembrane 7 superfamily member 2	1	-208700770	-0.74394	4.24489e-06	0.000471735	NS	NS	NS	NS	NS	NS	NS	NS	NS	NS	NS	NS	NS	NS	NS	NS	NS	NS	NS	NS	NS	NS	NS	NS	NS	NS	NS	NS	NS	NS	NS	NS	NS	NS	NS	NS	NS	NS	NS	NS	NS	NS	NS
Naaladl1	N-acetylated alpha-linked acidic dipeptidase-like 1	1	208882601	NS	NS	NS	NS	NS	NS	NS	NS	NS	NS	NS	NS	NS	NS	NS	NS	NS	NS	NS	NS	NS	NS	NS	NS	NS	NS	NS	NS	NS	NS	NS	NS	NS	NS	NS	NS	NS	NS	NS	NS	NS	NS	NS	NS	NS	NS
Arl2	ADP-ribosylation factor-like 2	1	-208909459	NS	NS	NS	NS	NS	NS	NS	NS	NS	NS	NS	NS	NS	NS	NS	NS	NS	NS	NS	NS	NS	NS	NS	NS	NS	NS	NS	NS	NS	NS	NS	NS	NS	NS	NS	NS	NS	NS	NS	NS	NS	NS	NS	NS	NS	NS
Ppp2r5b	protein phosphatase 2, regulatory subunit B', beta isoform	1	208993817	-0.00577124	0.952169	0.986145	0.555	0.002	0.022	0.454	0.016	0.107	0.585	0.001	0.017	0.218	0.276	0.538	-0.042	0.835	0.923	0.459	0.011	0.08	0.625	0.001	0.03	0.673	0	0.005	0.406	0.023	0.137	0.543	0.001	0.059	0.55	0.001	0.052	0.505	0.002	0.09	0.3	0.059	0.269	0.144	0.362	0.79	0.42
Men1	multiple endocrine neoplasia I	1	209114987	NS	NS	NS	NS	NS	NS	NS	NS	NS	NS	NS	NS	NS	NS	NS	NS	NS	NS	NS	NS	NS	NS	NS	NS	NS	NS	NS	NS	NS	NS	NS	NS	NS	NS	NS	NS	NS	NS	NS	NS	NS	NS	NS	NS	NS	NS
Pygm	phosphorylase, glycogen, muscle	1	209166700	0.728724	0.33369	0.698989	-0.638	0.647	0.845	-0.737	0.615	0.82	-0.437	0.754	0.886	1.332	0.396	0.651	1.185	0.451	0.687	0.882	0.527	0.763	0.263	0.858	0.957	-0.492	0.724	0.869	3.979	0.005	0.05	1.547	0.213	0.672	0.343	0.795	0.944	-2.267	0.069	0.448	-0.976	0.432	0.721	-1.017	0.413	0.818	-1.837
Rasgrp2	RAS guanyl releasing protein 2 (calcium and DAG-regulated)	1	209183700	NS	NS	NS	NS	NS	NS	NS	NS	NS	NS	NS	NS	NS	NS	NS	NS	NS	NS	NS	NS	NS	NS	NS	NS	NS	NS	NS	NS	NS	NS	NS	NS	NS	NS	NS	NS	NS	NS	NS	NS	NS	NS	NS	NS	NS	NS
Ccdc88b	coiled-coil domain containing 88B	1	209505327	0.147055	0.0714073	0.345472	0.459	0	0	0.299	0.002	0.033	0.256	0.006	0.047	0.328	0.002	0.026	0.335	0.002	0.017	0.226	0.015	0.098	0.282	0.004	0.065	0.262	0.005	0.04	0.077	0.403	0.695	0.151	0.067	0.441	-0.03	0.732	0.93	0.058	0.479	0.825	0.142	0.085	0.324	0.128	0.119	0.54	0.113
Prdx5	peroxiredoxin 5	1	-209583414	NS	NS	NS	NS	NS	NS	NS	NS	NS	NS	NS	NS	NS	NS	NS	NS	NS	NS	NS	NS	NS	NS	NS	NS	NS	NS	NS	NS	NS	NS	NS	NS	NS	NS	NS	NS	NS	NS	NS	NS	NS	NS	NS	NS	NS	NS
RGD1309710	similar to RIKEN cDNA 0610038D11	1	209586878	-0.0927844	0.296218	0.667199	0.11	0.189	0.436	0.106	0.226	0.501	0.22	0.009	0.063	-0.088	0.347	0.607	0.165	0.08	0.246	0.323	0	0.005	0.271	0.002	0.048	0.061	0.466	0.688	0.195	0.02	0.126	0.045	0.541	0.878	0.103	0.195	0.579	0.138	0.065	0.437	0.104	0.164	0.458	0.145	0.052	0.401	0.182
Bad	BCL2-associated agonist of cell death	1	209617373	0.403449	0.00211106	0.0375313	NS	NS	NS	NS	NS	NS	NS	NS	NS	NS	NS	NS	NS	NS	NS	NS	NS	NS	NS	NS	NS	NS	NS	NS	NS	NS	NS	NS	NS	NS	NS	NS	NS	NS	NS	NS	NS	NS	NS	NS	NS	NS	NS
Plcb3	phospholipase C, beta 3 (phosphatidylinositol-specific)	1	209628424	0.188352	0.000864858	0.0206692	NS	NS	NS	NS	NS	NS	NS	NS	NS	NS	NS	NS	NS	NS	NS	NS	NS	NS	NS	NS	NS	NS	NS	NS	NS	NS	NS	NS	NS	NS	NS	NS	NS	NS	NS	NS	NS	NS	NS	NS	NS	NS	NS
Vegfb	vascular endothelial growth factor B	1	209657648				-0.028	0.896	0.963	-0.03	0.894	0.962	0.203	0.337	0.598	-1.765	0	0	-0.065	0.784	0.896	-0.009	0.966	0.987	0.144	0.518	0.814	0.511	0.017	0.089	-0.125	0.554	0.795	0.092	0.626	0.912	-0.009	0.965	0.993	0.017	0.93	0.984	0.177	0.347	0.66	0.043	0.817	0.961	0.054
Vegfb	vascular endothelial growth factor B	1	209657648	-0.991739	2.47076e-05	0.00163556	0.181	0.165	0.404	0.03	0.828	0.936	0.105	0.418	0.666	-0.081	0.579	0.782	-0.437	0.003	0.029	0.101	0.438	0.7	-0.047	0.733	0.914	0.145	0.264	0.508	-0.188	0.15	0.416	0.064	0.577	0.892	-0.019	0.877	0.972	0.134	0.246	0.678	0.233	0.046	0.232	0.007	0.953	0.99	-0.022
Fermt3	fermitin family member 3	1	-209672810	NS	NS	NS	NS	NS	NS	NS	NS	NS	NS	NS	NS	NS	NS	NS	NS	NS	NS	NS	NS	NS	NS	NS	NS	NS	NS	NS	NS	NS	NS	NS	NS	NS	NS	NS	NS	NS	NS	NS	NS	NS	NS	NS	NS	NS	NS
Fermt3	fermitin family member 3	1	-209672810	NS	NS	NS	NS	NS	NS	NS	NS	NS	NS	NS	NS	NS	NS	NS	NS	NS	NS	NS	NS	NS	NS	NS	NS	NS	NS	NS	NS	NS	NS	NS	NS	NS	NS	NS	NS	NS	NS	NS	NS	NS	NS	NS	NS	NS	NS
Stip1	stress-induced phosphoprotein 1	1	209693426	0.322393	0.0814821	0.369747	0.44	0.002	0.024	0.357	0.019	0.115	0.134	0.349	0.607	0.316	0.051	0.207	0.478	0.003	0.03	0.146	0.307	0.591	0.146	0.332	0.686	0.156	0.275	0.518	0.177	0.216	0.507	0.071	0.575	0.89	0.417	0.002	0.069	-0.046	0.716	0.917	0.16	0.209	0.522	0.022	0.859	0.974	-0.007
Macrod1	MACRO domain containing 1	1	209730906	-0.220448	0.0932382	0.396296	0.551	0.007	0.049	0.331	0.117	0.348	0.693	0.001	0.012	0.727	0.002	0.023	0.646	0.005	0.038	0.632	0.002	0.027	0.444	0.036	0.229	0.496	0.014	0.079	1.092	0	0	0.306	0.087	0.486	0.35	0.066	0.358	0.149	0.404	0.783	0.202	0.257	0.576	0.107	0.546	0.876	-0.043
Rtn3	reticulon 3	1	210110634	0.244242	0.00206564	0.037204	NS	NS	NS	NS	NS	NS	NS	NS	NS	NS	NS	NS	NS	NS	NS	NS	NS	NS	NS	NS	NS	NS	NS	NS	NS	NS	NS	NS	NS	NS	NS	NS	NS	NS	NS	NS	NS	NS	NS	NS	NS	NS	NS
RGD1563402	similar to Cbp/p300-interacting transactivator with Glu/Asp-rich carboxy-terminal domain 1	1	210248347	NS	NS	NS	NS	NS	NS	NS	NS	NS	NS	NS	NS	NS	NS	NS	NS	NS	NS	NS	NS	NS	NS	NS	NS	NS	NS	NS	NS	NS	NS	NS	NS	NS	NS	NS	NS	NS	NS	NS	NS	NS	NS	NS	NS	NS	NS
Lgals12	lectin, galactoside-binding, soluble, 12	1	-210330945	NS	NS	NS	NS	NS	NS	NS	NS	NS	NS	NS	NS	NS	NS	NS	NS	NS	NS	NS	NS	NS	NS	NS	NS	NS	NS	NS	NS	NS	NS	NS	NS	NS	NS	NS	NS	NS	NS	NS	NS	NS	NS	NS	NS	NS	NS
Lgals12	lectin, galactoside-binding, soluble, 12	1	-210330945	NS	NS	NS	NS	NS	NS	NS	NS	NS	NS	NS	NS	NS	NS	NS	NS	NS	NS	NS	NS	NS	NS	NS	NS	NS	NS	NS	NS	NS	NS	NS	NS	NS	NS	NS	NS	NS	NS	NS	NS	NS	NS	NS	NS	NS	NS
Hrasls5	HRAS-like suppressor family, member 5	1	210346477	-0.141696	0.0474172	0.276851	0.197	0.264	0.532	0.13	0.482	0.73	0.122	0.487	0.72	0.165	0.404	0.657	0.245	0.216	0.452	0.177	0.313	0.597	0.064	0.729	0.912	0.394	0.026	0.119	-0.19	0.281	0.578	0.102	0.515	0.868	-0.306	0.068	0.359	0.091	0.56	0.861	0.475	0.003	0.048	0.174	0.267	0.718	-0.105
Stx5	syntaxin 5	1	211409652	0.088904	0.463056	0.795231	0.458	0	0.007	0.391	0.004	0.042	0.356	0.005	0.043	0.322	0.024	0.129	0.629	0	0.001	0.368	0.004	0.042	0.198	0.135	0.45	0.346	0.006	0.047	0.057	0.646	0.851	0.111	0.322	0.76	-0.121	0.308	0.691	0.063	0.575	0.867	0.142	0.205	0.516	-0.005	0.968	0.994	-0.043
Taf6l	TAF6-like RNA polymerase II, p300/CBP-associated factor (PCAF)-associated factor	1	211445310	-0.280833	0.0481047	0.278711	-0.274	0.016	0.09	-0.325	0.007	0.063	-0.193	0.089	0.279	-0.572	0	0.001	-0.331	0.01	0.062	-0.312	0.006	0.058	0.025	0.833	0.951	-0.353	0.002	0.023	-0.203	0.074	0.279	0.018	0.855	0.974	-0.086	0.42	0.777	0.073	0.466	0.819	0.058	0.565	0.809	-0.09	0.369	0.795	-0.159
Polr2g	polymerase (RNA) II (DNA directed) polypeptide G	1	211462320	-0.0156816	0.871538	0.965405	-0.177	0.115	0.322	-0.052	0.658	0.844	-0.304	0.007	0.054	-0.104	0.41	0.663	-0.196	0.122	0.32	-0.331	0.004	0.04	-0.38	0.002	0.039	-0.334	0.003	0.031	-0.263	0.02	0.125	-0.255	0.011	0.219	-0.24	0.025	0.22	-0.225	0.025	0.294	-0.078	0.433	0.722	-0.008	0.937	0.987	-0.062
Ints5	integrator complex subunit 5	1	211568312	0.118844	0.270337	0.644748	0.544	0	0	0.499	0	0.002	0.534	0	0	0.457	0	0.006	0.537	0	0.001	0.446	0	0.003	0.464	0	0.006	0.366	0.001	0.013	0.382	0	0.01	0.245	0.011	0.219	0.111	0.276	0.661	0.187	0.053	0.405	0.327	0.001	0.023	0.276	0.004	0.154	0.238
B3gat3	beta-1,3-glucuronyltransferase 3 (glucuronosyltransferase I)	1	211597623	0.306329	0.00445171	0.0624264	0.513	0	0.001	0.496	0	0.006	0.392	0.002	0.02	0.494	0	0.01	0.752	0	0	0.506	0	0.002	0.323	0.013	0.126	0.345	0.005	0.041	0.368	0.003	0.035	0.335	0.002	0.108	0.243	0.037	0.266	0.275	0.012	0.219	0.223	0.041	0.221	0.268	0.014	0.242	0.229
Rom1	retinal outer segment membrane protein 1	1	211604294	0.0894022	0.362956	0.724999	-0.593	0	0.001	-0.486	0.001	0.016	-0.393	0.004	0.036	-0.401	0.009	0.067	-0.385	0.012	0.069	-0.485	0	0.01	-0.413	0.004	0.065	-0.455	0.001	0.013	-0.369	0.007	0.061	0.078	0.512	0.866	-0.038	0.762	0.935	0.025	0.833	0.955	-0.003	0.979	0.993	0.08	0.501	0.855	-0.051
Tut1	terminal uridylyl transferase 1, U6 snRNA-specific	1	211629024	-0.320741	0.00157005	0.0309088	0.487	0.009	0.063	0.249	0.203	0.475	0.131	0.478	0.713	0.383	0.068	0.244	0.292	0.163	0.383	0.474	0.011	0.083	0.005	0.98	0.996	0.414	0.027	0.12	0.045	0.806	0.93	0.068	0.678	0.933	0.074	0.675	0.908	0.059	0.72	0.92	0.733	0	0.004	0.487	0.004	0.142	0.224
Asrgl1	asparaginase like 1	1	211788146	0.0309422	0.707783	0.90578	0.048	0.75	0.901	0.073	0.646	0.836	-0.217	0.155	0.388	-0.06	0.725	0.87	-0.211	0.218	0.453	0.006	0.97	0.988	-0.03	0.851	0.955	-0.3	0.049	0.182	-0.472	0.002	0.03	0.148	0.275	0.723	-0.296	0.041	0.283	0.107	0.43	0.797	0.23	0.091	0.338	-0.011	0.934	0.987	0.243
Fads1	fatty acid desaturase 1	1	212670791	-0.302789	0.000342231	0.0108046	NS	NS	NS	NS	NS	NS	NS	NS	NS	NS	NS	NS	NS	NS	NS	NS	NS	NS	NS	NS	NS	NS	NS	NS	NS	NS	NS	NS	NS	NS	NS	NS	NS	NS	NS	NS	NS	NS	NS	NS	NS	NS	NS
Fen1	flap structure-specific endonuclease 1	1	212688118	0.0435824	0.612113	0.86859	-0.319	0.028	0.127	-0.332	0.029	0.153	-0.392	0.007	0.053	-0.185	0.252	0.513	-0.164	0.31	0.558	-0.343	0.018	0.108	-0.027	0.857	0.957	-0.416	0.004	0.036	0.072	0.615	0.832	-0.067	0.6	0.901	-0.07	0.607	0.88	-0.292	0.023	0.288	-0.073	0.569	0.811	0.067	0.599	0.895	-0.26
Sdhaf2	succinate dehydrogenase complex assembly factor 2	1	212983947	0.357535	0.000649119	0.0169534	0.322	0.005	0.039	0.307	0.01	0.079	0.025	0.824	0.923	0.454	0	0.01	0.365	0.004	0.037	0.252	0.026	0.137	0.178	0.134	0.449	0.42	0	0.005	-0.201	0.075	0.283	0.282	0.005	0.158	0.122	0.253	0.639	0.186	0.065	0.437	0.472	0	0.002	0.187	0.062	0.431	0.188
Tmem216	transmembrane protein 216	1	213037899	-0.145113	0.0872757	0.38223	-0.333	0.006	0.047	-0.168	0.183	0.448	-0.309	0.011	0.071	-0.028	0.837	0.927	-0.134	0.321	0.568	-0.195	0.104	0.326	-0.3	0.019	0.158	-0.448	0	0.005	-0.34	0.005	0.051	-0.115	0.282	0.728	-0.272	0.018	0.19	-0.198	0.065	0.437	-0.197	0.067	0.286	-0.176	0.1	0.509	-0.175
Slc15a3	solute carrier family 15, member 3	1	213341321	0.379679	0.000320791	0.0103148	NS	NS	NS	NS	NS	NS	NS	NS	NS	NS	NS	NS	NS	NS	NS	NS	NS	NS	NS	NS	NS	NS	NS	NS	NS	NS	NS	NS	NS	NS	NS	NS	NS	NS	NS	NS	NS	NS	NS	NS	NS	NS	NS
LOC497740	hypothetical gene supported by NM_178021 (LOC497740) mRNA.	1	213356369	0.219612	0.00822329	0.0935153	0.229	0.064	0.223	0.212	0.104	0.327	0.238	0.055	0.208	0.24	0.085	0.279	0.457	0.001	0.015	0.162	0.189	0.458	0.218	0.094	0.38	0.204	0.1	0.281	-0.081	0.51	0.771	0.187	0.09	0.492	0.112	0.336	0.72	0.14	0.203	0.636	0.1	0.362	0.672	0.12	0.274	0.724	0.106
Prpf19	PRP19/PSO4 pre-mRNA processing factor 19 homolog (S. cerevisiae)	1	213390563	-0.0561249	0.645531	0.883768	0.406	0.013	0.077	0.321	0.061	0.24	0.38	0.02	0.107	0.535	0.004	0.04	0.52	0.005	0.038	0.459	0.005	0.051	0.338	0.048	0.272	0.33	0.042	0.164	0.479	0.004	0.04	0.458	0.002	0.09	0.478	0.002	0.066	0.36	0.013	0.226	0.468	0.001	0.032	0.106	0.461	0.831	0.133
Zp1	zona pellucida glycoprotein 1 (sperm receptor)	1	-213410162	NS	NS	NS	NS	NS	NS	NS	NS	NS	NS	NS	NS	NS	NS	NS	NS	NS	NS	NS	NS	NS	NS	NS	NS	NS	NS	NS	NS	NS	NS	NS	NS	NS	NS	NS	NS	NS	NS	NS	NS	NS	NS	NS	NS	NS	NS
Ccdc86	coiled-coil domain containing 86	1	-213440231	NS	NS	NS	NS	NS	NS	NS	NS	NS	NS	NS	NS	NS	NS	NS	NS	NS	NS	NS	NS	NS	NS	NS	NS	NS	NS	NS	NS	NS	NS	NS	NS	NS	NS	NS	NS	NS	NS	NS	NS	NS	NS	NS	NS	NS	NS
Ms4a12	membrane-spanning 4-domains, subfamily A, member 12	1	-213739424	NS	NS	NS	NS	NS	NS	NS	NS	NS	NS	NS	NS	NS	NS	NS	NS	NS	NS	NS	NS	NS	NS	NS	NS	NS	NS	NS	NS	NS	NS	NS	NS	NS	NS	NS	NS	NS	NS	NS	NS	NS	NS	NS	NS	NS	NS
Ms4a7	membrane-spanning 4-domains, subfamily A, member 7	1	213828501	-0.289393	0.0265334	0.196958	-0.214	0.251	0.517	0.049	0.803	0.922	-0.436	0.02	0.107	-0.65	0.002	0.029	-0.542	0.01	0.063	0.086	0.643	0.837	0.045	0.817	0.946	-0.2	0.284	0.528	-0.176	0.343	0.641	-0.037	0.823	0.964	0.089	0.615	0.881	0.499	0.003	0.113	0.312	0.061	0.272	0.303	0.069	0.451	0.505
Ms4a11	membrane-spanning 4-domains, subfamily A, member 11	1	214045380	0.457822	0.0057145	0.0735866	-0.39	0.061	0.215	0.228	0.295	0.571	-0.438	0.035	0.156	0.044	0.85	0.934	-0.711	0.003	0.025	-0.087	0.674	0.857	-0.094	0.666	0.887	-0.425	0.041	0.161	-0.162	0.434	0.719	-0.246	0.183	0.637	0.138	0.482	0.814	0.344	0.063	0.433	0.249	0.177	0.479	0.051	0.781	0.952	0.181
LOC502378	similar to membrane-spanning 4-domains, subfamily A, member 4C (LOC502378) mRNA.	1	214065266	-0.384445	0.000103693	0.00461026	0.188	0.083	0.263	0.01	0.928	0.975	-0.154	0.155	0.388	-0.685	0	0	-0.281	0.022	0.106	0.071	0.512	0.754	0.102	0.372	0.717	-0.169	0.12	0.314	0.053	0.625	0.837	0.012	0.905	0.983	0.013	0.899	0.977	0.095	0.325	0.737	0.14	0.147	0.434	-0.005	0.955	0.99	-0.012
Ms4a6a	membrane-spanning 4-domains, subfamily A, member 6A	1	214162552	0.808929	0.000476968	0.0135582	NS	NS	NS	NS	NS	NS	NS	NS	NS	NS	NS	NS	NS	NS	NS	NS	NS	NS	NS	NS	NS	NS	NS	NS	NS	NS	NS	NS	NS	NS	NS	NS	NS	NS	NS	NS	NS	NS	NS	NS	NS	NS	NS
Ms4a6a	membrane-spanning 4-domains, subfamily A, member 6A	1	214162552	0.775242	0.00041745	0.0124207	NS	NS	NS	NS	NS	NS	NS	NS	NS	NS	NS	NS	NS	NS	NS	NS	NS	NS	NS	NS	NS	NS	NS	NS	NS	NS	NS	NS	NS	NS	NS	NS	NS	NS	NS	NS	NS	NS	NS	NS	NS	NS	NS
Ms4a6a	membrane-spanning 4-domains, subfamily A, member 6A	1	214162552	NS	NS	NS	NS	NS	NS	NS	NS	NS	NS	NS	NS	NS	NS	NS	NS	NS	NS	NS	NS	NS	NS	NS	NS	NS	NS	NS	NS	NS	NS	NS	NS	NS	NS	NS	NS	NS	NS	NS	NS	NS	NS	NS	NS	NS	NS
Ms4a4c	membrane-spanning 4-domains, subfamily A, member 4C	1	-214319816	NS	NS	NS	NS	NS	NS	NS	NS	NS	NS	NS	NS	NS	NS	NS	NS	NS	NS	NS	NS	NS	NS	NS	NS	NS	NS	NS	NS	NS	NS	NS	NS	NS	NS	NS	NS	NS	NS	NS	NS	NS	NS	NS	NS	NS	NS
Osbp	oxysterol binding protein	1	214813081	NS	NS	NS	NS	NS	NS	NS	NS	NS	NS	NS	NS	NS	NS	NS	NS	NS	NS	NS	NS	NS	NS	NS	NS	NS	NS	NS	NS	NS	NS	NS	NS	NS	NS	NS	NS	NS	NS	NS	NS	NS	NS	NS	NS	NS	NS
Osbp	oxysterol binding protein	1	214813081	NS	NS	NS	NS	NS	NS	NS	NS	NS	NS	NS	NS	NS	NS	NS	NS	NS	NS	NS	NS	NS	NS	NS	NS	NS	NS	NS	NS	NS	NS	NS	NS	NS	NS	NS	NS	NS	NS	NS	NS	NS	NS	NS	NS	NS	NS
Mpeg1	macrophage expressed 1	1	215387912	NS	NS	NS	NS	NS	NS	NS	NS	NS	NS	NS	NS	NS	NS	NS	NS	NS	NS	NS	NS	NS	NS	NS	NS	NS	NS	NS	NS	NS	NS	NS	NS	NS	NS	NS	NS	NS	NS	NS	NS	NS	NS	NS	NS	NS	NS
Lpxn	leupaxin	1	215885954	NS	NS	NS	NS	NS	NS	NS	NS	NS	NS	NS	NS	NS	NS	NS	NS	NS	NS	NS	NS	NS	NS	NS	NS	NS	NS	NS	NS	NS	NS	NS	NS	NS	NS	NS	NS	NS	NS	NS	NS	NS	NS	NS	NS	NS	NS
Gnaq	guanine nucleotide binding protein, alpha q polypeptide	1	219520997	0.130566	0.0446865	0.267854	-0.268	0.173	0.417	-0.553	0.008	0.07	-0.34	0.084	0.271	-0.319	0.151	0.385	-0.371	0.095	0.275	-0.339	0.086	0.288	-0.387	0.062	0.313	-0.281	0.153	0.365	-0.326	0.099	0.331	-0.477	0.007	0.178	-0.35	0.062	0.345	-0.262	0.135	0.552	-0.575	0.001	0.03	-0.626	0	0.049	-0.673
Vps13a	vacuolar protein sorting 13 homolog A (S. cerevisiae)	1	219987826	0.415295	0.000904592	0.0212531	-0.392	0.012	0.072	-0.494	0.003	0.034	-0.141	0.359	0.616	0.217	0.209	0.467	-0.579	0.001	0.013	-0.147	0.337	0.618	-0.462	0.005	0.072	0.022	0.884	0.949	-0.285	0.064	0.259	0.043	0.755	0.955	-0.059	0.684	0.913	0.076	0.576	0.867	-0.003	0.981	0.994	0.054	0.693	0.923	-0.11
Gcnt1	glucosaminyl (N-acetyl) transferase 1, core 2 (beta-1,6-N-acetylglucosaminyltransferase)	1	220824977	-0.0579413	0.429244	0.773344	-0.497	0.003	0.026	-0.18	0.295	0.571	-0.373	0.023	0.117	-0.712	0	0.005	-0.472	0.011	0.065	-0.081	0.619	0.822	-0.045	0.792	0.937	-0.365	0.026	0.119	-0.418	0.011	0.087	0.136	0.35	0.786	0.059	0.703	0.92	0.381	0.009	0.197	0.392	0.007	0.083	0.342	0.019	0.269	0.404
RGD1564018	similar to lysophospholipase I	1	220879241	NS	NS	NS	NS	NS	NS	NS	NS	NS	NS	NS	NS	NS	NS	NS	NS	NS	NS	NS	NS	NS	NS	NS	NS	NS	NS	NS	NS	NS	NS	NS	NS	NS	NS	NS	NS	NS	NS	NS	NS	NS	NS	NS	NS	NS	NS
Rfk	riboflavin kinase	1	220924546	0.0364453	0.749897	0.923606	-0.049	0.618	0.83	0.041	0.689	0.863	-0.034	0.726	0.871	0.243	0.028	0.142	0.327	0.003	0.029	-0.009	0.93	0.974	-0.086	0.4	0.735	0.012	0.898	0.956	-0.025	0.795	0.926	-0.109	0.21	0.669	0.187	0.044	0.292	-0.044	0.611	0.88	-0.182	0.037	0.208	-0.105	0.227	0.679	-0.082
Ostf1	osteoclast stimulating factor 1	1	222182805	0.31574	0.000129478	0.00535898	0.2	0.09	0.277	0.307	0.014	0.099	0.276	0.02	0.107	0.465	0.001	0.012	0.414	0.002	0.022	0.408	0.001	0.013	0.42	0.001	0.027	0.367	0.002	0.024	0.158	0.181	0.46	0.153	0.146	0.59	0.149	0.183	0.565	0.183	0.081	0.463	0.157	0.136	0.419	0.334	0.002	0.099	0.191
LOC499330	similar to Nicotinamide riboside kinase 1	1	222230109	0.000409537	0.997194	0.999533	0.164	0.364	0.638	0.3	0.117	0.348	0.253	0.164	0.401	0.857	0	0.002	0.272	0.183	0.409	0.42	0.021	0.121	0.137	0.471	0.783	0.533	0.004	0.034	-0.061	0.737	0.895	-0.021	0.895	0.981	0.019	0.91	0.977	-0.039	0.81	0.95	0.241	0.135	0.418	0.216	0.182	0.626	0.178
RGD1311863	similar to RIKEN cDNA 2410127L17	1	222274597				-0.104	0.698	0.874	-0.031	0.912	0.968	-0.229	0.395	0.645	0.13	0.667	0.837	0.211	0.486	0.714	0.075	0.78	0.912	0.265	0.349	0.702	-0.124	0.643	0.819	1.034	0	0.006	-0.218	0.362	0.792	0.08	0.752	0.935	-0.532	0.027	0.307	-0.315	0.188	0.494	-0.386	0.108	0.525	-0.265
Aldh1a1	aldehyde dehydrogenase 1 family, member A1	1	223731675	NS	NS	NS	NS	NS	NS	NS	NS	NS	NS	NS	NS	NS	NS	NS	NS	NS	NS	NS	NS	NS	NS	NS	NS	NS	NS	NS	NS	NS	NS	NS	NS	NS	NS	NS	NS	NS	NS	NS	NS	NS	NS	NS	NS	NS	NS
Aldh1a7	aldehyde dehydrogenase family 1, subfamily A7	1	-223822537	NS	NS	NS	NS	NS	NS	NS	NS	NS	NS	NS	NS	NS	NS	NS	NS	NS	NS	NS	NS	NS	NS	NS	NS	NS	NS	NS	NS	NS	NS	NS	NS	NS	NS	NS	NS	NS	NS	NS	NS	NS	NS	NS	NS	NS	NS
Zfand5	zinc finger, AN1-type domain 5	1	224442732	0.0259083	0.692483	0.89975	0.193	0.456	0.72	0.134	0.622	0.824	0.054	0.834	0.928	0.475	0.104	0.314	0.321	0.271	0.517	0.248	0.339	0.619	-0.021	0.939	0.985	0.056	0.829	0.922	1.183	0	0.001	-0.05	0.828	0.964	-0.164	0.504	0.827	-0.467	0.044	0.375	-0.402	0.082	0.321	-0.396	0.087	0.48	-0.483
RGD1359158	similar to RIKEN cDNA 1110059E24	1	224820923	1.01751	1.73034e-06	0.000237398	0.503	0.001	0.009	0.402	0.009	0.071	0.375	0.01	0.066	1.338	0	0	0.54	0.001	0.013	1.198	0	0	0.162	0.284	0.64	0.498	0.001	0.01	0.16	0.265	0.563	0.137	0.284	0.73	0.187	0.17	0.55	0.07	0.586	0.871	0.19	0.137	0.42	0.067	0.601	0.895	-0.07
Tmem2	transmembrane protein 2	1	225036972	-0.0571196	0.267501	0.642124	-0.242	0.031	0.137	-0.184	0.117	0.348	-0.201	0.072	0.248	-0.252	0.046	0.193	-0.28	0.027	0.12	-0.378	0.001	0.016	-0.066	0.573	0.842	-0.292	0.01	0.062	-0.167	0.135	0.391	0.169	0.09	0.491	0.036	0.731	0.93	0.174	0.08	0.459	-0.047	0.632	0.847	0.157	0.115	0.536	-0.032
Klf9	Kruppel-like factor 9	1	226420949	NS	NS	NS	NS	NS	NS	NS	NS	NS	NS	NS	NS	NS	NS	NS	NS	NS	NS	NS	NS	NS	NS	NS	NS	NS	NS	NS	NS	NS	NS	NS	NS	NS	NS	NS	NS	NS	NS	NS	NS	NS	NS	NS	NS	NS	NS
Smc5	structural maintenance of chromosomes 5	1	-226494137	NS	NS	NS	NS	NS	NS	NS	NS	NS	NS	NS	NS	NS	NS	NS	NS	NS	NS	NS	NS	NS	NS	NS	NS	NS	NS	NS	NS	NS	NS	NS	NS	NS	NS	NS	NS	NS	NS	NS	NS	NS	NS	NS	NS	NS	NS
Mamdc2	MAM domain containing 2	1	226591020	NS	NS	NS	NS	NS	NS	NS	NS	NS	NS	NS	NS	NS	NS	NS	NS	NS	NS	NS	NS	NS	NS	NS	NS	NS	NS	NS	NS	NS	NS	NS	NS	NS	NS	NS	NS	NS	NS	NS	NS	NS	NS	NS	NS	NS	NS
Fam189a2	family with sequence similarity 189, member A2	1	227335485	NS	NS	NS	NS	NS	NS	NS	NS	NS	NS	NS	NS	NS	NS	NS	NS	NS	NS	NS	NS	NS	NS	NS	NS	NS	NS	NS	NS	NS	NS	NS	NS	NS	NS	NS	NS	NS	NS	NS	NS	NS	NS	NS	NS	NS	NS
Tjp2	tight junction protein 2	1	227475391	0.147906	0.107679	0.426839	-0.265	0.061	0.215	-0.451	0.003	0.035	-0.493	0.001	0.01	-0.517	0.001	0.021	-0.489	0.002	0.023	-0.365	0.01	0.078	-0.32	0.032	0.213	-0.363	0.011	0.067	-0.386	0.007	0.061	-0.056	0.654	0.925	-0.033	0.805	0.948	0.002	0.988	0.999	0.024	0.847	0.945	0.008	0.947	0.989	0.091
Dock8	dedicator of cytokinesis 8	1	228441384	NS	NS	NS	NS	NS	NS	NS	NS	NS	NS	NS	NS	NS	NS	NS	NS	NS	NS	NS	NS	NS	NS	NS	NS	NS	NS	NS	NS	NS	NS	NS	NS	NS	NS	NS	NS	NS	NS	NS	NS	NS	NS	NS	NS	NS	NS
Dmrt2	doublesex and mab-3 related transcription factor 2	1	229114065	-0.131862	0.43073	0.774171	-0.033	0.851	0.944	0.121	0.509	0.75	0.496	0.005	0.042	0.036	0.852	0.934	0.432	0.028	0.124	0.147	0.396	0.667	0.419	0.023	0.177	0.197	0.256	0.497	-0.126	0.467	0.742	0.132	0.391	0.807	0.045	0.782	0.94	0.021	0.892	0.972	-0.058	0.705	0.883	0.127	0.412	0.818	0.355
Vldlr	very low density lipoprotein receptor	1	230666735	-0.269539	0.0855588	0.378309	0.213	0.193	0.443	-0.001	0.993	0.998	-0.093	0.569	0.779	0.28	0.13	0.354	0.658	0	0.008	0.159	0.331	0.614	0.277	0.109	0.408	0.479	0.004	0.034	0.204	0.214	0.504	-0.013	0.93	0.989	0.1	0.521	0.837	-0.158	0.28	0.703	0.034	0.818	0.934	0.015	0.916	0.983	0.177
Slc1a1	solute carrier family 1 (neuronal/epithelial high affinity glutamate transporter, system Xag), member 1	1	232469745	0.530656	0.000404576	0.0121085	-0.336	0.025	0.119	0.52	0.001	0.02	-0.101	0.496	0.727	0.685	0	0.003	-0.223	0.183	0.409	0.387	0.01	0.077	-0.258	0.1	0.391	-0.418	0.006	0.043	-0.391	0.009	0.077	-0.148	0.263	0.714	0.339	0.017	0.187	-0.194	0.143	0.563	-0.303	0.023	0.161	-0.23	0.083	0.475	-0.331
RGD1306839	similar to RIKEN cDNA 5033414D02	1	233030392	0.463572	0.00112694	0.0245124	0.116	0.275	0.546	0.185	0.1	0.32	0.136	0.203	0.45	0.386	0.002	0.023	0.157	0.193	0.421	0.162	0.129	0.37	0.076	0.5	0.802	0.233	0.03	0.131	-0.121	0.257	0.554	-0.046	0.626	0.912	0.107	0.291	0.677	-0.022	0.812	0.95	-0.043	0.648	0.856	0.048	0.615	0.899	-0.014
Ermp1	endoplasmic reticulum metallopeptidase 1	1	233326960	-0.0759551	0.259242	0.633595	-0.32	0.005	0.041	-0.469	0	0.005	-0.2	0.077	0.257	-0.305	0.017	0.104	-0.213	0.094	0.273	-0.533	0	0.001	-0.157	0.187	0.529	-0.272	0.017	0.09	-0.365	0.001	0.022	0.025	0.8	0.96	0.104	0.332	0.717	0.013	0.893	0.973	-0.125	0.212	0.526	0.095	0.343	0.777	-0.147
Mlana	melan-A	1	233409294	NS	NS	NS	NS	NS	NS	NS	NS	NS	NS	NS	NS	NS	NS	NS	NS	NS	NS	NS	NS	NS	NS	NS	NS	NS	NS	NS	NS	NS	NS	NS	NS	NS	NS	NS	NS	NS	NS	NS	NS	NS	NS	NS	NS	NS	NS
Il33	interleukin 33	1	233670800	-0.224967	0.0767918	0.359018	-0.143	0.391	0.661	-0.02	0.909	0.966	-0.33	0.049	0.194	-0.232	0.218	0.476	-0.101	0.591	0.788	-0.278	0.096	0.309	-0.188	0.285	0.641	-0.317	0.059	0.203	-0.359	0.033	0.172	-0.35	0.019	0.274	-0.621	0	0.015	-0.226	0.128	0.538	0.026	0.863	0.95	-0.131	0.378	0.802	0.335
Uhrf2	ubiquitin-like with PHD and ring finger domains 2	1	233777722	-0.0182706	0.822392	0.949926	-0.349	0.005	0.042	-0.375	0.005	0.05	-0.283	0.023	0.117	-0.533	0	0.006	-0.435	0.002	0.022	-0.373	0.003	0.036	-0.348	0.008	0.098	-0.418	0.001	0.013	-0.224	0.071	0.274	-0.149	0.176	0.631	-0.214	0.07	0.366	-0.2	0.07	0.449	-0.274	0.014	0.118	-0.056	0.612	0.899	-0.138
Sgms1	sphingomyelin synthase 1	1	236133441	-0.198796	0.0373526	0.242554	-0.091	0.526	0.769	-0.432	0.005	0.05	0.008	0.956	0.983	-0.491	0.003	0.033	-0.528	0.001	0.015	-0.25	0.082	0.28	-0.314	0.039	0.237	0.001	0.997	0.999	0.21	0.144	0.405	-0.243	0.058	0.422	0.123	0.365	0.737	-0.165	0.197	0.629	-0.149	0.243	0.56	-0.244	0.057	0.417	-0.209
Papss2	3'-phosphoadenosine 5'-phosphosulfate synthase 2	1	236592413	0.093795	0.382199	0.739717	-0.19	0.273	0.544	-0.575	0.002	0.029	-0.169	0.332	0.594	-0.499	0.012	0.08	-0.343	0.081	0.246	-0.363	0.038	0.173	-0.585	0.002	0.04	-0.278	0.11	0.299	-0.317	0.069	0.269	-0.269	0.083	0.475	0.206	0.212	0.597	0.261	0.093	0.485	0.056	0.718	0.888	-0.185	0.232	0.683	-0.274
Atad1	ATPase family, AAA domain containing 1	1	236682641	0.128248	0.112049	0.43349	-0.456	0.11	0.314	-0.889	0.003	0.041	-0.513	0.072	0.249	-0.598	0.063	0.234	-0.886	0.006	0.046	-0.82	0.004	0.046	-0.933	0.002	0.047	-0.685	0.017	0.09	-0.578	0.043	0.204	-0.537	0.035	0.345	-0.267	0.322	0.706	-0.194	0.443	0.806	-0.474	0.063	0.276	-0.827	0.001	0.09	-0.585
Rnls	renalase, FAD-dependent amine oxidase	1	-237364578	NS	NS	NS	NS	NS	NS	NS	NS	NS	NS	NS	NS	NS	NS	NS	NS	NS	NS	NS	NS	NS	NS	NS	NS	NS	NS	NS	NS	NS	NS	NS	NS	NS	NS	NS	NS	NS	NS	NS	NS	NS	NS	NS	NS	NS	NS
Fas	Fas (TNF receptor superfamily, member 6)	1	238259442	0.0674898	0.45972	0.793302	-0.428	0.001	0.015	-0.495	0	0.011	-0.379	0.004	0.037	-0.387	0.009	0.068	0.187	0.203	0.433	-0.302	0.021	0.121	-0.372	0.007	0.09	-0.264	0.044	0.167	-0.245	0.061	0.252	-0.135	0.245	0.699	-0.32	0.01	0.147	-0.162	0.164	0.588	-0.454	0	0.009	-0.172	0.138	0.571	-0.19
Ch25h	cholesterol 25-hydroxylase	1	238457019	0.70803	0.000382672	0.0116192	0.296	0.157	0.393	1.064	0	0.001	-0.173	0.407	0.656	0.547	0.021	0.119	-0.058	0.806	0.909	-0.048	0.818	0.927	0.066	0.765	0.928	-0.101	0.629	0.811	0.124	0.553	0.795	-0.052	0.777	0.959	-0.172	0.385	0.752	0.219	0.239	0.671	-0.184	0.322	0.64	0.232	0.213	0.663	0.254
Ifit1	interferon-induced protein with tetratricopeptide repeats 1	1	238609169	2.4882	1.01833e-09	9.05337e-07	0.215	0.227	0.49	3.106	0	0	0.222	0.213	0.462	2.953	0	0	0.276	0.17	0.392	0.181	0.309	0.592	0.087	0.642	0.876	0.183	0.305	0.549	0.153	0.39	0.683	-0.245	0.123	0.556	-0.114	0.501	0.824	0.021	0.895	0.973	-0.126	0.427	0.718	-0.095	0.548	0.878	-0.1
Pank1	pantothenate kinase 1	1	238797947	-0.252908	0.104034	0.420463	0.071	0.764	0.907	0.046	0.854	0.945	-0.089	0.706	0.859	0.78	0.004	0.04	0.062	0.816	0.915	-0.211	0.37	0.646	0.033	0.895	0.971	-0.076	0.747	0.882	-0.089	0.705	0.879	-0.242	0.248	0.701	-0.242	0.278	0.665	-0.087	0.679	0.904	-0.231	0.27	0.59	-0.274	0.191	0.638	-0.348
Ppp1r3c	protein phosphatase 1, regulatory (inhibitor) subunit 3C	1	240991883	0.0312511	0.896962	0.971869	-0.125	0.858	0.947	-0.268	0.715	0.878	-0.267	0.702	0.858	0.762	0.334	0.594	0.417	0.596	0.791	0.188	0.788	0.916	-0.092	0.9	0.972	-0.551	0.431	0.663	2.618	0	0.007	0.221	0.722	0.946	0.193	0.771	0.936	-1.296	0.039	0.36	-1.174	0.061	0.272	-1.069	0.087	0.48	-1.25
Fgfbp3	fibroblast growth factor binding protein 3	1	-241188007	NS	NS	NS	NS	NS	NS	NS	NS	NS	NS	NS	NS	NS	NS	NS	NS	NS	NS	NS	NS	NS	NS	NS	NS	NS	NS	NS	NS	NS	NS	NS	NS	NS	NS	NS	NS	NS	NS	NS	NS	NS	NS	NS	NS	NS	NS
Ide	insulin degrading enzyme	1	241547868	-0.064996	0.498742	0.815257	-0.338	0.013	0.076	-0.262	0.064	0.248	-0.071	0.594	0.796	-0.286	0.06	0.226	-0.469	0.002	0.022	-0.08	0.553	0.779	-0.124	0.378	0.721	0.052	0.695	0.853	0.154	0.253	0.551	-0.144	0.23	0.685	0.014	0.909	0.977	-0.277	0.022	0.279	-0.302	0.012	0.11	-0.138	0.249	0.701	-0.108
Hhex	hematopoietically expressed homeobox	1	241736541	0.0717166	0.557463	0.846252	-0.626	0.001	0.012	-0.452	0.021	0.125	-0.735	0	0.003	-0.548	0.009	0.068	-0.371	0.076	0.236	-0.641	0.001	0.013	-0.435	0.026	0.192	-0.576	0.002	0.023	-0.476	0.011	0.084	-0.482	0.004	0.138	-0.465	0.009	0.135	-0.132	0.421	0.793	-0.461	0.006	0.071	-0.035	0.832	0.966	0.032
Cep55	centrosomal protein 55	1	242382809	NS	NS	NS	NS	NS	NS	NS	NS	NS	NS	NS	NS	NS	NS	NS	NS	NS	NS	NS	NS	NS	NS	NS	NS	NS	NS	NS	NS	NS	NS	NS	NS	NS	NS	NS	NS	NS	NS	NS	NS	NS	NS	NS	NS	NS	NS
Rbp4	retinol binding protein 4, plasma	1	242443794	-0.154849	0.338078	0.703108	-0.115	0.709	0.879	0.125	0.701	0.87	0.177	0.567	0.777	0.607	0.083	0.273	0.436	0.211	0.446	0.265	0.392	0.664	-0.355	0.276	0.634	1.152	0	0.006	-0.327	0.291	0.588	0.382	0.166	0.621	0.084	0.774	0.937	0.382	0.166	0.589	0.378	0.171	0.468	0.442	0.11	0.529	0.431
Pdlim1	PDZ and LIM domain 1	1	-245350086	NS	NS	NS	NS	NS	NS	NS	NS	NS	NS	NS	NS	NS	NS	NS	NS	NS	NS	NS	NS	NS	NS	NS	NS	NS	NS	NS	NS	NS	NS	NS	NS	NS	NS	NS	NS	NS	NS	NS	NS	NS	NS	NS	NS	NS	NS
Aldh18a1	aldehyde dehydrogenase 18 family, member A1	1	245685978	0.388336	2.53789e-05	0.00164933	NS	NS	NS	NS	NS	NS	NS	NS	NS	NS	NS	NS	NS	NS	NS	NS	NS	NS	NS	NS	NS	NS	NS	NS	NS	NS	NS	NS	NS	NS	NS	NS	NS	NS	NS	NS	NS	NS	NS	NS	NS	NS	NS
Zfp518a	zinc finger protein 518A	1	246057956	-0.756047	3.35296e-07	6.77481e-05	-1.117	0	0	-0.963	0	0	-0.208	0.161	0.397	-0.901	0	0	-0.043	0.796	0.904	-0.138	0.351	0.629	-0.277	0.077	0.346	-0.354	0.018	0.093	-0.326	0.029	0.158	-0.123	0.352	0.787	0.003	0.984	0.998	-0.096	0.468	0.82	0.085	0.518	0.781	-0.021	0.871	0.975	-0.11
Cox15	COX15 homolog, cytochrome c oxidase assembly protein (yeast)	1	247077101	-0.833419	1.39966e-06	0.000208784	-0.668	0	0	-0.711	0	0	-0.032	0.74	0.879	-0.785	0	0	0.186	0.087	0.259	-0.049	0.612	0.817	-0.073	0.468	0.781	-0.049	0.612	0.799	-0.031	0.745	0.898	0.083	0.33	0.768	-0.09	0.321	0.705	0.018	0.831	0.955	0.192	0.026	0.17	0.069	0.422	0.818	0.062
Hps1	Hermansky-Pudlak syndrome 1 homolog (human)	1	248109642	-0.114771	0.208583	0.578316	-0.016	0.86	0.947	-0.097	0.312	0.587	-0.242	0.009	0.061	-0.1	0.329	0.59	-0.385	0	0.005	-0.323	0.001	0.011	-0.097	0.309	0.664	-0.313	0.001	0.012	-0.384	0	0.002	-0.135	0.098	0.51	-0.265	0.003	0.071	-0.054	0.506	0.838	0.049	0.545	0.795	-0.009	0.909	0.982	0.058
Pyroxd2	pyridine nucleotide-disulphide oxidoreductase domain 2	1	248136868	0.68662	9.00643e-06	0.000807165	0.71	0	0	0.56	0	0.005	-0.157	0.247	0.503	0.579	0	0.006	-0.414	0.007	0.051	-0.268	0.05	0.204	-0.173	0.228	0.579	-0.292	0.033	0.139	-0.5	0	0.008	-0.046	0.702	0.941	-0.291	0.025	0.221	-0.079	0.512	0.84	0.218	0.073	0.301	-0.16	0.186	0.632	-0.25
Crtac1	cartilage acidic protein 1	1	248430155	0.0144555	0.814363	0.947125	0.492	0	0.004	0.712	0	0	0.239	0.061	0.224	0.883	0	0	0.265	0.065	0.214	0.199	0.117	0.349	0.351	0.009	0.106	0.404	0.002	0.021	0.042	0.738	0.895	0.015	0.895	0.981	0.016	0.893	0.976	0.071	0.531	0.847	-0.119	0.291	0.608	-0.111	0.325	0.76	0.075
Zfyve27	zinc finger, FYVE domain containing 27	1	248663072	0.125652	0.134601	0.4712	0.363	0	0.006	0.395	0	0.006	0.383	0	0.004	0.293	0.009	0.066	0.523	0	0	0.362	0	0.008	0.301	0.004	0.065	0.323	0.001	0.016	0.254	0.01	0.083	0.042	0.632	0.914	-0.035	0.703	0.919	0.064	0.465	0.819	0.083	0.341	0.655	0.052	0.553	0.878	0.037
Marveld1	MARVEL domain containing 1	1	248705156	0.0132206	0.90815	0.974895	-0.467	0.011	0.069	-0.628	0.001	0.021	-0.231	0.203	0.45	-0.58	0.005	0.047	-0.185	0.365	0.612	-0.467	0.011	0.08	-0.433	0.024	0.184	-0.102	0.574	0.77	-0.372	0.041	0.198	0.093	0.563	0.886	0.116	0.5	0.824	-0.029	0.856	0.96	0.02	0.9	0.964	0.109	0.497	0.852	-0.144
Pi4k2a	phosphatidylinositol 4-kinase type 2 alpha	1	248736383	0.292419	0.0124653	0.12259	0.629	0.001	0.014	0.976	0	0	-0.105	0.579	0.786	0.573	0.008	0.063	0.311	0.145	0.358	0.145	0.442	0.702	0.575	0.004	0.068	0.09	0.634	0.814	0.281	0.138	0.396	0.678	0	0.015	0.608	0.001	0.043	0.65	0	0.027	0.621	0	0.014	0.46	0.007	0.188	0.454
Morn4	MORN repeat containing 4	1	248764889	-0.167531	0.0949351	0.400218	0.237	0.117	0.326	0.143	0.366	0.637	0.314	0.039	0.167	0.359	0.036	0.165	0.496	0.004	0.034	0.342	0.024	0.131	0.123	0.438	0.759	0.366	0.016	0.087	0.017	0.909	0.968	0.152	0.258	0.71	0.123	0.39	0.756	0.132	0.325	0.737	0.091	0.499	0.77	0.108	0.419	0.818	-0.131
Dhdpsl	dihydrodipicolinate synthase-like, mitochondrial	1	248779288	0.00654234	0.957214	0.987786	0.702	0	0.003	0.72	0	0.006	0.508	0.005	0.043	0.742	0	0.008	0.602	0.003	0.028	0.503	0.005	0.053	0.519	0.006	0.084	0.749	0	0.002	0.103	0.562	0.802	0.163	0.305	0.749	0.781	0	0.003	0.143	0.37	0.765	0.292	0.068	0.289	0.234	0.143	0.579	0.097
Scd	stearoyl-CoA desaturase (delta-9-desaturase)	1	249358104	-0.743617	0.0156688	0.140958	-0.959	0.02	0.103	-0.598	0.165	0.425	-1.354	0.001	0.016	-0.847	0.067	0.242	-0.951	0.04	0.156	-1.035	0.012	0.086	-0.652	0.131	0.444	-1.082	0.009	0.059	-0.476	0.244	0.541	-0.309	0.396	0.81	-0.48	0.216	0.602	-0.235	0.518	0.842	-0.316	0.386	0.688	-0.19	0.601	0.896	0.022
Ndufb8	NADH dehydrogenase (ubiquinone) 1 beta subcomplex 8	1	249597401	-0.128352	0.224293	0.595454	0.083	0.376	0.648	0.005	0.959	0.987	0.258	0.007	0.05	0.093	0.38	0.638	0.254	0.017	0.09	0.197	0.037	0.169	0.341	0.001	0.024	0.264	0.005	0.042	0.09	0.337	0.637	0.267	0.002	0.088	0.3	0.001	0.044	0.248	0.003	0.12	0.354	0	0.005	0.247	0.003	0.139	0.166
Hif1an	hypoxia-inducible factor 1, alpha subunit inhibitor	1	249607944	0.154133	0.0385006	0.246604	0.312	0.008	0.055	0.193	0.114	0.344	0.092	0.423	0.67	0.262	0.045	0.192	0.453	0.001	0.009	0.244	0.036	0.167	-0.003	0.979	0.995	0.267	0.022	0.105	0.172	0.137	0.396	0.268	0.01	0.21	0.261	0.018	0.193	0.187	0.071	0.449	0.165	0.109	0.371	0.061	0.552	0.878	-0.084
Mrpl43	mitochondrial ribosomal protein L43	1	-250072418	-0.561913	1.88475e-06	0.000249852	NS	NS	NS	NS	NS	NS	NS	NS	NS	NS	NS	NS	NS	NS	NS	NS	NS	NS	NS	NS	NS	NS	NS	NS	NS	NS	NS	NS	NS	NS	NS	NS	NS	NS	NS	NS	NS	NS	NS	NS	NS	NS	NS
Peo1	progressive external ophthalmoplegia 1	1	250073349	-0.083003	0.3794	0.737432	0.3	0	0.008	0.292	0.001	0.02	0.289	0.001	0.012	0.199	0.036	0.165	0.293	0.002	0.022	0.22	0.009	0.073	0.233	0.009	0.103	0.204	0.016	0.085	0.302	0	0.009	0.03	0.687	0.936	0.104	0.192	0.576	0.003	0.97	0.995	0.114	0.127	0.404	-0.123	0.101	0.51	0.017
Sfxn3	sideroflexin 3	1	250113685	NS	NS	NS	NS	NS	NS	NS	NS	NS	NS	NS	NS	NS	NS	NS	NS	NS	NS	NS	NS	NS	NS	NS	NS	NS	NS	NS	NS	NS	NS	NS	NS	NS	NS	NS	NS	NS	NS	NS	NS	NS	NS	NS	NS	NS	NS
Kazald1	Kazal-type serine peptidase inhibitor domain 1	1	250189940	-0.144066	0.218972	0.589345	-0.351	0.086	0.27	-0.457	0.034	0.172	-0.016	0.936	0.975	-0.161	0.482	0.717	0.358	0.121	0.318	0.36	0.079	0.274	0.766	0	0.02	0.098	0.629	0.811	-0.129	0.527	0.779	0.686	0	0.031	0.109	0.572	0.863	0.254	0.162	0.587	0.669	0	0.014	0.437	0.017	0.255	0.74
Btrc	beta-transducin repeat containing	1	250528729	-0.160918	0.0284086	0.205136	0.311	0.002	0.023	0.256	0.016	0.106	0.516	0	0	0.304	0.008	0.063	0.517	0	0.001	0.409	0	0.003	0.055	0.601	0.856	0.503	0	0	0.101	0.315	0.614	0.062	0.486	0.855	-0.063	0.506	0.828	-0.027	0.761	0.933	0.147	0.102	0.36	-0.019	0.83	0.964	-0.073
Mgea5	meningioma expressed antigen 5 (hyaluronidase)	1	-250966387	NS	NS	NS	NS	NS	NS	NS	NS	NS	NS	NS	NS	NS	NS	NS	NS	NS	NS	NS	NS	NS	NS	NS	NS	NS	NS	NS	NS	NS	NS	NS	NS	NS	NS	NS	NS	NS	NS	NS	NS	NS	NS	NS	NS	NS	NS
Kcnip2	Kv channel-interacting protein 2	1	-251008677	-0.980416	1.38015e-05	0.00106143	NS	NS	NS	NS	NS	NS	NS	NS	NS	NS	NS	NS	NS	NS	NS	NS	NS	NS	NS	NS	NS	NS	NS	NS	NS	NS	NS	NS	NS	NS	NS	NS	NS	NS	NS	NS	NS	NS	NS	NS	NS	NS	NS
Kcnip2	Kv channel-interacting protein 2	1	-251008677	NS	NS	NS	NS	NS	NS	NS	NS	NS	NS	NS	NS	NS	NS	NS	NS	NS	NS	NS	NS	NS	NS	NS	NS	NS	NS	NS	NS	NS	NS	NS	NS	NS	NS	NS	NS	NS	NS	NS	NS	NS	NS	NS	NS	NS	NS
RGD1564887	similar to 9130011E15Rik protein	1	251035292	0.132641	0.093191	0.396296	0.564	0	0	0.504	0	0.001	0.593	0	0	0.695	0	0	0.34	0.005	0.039	0.23	0.032	0.153	-0.13	0.243	0.598	0.271	0.011	0.069	0.319	0.003	0.036	-0.026	0.781	0.959	-0.147	0.146	0.516	0.156	0.1	0.497	-0.219	0.022	0.155	0.009	0.92	0.984	-0.153
Hps6	Hermansky-Pudlak syndrome 6	1	251226343	-0.0518304	0.56706	0.850997	-0.347	0.001	0.008	-0.295	0.005	0.05	-0.225	0.022	0.115	-0.238	0.032	0.154	-0.208	0.06	0.204	-0.308	0.002	0.027	-0.126	0.22	0.571	-0.328	0.001	0.014	-0.162	0.099	0.332	-0.006	0.94	0.99	-0.035	0.704	0.92	-0.097	0.266	0.696	-0.003	0.971	0.991	0.048	0.578	0.886	-0.134
Nfkb2	nuclear factor of kappa light polypeptide gene enhancer in B-cells 2, p49/p100	1	251521558	0.206705	0.00361152	0.0539533	0.249	0.033	0.143	0.293	0.017	0.111	0.399	0.001	0.012	0.47	0	0.009	0.4	0.002	0.024	0.372	0.002	0.024	0.2	0.102	0.395	0.418	0	0.008	0.22	0.058	0.244	0.021	0.838	0.969	0.136	0.215	0.6	0.164	0.112	0.513	0.034	0.739	0.898	0.417	0	0.021	0.068
Actr1a	ARP1 actin-related protein 1 homolog A, centractin alpha (yeast)	1	251592428	-0.0459574	0.4933	0.812973	0.245	0.02	0.103	0.149	0.174	0.437	0.416	0	0.003	0.188	0.11	0.324	0.271	0.022	0.106	0.164	0.116	0.348	0.082	0.453	0.771	0.441	0	0.001	0.026	0.802	0.929	-0.014	0.884	0.979	0.02	0.84	0.961	0.056	0.548	0.855	-0.113	0.223	0.537	0.004	0.963	0.992	-0.098
Trim8	tripartite motif-containing 8	1	251724889	0.173053	0.105742	0.423637	0.162	0.095	0.287	0.132	0.196	0.467	0.02	0.837	0.929	0.074	0.497	0.729	0.134	0.219	0.456	0.07	0.474	0.725	0.318	0.002	0.047	-0.142	0.145	0.352	-0.08	0.412	0.702	-0.057	0.507	0.863	0.009	0.925	0.982	-0.098	0.258	0.689	-0.05	0.563	0.808	0.01	0.906	0.981	0.169
RGD1311783	similar to RIKEN cDNA 2010012O05	1	251994317	0.350187	0.00636229	0.0791263	-0.341	0.012	0.074	-0.398	0.006	0.055	-0.125	0.353	0.611	-0.108	0.475	0.711	-0.468	0.002	0.023	-0.273	0.044	0.189	-0.351	0.014	0.135	-0.067	0.619	0.803	0.051	0.704	0.878	0.15	0.213	0.672	0.384	0.003	0.079	0.015	0.898	0.975	-0.099	0.41	0.706	0.056	0.641	0.904	-0.02
Cnnm2	cyclin M2	1	252077258	-0.214265	0.00331462	0.0508075	-0.48	0	0.001	-0.516	0	0.001	-0.221	0.045	0.184	-0.728	0	0	-0.236	0.058	0.198	-0.251	0.023	0.126	-0.244	0.035	0.226	-0.289	0.009	0.06	-0.428	0	0.005	-0.134	0.169	0.624	0.13	0.211	0.597	0.049	0.618	0.883	-0.163	0.096	0.348	-0.043	0.661	0.911	-0.151
Pcgf6	polycomb group ring finger 6	1	252357988	-0.399522	0.000704277	0.0178632	-0.583	0	0	-0.508	0	0	-0.019	0.839	0.93	-0.646	0	0	0	0.997	0.999	-0.016	0.864	0.948	-0.284	0.005	0.075	0.106	0.269	0.512	-0.091	0.34	0.639	-0.177	0.039	0.356	-0.191	0.036	0.265	-0.11	0.198	0.63	-0.184	0.032	0.189	-0.051	0.55	0.878	-0.152
Usmg5	up-regulated during skeletal muscle growth 5 homolog (mouse)	1	-252406534	NS	NS	NS	NS	NS	NS	NS	NS	NS	NS	NS	NS	NS	NS	NS	NS	NS	NS	NS	NS	NS	NS	NS	NS	NS	NS	NS	NS	NS	NS	NS	NS	NS	NS	NS	NS	NS	NS	NS	NS	NS	NS	NS	NS	NS	NS
Pdcd11	programmed cell death 11	1	252413499	0.168602	0.155196	0.504479	-0.271	0.067	0.228	-0.558	0	0.011	-0.139	0.346	0.605	-0.433	0.01	0.071	-0.131	0.43	0.669	-0.309	0.037	0.17	-0.217	0.162	0.494	-0.354	0.017	0.09	-0.265	0.073	0.278	0.02	0.877	0.978	-0.069	0.622	0.884	-0.046	0.727	0.922	-0.006	0.965	0.989	0.068	0.603	0.896	-0.242
Calhm2	calcium homeostasis modulator 2	1	-252454947	NS	NS	NS	NS	NS	NS	NS	NS	NS	NS	NS	NS	NS	NS	NS	NS	NS	NS	NS	NS	NS	NS	NS	NS	NS	NS	NS	NS	NS	NS	NS	NS	NS	NS	NS	NS	NS	NS	NS	NS	NS	NS	NS	NS	NS	NS
Obfc1	oligonucleotide/oligosaccharide-binding fold containing 1	1	252875485	0.208388	0.0263724	0.196169	0.066	0.517	0.764	0.012	0.913	0.969	-0.009	0.93	0.973	0.038	0.743	0.881	0.11	0.342	0.589	-0.076	0.459	0.715	-0.114	0.29	0.645	-0.12	0.244	0.485	-0.333	0.001	0.021	0.045	0.626	0.912	-0.061	0.534	0.841	0.058	0.528	0.846	0.072	0.432	0.721	0.129	0.158	0.597	0.021
Col17a1	collagen, type XVII, alpha 1	1	-253012167	NS	NS	NS	NS	NS	NS	NS	NS	NS	NS	NS	NS	NS	NS	NS	NS	NS	NS	NS	NS	NS	NS	NS	NS	NS	NS	NS	NS	NS	NS	NS	NS	NS	NS	NS	NS	NS	NS	NS	NS	NS	NS	NS	NS	NS	NS
Col17a1	collagen, type XVII, alpha 1	1	-253012167	NS	NS	NS	NS	NS	NS	NS	NS	NS	NS	NS	NS	NS	NS	NS	NS	NS	NS	NS	NS	NS	NS	NS	NS	NS	NS	NS	NS	NS	NS	NS	NS	NS	NS	NS	NS	NS	NS	NS	NS	NS	NS	NS	NS	NS	NS
RGD1305481	hypothetical LOC294030	1	253079655	-0.299208	0.00317842	0.049229	NS	NS	NS	NS	NS	NS	NS	NS	NS	NS	NS	NS	NS	NS	NS	NS	NS	NS	NS	NS	NS	NS	NS	NS	NS	NS	NS	NS	NS	NS	NS	NS	NS	NS	NS	NS	NS	NS	NS	NS	NS	NS	NS
Gsto1	glutathione S-transferase omega 1	1	253228546	0.0916788	0.26953	0.644	-0.083	0.353	0.627	-0.109	0.245	0.522	-0.163	0.07	0.243	-0.131	0.194	0.445	-0.143	0.157	0.375	-0.181	0.044	0.188	-0.162	0.086	0.366	-0.063	0.479	0.698	-0.295	0.001	0.019	0.022	0.778	0.959	-0.091	0.281	0.667	0.077	0.331	0.743	-0.036	0.647	0.855	0.029	0.716	0.932	-0.022
Gsto2	glutathione S-transferase omega 2	1	253239392	NS	NS	NS	NS	NS	NS	NS	NS	NS	NS	NS	NS	NS	NS	NS	NS	NS	NS	NS	NS	NS	NS	NS	NS	NS	NS	NS	NS	NS	NS	NS	NS	NS	NS	NS	NS	NS	NS	NS	NS	NS	NS	NS	NS	NS	NS
Itprip	inositol 1,4,5-trisphosphate receptor interacting protein	1	253286173	NS	NS	NS	NS	NS	NS	NS	NS	NS	NS	NS	NS	NS	NS	NS	NS	NS	NS	NS	NS	NS	NS	NS	NS	NS	NS	NS	NS	NS	NS	NS	NS	NS	NS	NS	NS	NS	NS	NS	NS	NS	NS	NS	NS	NS	NS
Xpnpep1	X-prolyl aminopeptidase (aminopeptidase P) 1, soluble	1	259089650	0.0718009	0.167868	0.523873	-0.07	0.424	0.691	-0.206	0.026	0.142	-0.174	0.048	0.192	-0.274	0.006	0.054	0.011	0.914	0.965	-0.087	0.319	0.602	-0.171	0.065	0.32	-0.006	0.949	0.977	-0.277	0.002	0.026	0.011	0.886	0.979	-0.075	0.364	0.737	0.017	0.823	0.953	-0.048	0.535	0.791	-0.102	0.19	0.638	-0.142
Smndc1	survival motor neuron domain containing 1	1	-259596813	NS	NS	NS	NS	NS	NS	NS	NS	NS	NS	NS	NS	NS	NS	NS	NS	NS	NS	NS	NS	NS	NS	NS	NS	NS	NS	NS	NS	NS	NS	NS	NS	NS	NS	NS	NS	NS	NS	NS	NS	NS	NS	NS	NS	NS	NS
Pdcd4	programmed cell death 4	1	260183647	-0.348587	0.051813	0.290294	0.012	0.963	0.986	-0.364	0.173	0.435	-0.02	0.937	0.975	-0.194	0.495	0.727	-0.954	0.001	0.013	0.107	0.673	0.856	-0.143	0.59	0.85	-0.025	0.92	0.966	-0.459	0.071	0.273	0.251	0.265	0.716	-0.434	0.072	0.37	0.557	0.014	0.231	0.393	0.082	0.319	0.085	0.706	0.93	0.353
Shoc2	soc-2 (suppressor of clear) homolog (C. elegans)	1	260218312	NS	NS	NS	NS	NS	NS	NS	NS	NS	NS	NS	NS	NS	NS	NS	NS	NS	NS	NS	NS	NS	NS	NS	NS	NS	NS	NS	NS	NS	NS	NS	NS	NS	NS	NS	NS	NS	NS	NS	NS	NS	NS	NS	NS	NS	NS
Gpam	glycerol-3-phosphate acyltransferase, mitochondrial	1	-261370264	NS	NS	NS	NS	NS	NS	NS	NS	NS	NS	NS	NS	NS	NS	NS	NS	NS	NS	NS	NS	NS	NS	NS	NS	NS	NS	NS	NS	NS	NS	NS	NS	NS	NS	NS	NS	NS	NS	NS	NS	NS	NS	NS	NS	NS	NS
Zdhhc6	zinc finger, DHHC-type containing 6	1	261600778	0.180175	0.00683556	0.082749	0.013	0.904	0.966	0.017	0.882	0.957	0.043	0.697	0.855	-0.009	0.939	0.974	-0.237	0.057	0.196	-0.01	0.93	0.974	-0.091	0.431	0.755	0.25	0.024	0.112	-0.317	0.004	0.046	-0.087	0.37	0.794	0.009	0.934	0.985	0.039	0.693	0.909	0.088	0.365	0.674	-0.051	0.605	0.897	0.079
Tcf7l2	transcription factor 7-like 2 (T-cell specific, HMG-box)	1	262032295	-0.153067	0.104143	0.420463	-0.31	0.133	0.352	-0.737	0.001	0.017	-0.523	0.012	0.075	-0.602	0.01	0.072	-0.8	0.001	0.01	-0.412	0.046	0.194	-0.822	0	0.011	-0.494	0.017	0.09	-0.416	0.044	0.206	-0.205	0.263	0.714	-0.233	0.232	0.624	0.123	0.501	0.838	0.028	0.88	0.956	-0.193	0.291	0.733	-0.282
Nrap	nebulin-related anchoring protein	1	262591453	0.222602	0.144033	0.487107	0.249	0.752	0.902	0.292	0.726	0.883	0.167	0.833	0.927	1.381	0.123	0.344	0.675	0.449	0.684	0.716	0.366	0.642	0.11	0.894	0.971	0.15	0.85	0.933	3.019	0	0.006	0.159	0.821	0.963	0.699	0.352	0.729	-0.982	0.164	0.589	-0.738	0.295	0.613	-0.45	0.523	0.865	-0.926
Casp7	caspase 7	1	262689299	0.212658	0.00292082	0.0463039	-0.034	0.709	0.879	0.134	0.166	0.427	-0.036	0.696	0.855	0.061	0.556	0.769	0.033	0.75	0.878	-0.031	0.737	0.89	0.018	0.856	0.957	-0.143	0.12	0.314	-0.136	0.139	0.398	-0.273	0.001	0.069	-0.271	0.002	0.065	-0.309	0	0.031	-0.198	0.016	0.131	-0.115	0.161	0.603	-0.093
Dclre1a	DNA cross-link repair 1A, PSO2 homolog (S. cerevisiae)	1	262822175	0.0860568	0.178578	0.538911	0.156	0.141	0.367	0.066	0.551	0.778	0.25	0.019	0.104	0.345	0.004	0.043	0.14	0.239	0.48	0.249	0.019	0.113	0.056	0.615	0.863	0.244	0.022	0.105	-0.101	0.341	0.639	-0.051	0.589	0.897	-0.019	0.853	0.964	-0.013	0.886	0.971	0.213	0.025	0.168	0.168	0.075	0.463	0.118
Dclre1a	DNA cross-link repair 1A, PSO2 homolog (S. cerevisiae)	1	262822175	-0.00896869	0.875845	0.966801	0.175	0.128	0.345	0.092	0.447	0.704	0.416	0	0.008	0.279	0.032	0.154	0.235	0.07	0.225	0.222	0.055	0.218	0.036	0.768	0.929	0.381	0.001	0.015	0.017	0.881	0.959	-0.034	0.737	0.95	-0.046	0.669	0.903	0.016	0.877	0.969	0.141	0.17	0.467	0.13	0.204	0.654	0.099
Fam160b1	family with sequence similarity 160, member B1	1	263668085	NS	NS	NS	NS	NS	NS	NS	NS	NS	NS	NS	NS	NS	NS	NS	NS	NS	NS	NS	NS	NS	NS	NS	NS	NS	NS	NS	NS	NS	NS	NS	NS	NS	NS	NS	NS	NS	NS	NS	NS	NS	NS	NS	NS	NS	NS
Eno4	enolase family member 4	1	265466484	NS	NS	NS	NS	NS	NS	NS	NS	NS	NS	NS	NS	NS	NS	NS	NS	NS	NS	NS	NS	NS	NS	NS	NS	NS	NS	NS	NS	NS	NS	NS	NS	NS	NS	NS	NS	NS	NS	NS	NS	NS	NS	NS	NS	NS	NS
Emx2	empty spiracles homeobox 2	1	266004256	-0.239981	0.000212144	0.00763875	-0.115	0.519	0.765	0.126	0.501	0.744	0.036	0.838	0.93	0.427	0.034	0.161	0.029	0.885	0.949	0.154	0.386	0.659	-0.061	0.743	0.92	-0.003	0.987	0.994	0.043	0.81	0.931	-0.028	0.859	0.975	0.218	0.197	0.581	0.005	0.974	0.997	0.064	0.684	0.873	0.015	0.927	0.985	-0.135
RGD1305500	similar to hypothetical protein FLJ13188	1	266749512	0.127947	0.0415382	0.257023	0.247	0.002	0.019	0.329	0	0.004	0.061	0.434	0.679	0.091	0.297	0.559	-0.027	0.761	0.885	0.06	0.439	0.701	-0.039	0.631	0.873	-0.038	0.622	0.805	0.019	0.81	0.931	0.011	0.875	0.977	-0.007	0.92	0.98	0.086	0.214	0.645	0.064	0.357	0.667	0.059	0.39	0.81	-0.04
RGD1308127	similar to 2700078E11Rik protein	1	-267131709	NS	NS	NS	NS	NS	NS	NS	NS	NS	NS	NS	NS	NS	NS	NS	NS	NS	NS	NS	NS	NS	NS	NS	NS	NS	NS	NS	NS	NS	NS	NS	NS	NS	NS	NS	NS	NS	NS	NS	NS	NS	NS	NS	NS	NS	NS
Eif3a	eukaryotic translation initiation factor 3, subunit A	1	267369509	-0.107259	0.158681	0.510251	-0.067	0.278	0.549	0.003	0.958	0.986	0.084	0.171	0.41	0.05	0.466	0.705	0.126	0.071	0.226	0.186	0.003	0.035	-0.039	0.546	0.83	0.167	0.007	0.051	0.112	0.071	0.273	-0.121	0.028	0.317	-0.159	0.007	0.122	-0.145	0.009	0.193	-0.175	0.002	0.036	-0.136	0.014	0.24	-0.163
Fam45a	family with sequence similarity 45, member A	1	267417682	0.306626	0.0102567	0.107727	-0.005	0.962	0.986	-0.032	0.784	0.912	0	0.997	1	0.025	0.838	0.928	0.159	0.2	0.43	-0.073	0.507	0.752	-0.082	0.481	0.792	0.067	0.543	0.748	-0.32	0.004	0.045	0.091	0.351	0.786	0.102	0.33	0.715	-0.013	0.896	0.974	-0.079	0.423	0.716	-0.067	0.496	0.852	-0.149
Prdx3	peroxiredoxin 3	1	267468371	-0.11052	0.135639	0.473282	0.135	0.095	0.286	0.092	0.279	0.558	0.078	0.335	0.597	0.23	0.012	0.083	0.185	0.043	0.163	0.016	0.842	0.939	-0.071	0.402	0.736	0.244	0.003	0.028	0.002	0.978	0.993	0.128	0.077	0.463	0.155	0.044	0.29	0.093	0.198	0.63	0.119	0.1	0.357	0.063	0.381	0.804	0.003
Grk5	G protein-coupled receptor kinase 5	1	267495533	0.28167	0.0207454	0.167607	-0.232	0.099	0.293	-0.156	0.291	0.568	-0.086	0.538	0.761	-0.067	0.672	0.84	-0.051	0.746	0.876	-0.215	0.126	0.365	-0.189	0.2	0.548	0.055	0.696	0.853	-0.3	0.033	0.174	-0.017	0.89	0.98	-0.187	0.16	0.537	0.051	0.682	0.906	-0.438	0.001	0.02	-0.112	0.371	0.796	-0.065
Prr12	proline rich 12	1	-	-0.0339289	0.601032	0.863122	0.545	0	0	0.654	0	0	0.78	0	0	0.587	0	0	0.67	0	0	0.668	0	0	0.557	0	0.001	0.741	0	0	0.414	0	0.006	-0.141	0.147	0.591	-0.197	0.057	0.333	-0.009	0.929	0.984	0.086	0.374	0.679	0.075	0.436	0.819	0.045
LOC499243	LOC499243 (LOC499243) mRNA.	1	-	-0.257283	0.033446	0.227818	0.255	0.125	0.341	0.323	0.065	0.25	0.104	0.528	0.753	0.065	0.728	0.872	0.009	0.962	0.984	0.187	0.26	0.543	0.391	0.026	0.192	-0.029	0.863	0.938	-0.076	0.644	0.85	0.176	0.233	0.688	0.007	0.963	0.993	0.265	0.074	0.452	0.411	0.006	0.072	0.208	0.159	0.6	0.119
LOC498989	similar to Ab2-143 (LOC498989) mRNA.	1	-	-0.0411917	0.836459	0.954358	-0.699	0	0.006	-0.333	0.098	0.316	-0.259	0.174	0.413	-0.699	0.001	0.021	-0.31	0.149	0.364	-0.036	0.849	0.942	0.311	0.122	0.429	-0.448	0.02	0.098	0.142	0.454	0.734	0.072	0.669	0.929	0.087	0.628	0.887	0.063	0.709	0.915	-0.116	0.493	0.766	0.227	0.182	0.626	0.205
LOC365510	similar to Avian reticuloendotheliosis viral (v-rel) oncogene related B (LOC365510) mRNA.	1	-	0.021891	0.780405	0.935762	0.234	0.043	0.172	0.255	0.036	0.177	0.436	0	0.005	0.519	0	0.004	0.443	0.001	0.011	0.28	0.016	0.099	0.325	0.008	0.095	0.402	0.001	0.01	0.299	0.01	0.08	0.32	0.002	0.099	0.113	0.298	0.682	0.219	0.034	0.339	0.167	0.103	0.361	0.351	0.001	0.064	0.142
Deadc1	deaminase domain containing 1	1	-	-0.137362	0.0748461	0.354109	-0.353	0.002	0.018	-0.381	0.001	0.021	-0.286	0.01	0.068	-0.485	0	0.004	-0.536	0	0.001	-0.338	0.002	0.031	-0.348	0.003	0.056	-0.315	0.005	0.039	-0.495	0	0.001	0.014	0.885	0.979	0.006	0.956	0.992	0.123	0.21	0.643	-0.045	0.648	0.855	0.037	0.707	0.93	0.039
Rbbp6	retinoblastoma binding protein 6	1	-	-0.0998953	0.2286	0.601198	-0.162	0.156	0.391	-0.032	0.792	0.917	-0.036	0.754	0.886	-0.077	0.548	0.763	0.06	0.642	0.819	0.085	0.452	0.71	0.404	0.001	0.028	-0.151	0.186	0.41	0.212	0.063	0.257	0.001	0.994	0.999	-0.153	0.157	0.532	-0.139	0.17	0.596	-0.173	0.089	0.334	-0.106	0.297	0.737	-0.179
Odz4	odz, odd Oz/ten-m homolog 4 (Drosophila)	1	-	0.174321	0.178807	0.538943	0.421	0.027	0.124	0.401	0.044	0.199	0.443	0.02	0.106	0.51	0.017	0.104	0.424	0.047	0.173	0.478	0.012	0.086	0.891	0	0.002	0.324	0.087	0.258	0.023	0.903	0.965	0.267	0.113	0.538	0.207	0.248	0.635	0.001	0.994	0.999	0.495	0.004	0.058	0.505	0.003	0.131	0.622
Snrpd2l	small nuclear ribonucleoprotein D2-like	1	-	-0.170067	0.0271817	0.200102	0.153	0.173	0.416	0.091	0.443	0.702	-0.085	0.45	0.692	0.043	0.736	0.877	-0.001	0.996	0.999	0.115	0.307	0.591	0.192	0.105	0.399	-0.038	0.733	0.875	0.016	0.887	0.961	0.115	0.249	0.702	0.053	0.617	0.882	0.254	0.012	0.218	0.319	0.002	0.036	0.205	0.042	0.363	0.019
Foxd4	forkhead box D4	1	-	-0.0357353	0.717746	0.909101	-0.789	0	0.001	-0.595	0.002	0.03	-0.621	0.001	0.012	-0.442	0.031	0.151	-0.334	0.101	0.286	-0.726	0	0.004	-0.548	0.004	0.068	-0.553	0.003	0.026	-0.417	0.022	0.133	-0.315	0.051	0.398	-0.596	0.001	0.035	-0.226	0.161	0.587	-0.541	0.001	0.026	-0.564	0.001	0.056	-0.016
Atrnl1	attractin like 1	1	-	-0.165985	0.0383729	0.24607	-0.28	0.045	0.178	-0.472	0.002	0.025	-0.004	0.975	0.992	-0.143	0.36	0.62	-0.172	0.271	0.517	-0.055	0.69	0.867	0.087	0.552	0.833	0.032	0.818	0.917	-0.344	0.014	0.101	-0.1	0.419	0.825	-0.095	0.473	0.808	0.164	0.186	0.618	0.069	0.577	0.815	-0.241	0.053	0.402	-0.024
Trpm6	transient receptor potential cation channel, subfamily M, member 6	1	-	-0.062864	0.295253	0.666591	0.102	0.574	0.802	0.042	0.825	0.935	-0.01	0.954	0.982	0.112	0.582	0.785	0.233	0.254	0.498	-0.053	0.768	0.905	0.028	0.881	0.965	0.136	0.454	0.68	0.056	0.756	0.906	0.019	0.907	0.983	0.087	0.612	0.881	0.177	0.273	0.7	0.091	0.571	0.812	0.273	0.091	0.491	-0.172
Pdzd7	PDZ domain containing 7	1	-	0.00599313	0.937625	0.981799	0.207	0.042	0.172	0.145	0.174	0.437	0.258	0.012	0.074	0.124	0.276	0.538	0.356	0.002	0.021	0.145	0.154	0.409	0.145	0.174	0.51	0.2	0.05	0.183	0.117	0.247	0.544	-0.074	0.413	0.822	-0.123	0.203	0.587	-0.09	0.321	0.735	-0.171	0.059	0.269	-0.05	0.58	0.886	-0.023
RGD1307158	similar to oocyte-testis gene 1	1	-	-0.072923	0.464012	0.795829	-0.473	0.001	0.013	-0.415	0.006	0.057	-0.503	0	0.01	-0.435	0.007	0.059	-0.455	0.005	0.039	-0.396	0.006	0.054	0.297	0.047	0.268	-0.373	0.009	0.06	-0.036	0.801	0.928	0.127	0.313	0.755	0.005	0.97	0.994	-0.05	0.692	0.909	0.046	0.713	0.886	-0.089	0.482	0.843	0.121
Ryr1l	ryanodine receptor 1-like	1	-	-0.111324	0.714376	0.907956	0.019	0.981	0.993	-0.208	0.808	0.925	0.306	0.707	0.859	1.175	0.201	0.456	0.706	0.441	0.678	0.642	0.431	0.695	0.278	0.745	0.921	-0.248	0.761	0.889	2.995	0	0.008	0.4	0.58	0.894	0.542	0.483	0.815	-1.056	0.146	0.567	-0.564	0.437	0.725	-0.65	0.37	0.795	-1.189
Arap1	ArfGAP with RhoGAP domain, ankyrin repeat and PH domain 1	1	-	0.111038	0.314476	0.682572	0.061	0.67	0.858	0.143	0.345	0.619	0.232	0.109	0.315	0.051	0.752	0.885	-0.181	0.266	0.512	0.415	0.005	0.047	0.422	0.006	0.082	0.19	0.19	0.415	0.162	0.263	0.561	0.14	0.276	0.723	0.091	0.506	0.828	0.239	0.064	0.435	0.188	0.145	0.43	0.297	0.022	0.275	0.29
RGD1308428	similar to RIKEN cDNA 4931406P16	1	-	-0.0465226	0.637792	0.879869	-0.52	0	0.003	-0.504	0	0.011	-0.478	0	0.009	-0.584	0	0.005	-0.344	0.023	0.109	-0.424	0.002	0.025	-0.36	0.011	0.116	-0.499	0	0.005	-0.302	0.024	0.14	-0.321	0.007	0.182	-0.486	0	0.017	-0.24	0.044	0.375	-0.318	0.008	0.086	-0.246	0.04	0.355	-0.033
RGD1560528	similar to flt3 ligand	1	-	0.0787231	0.438224	0.778188	-0.44	0	0.001	-0.476	0	0.002	-0.375	0	0.008	-0.462	0	0.004	-0.401	0.001	0.01	-0.442	0	0.002	-0.24	0.028	0.199	-0.307	0.003	0.031	-0.24	0.02	0.126	-0.139	0.129	0.566	-0.158	0.107	0.44	-0.083	0.366	0.762	-0.187	0.042	0.223	-0.048	0.6	0.895	-0.169
Fam18b-ps1	family with sequence similarity 18, member B, pseudogene 1	1	-	0.2539	0.00495146	0.0669608	-0.089	0.198	0.451	0.077	0.289	0.567	-0.193	0.006	0.047	-0.054	0.489	0.722	-0.147	0.06	0.204	-0.109	0.117	0.348	-0.227	0.002	0.045	-0.115	0.096	0.275	-0.306	0	0.001	-0.048	0.433	0.831	-0.012	0.854	0.964	0.057	0.352	0.753	0.055	0.368	0.676	-0.11	0.074	0.461	-0.059
Zfp28	zinc finger protein 28	1	-	0.0405388	0.551505	0.842901	0.397	0.006	0.047	0.349	0.021	0.126	0.067	0.64	0.822	0.254	0.116	0.334	0.265	0.101	0.285	0.128	0.37	0.645	0.063	0.673	0.89	0.085	0.553	0.756	0.092	0.521	0.775	0.074	0.56	0.885	0.041	0.764	0.935	0.071	0.576	0.867	-0.034	0.79	0.92	0.027	0.83	0.964	0.071
RGD1309374	LOC361485	1	-	-0.0849005	0.0761465	0.357424	-0.126	0.234	0.497	-0.26	0.021	0.123	-0.192	0.07	0.244	-0.26	0.03	0.149	-0.237	0.048	0.174	-0.265	0.013	0.089	-0.194	0.083	0.359	-0.308	0.004	0.035	-0.11	0.299	0.597	-0.257	0.007	0.178	-0.219	0.03	0.242	-0.251	0.008	0.184	-0.309	0.001	0.03	-0.259	0.007	0.182	-0.291
Eml3	echinoderm microtubule associated protein like 3	1	-	0.0622832	0.217649	0.588505	-0.322	0	0.002	-0.373	0	0.002	-0.232	0.004	0.038	-0.133	0.141	0.371	-0.248	0.007	0.047	-0.332	0	0.002	-0.125	0.14	0.457	-0.354	0	0.001	-0.03	0.709	0.88	-0.024	0.735	0.95	-0.091	0.23	0.621	-0.231	0.001	0.083	-0.194	0.007	0.079	-0.059	0.408	0.818	-0.17
RGD1563867	similar to ribosomal protein L36	1	-	-0.106124	0.304135	0.674353	-0.217	0.044	0.174	-0.232	0.041	0.19	-0.412	0	0.005	-0.261	0.032	0.154	-0.266	0.029	0.125	-0.18	0.093	0.304	0.041	0.714	0.905	-0.386	0	0.008	-0.137	0.201	0.487	0.017	0.862	0.975	-0.013	0.901	0.977	0.087	0.36	0.758	0.121	0.205	0.516	0.075	0.432	0.819	0.078
Ccdc85b	coiled-coil domain containing 85B	1	-	-0.162438	0.242567	0.61643	-0.429	0.002	0.019	-0.472	0.001	0.02	-0.623	0	0.001	-0.672	0	0.001	-0.348	0.023	0.109	-0.694	0	0	0.017	0.907	0.973	-0.658	0	0	-0.535	0	0.004	0.104	0.386	0.804	-0.14	0.276	0.661	0.002	0.985	0.999	0.127	0.292	0.609	0.008	0.948	0.989	0.153
Srp72l	signal recognition particle 72-like	1	-	-0.169539	0.0298918	0.211114	-0.272	0.002	0.02	-0.245	0.007	0.066	-0.253	0.004	0.035	-0.4	0	0.003	-0.342	0.001	0.008	-0.223	0.01	0.078	-0.309	0.001	0.026	-0.252	0.004	0.034	-0.137	0.111	0.352	-0.1	0.191	0.646	-0.229	0.005	0.108	-0.035	0.644	0.891	0.022	0.778	0.916	-0.048	0.529	0.868	-0.213
LOC687796	hypothetical protein LOC687796	1	-	-0.0618894	0.51825	0.82606	0.741	0	0	0.764	0	0	0.684	0	0	0.678	0	0	0.897	0	0	0.769	0	0	0.726	0	0	0.614	0	0	0.552	0	0	0.227	0.026	0.304	0.129	0.234	0.625	0.183	0.072	0.451	0.249	0.015	0.124	0.344	0.001	0.073	0.216
Med23	mediator complex subunit 23	1	-	-0.10055	0.146804	0.491131	0.436	0	0.001	0.453	0	0.003	0.723	0	0	0.436	0	0.006	0.33	0.005	0.039	0.531	0	0	0.629	0	0	0.619	0	0	0.319	0.002	0.03	-0.052	0.572	0.889	-0.126	0.196	0.58	-0.077	0.401	0.782	-0.068	0.454	0.739	0.126	0.17	0.613	0.172
LOC687796	hypothetical protein LOC687796	1	-	0.0457442	0.571116	0.85255	0.158	0.244	0.509	0.179	0.21	0.482	0.159	0.241	0.495	0.173	0.257	0.518	0.424	0.006	0.045	0.066	0.624	0.824	0.027	0.847	0.955	-0.007	0.96	0.982	0.148	0.274	0.572	0.006	0.963	0.995	-0.131	0.31	0.692	-0.168	0.165	0.589	-0.104	0.39	0.691	0.106	0.379	0.802	-0.044
RGD1561453	similar to ribosomal protein S12	1	-	-0.00346428	0.96278	0.988963	0.197	0.009	0.061	0.213	0.007	0.064	0.055	0.463	0.701	0.06	0.476	0.712	0.145	0.085	0.255	0.128	0.087	0.29	0.222	0.005	0.074	0.052	0.489	0.706	0.1	0.183	0.463	0.117	0.078	0.466	0.082	0.249	0.636	0.123	0.066	0.44	0.229	0.001	0.022	0.18	0.007	0.193	0.155
Epb4.1l2	erythrocyte membrane protein band 4.1-like 2	1	-	0.0669334	0.330817	0.697047	-0.349	0.002	0.023	-0.503	0	0.002	-0.295	0.01	0.067	-0.376	0.004	0.039	-0.364	0.005	0.038	-0.485	0	0.002	-0.391	0.001	0.034	-0.422	0	0.005	-0.454	0	0.004	-0.125	0.216	0.674	-0.088	0.413	0.771	-0.163	0.105	0.502	-0.223	0.028	0.177	-0.052	0.603	0.896	-0.147
LOC678741	similar to Zinc finger CCCH-type domain containing protein 6	1	-	0.0539533	0.264972	0.640057	-0.211	0.02	0.102	-0.284	0.003	0.038	-0.089	0.322	0.584	-0.326	0.002	0.023	-0.23	0.024	0.113	-0.114	0.205	0.479	-0.097	0.305	0.659	-0.093	0.302	0.546	-0.107	0.236	0.533	-0.111	0.165	0.619	-0.234	0.007	0.118	-0.134	0.095	0.487	-0.141	0.08	0.314	-0.065	0.417	0.818	-0.137
Zfp324	zinc finger protein 324	1	-	0.0413264	0.486981	0.810266	0.283	0.019	0.1	0.429	0.001	0.017	0.32	0.008	0.058	0.256	0.059	0.224	0.543	0	0.003	0.344	0.005	0.047	0.225	0.075	0.341	0.195	0.104	0.289	-0.034	0.778	0.917	-0.062	0.558	0.884	-0.148	0.193	0.577	-0.103	0.335	0.745	-0.102	0.34	0.654	0.001	0.996	0.999	-0.086
Nt5c2	5'-nucleotidase, cytosolic II	1	-	-0.114185	0.0441689	0.266538	-0.336	0	0.003	-0.25	0.007	0.061	-0.4	0	0.001	-0.452	0	0.001	-0.397	0	0.002	-0.43	0	0	-0.272	0.003	0.058	-0.513	0	0	-0.352	0	0.003	-0.287	0	0.033	-0.3	0	0.026	-0.223	0.004	0.134	-0.146	0.059	0.268	-0.205	0.008	0.199	-0.284
Cct7-ps1	chaperonin containing Tcp1, subunit 7 (eta), pseudogene 1	1	-	-0.0454993	0.392388	0.747703	0.373	0	0.003	0.318	0.001	0.024	0.468	0	0	0.278	0.009	0.066	0.481	0	0.001	0.45	0	0	0.396	0	0.007	0.465	0	0	0.124	0.182	0.462	0.195	0.02	0.275	0.041	0.646	0.894	0.233	0.006	0.155	0.258	0.002	0.041	0.214	0.011	0.218	0.13
Tctn3	tectonic family member 3	1	-	0.0819028	0.30796	0.677213	0.138	0.182	0.428	0.135	0.216	0.489	-0.057	0.578	0.785	0.15	0.198	0.451	0.18	0.123	0.321	0.101	0.329	0.612	0.022	0.841	0.953	0.045	0.661	0.832	-0.012	0.908	0.968	-0.025	0.785	0.959	-0.12	0.221	0.607	-0.145	0.117	0.52	-0.054	0.559	0.806	-0.09	0.327	0.762	-0.126
Slc12a7	solute carrier family 12 (potassium/chloride transporters), member 7	1	-	0.0253668	0.568376	0.851836	-0.463	0.011	0.068	-0.55	0.004	0.046	-0.317	0.078	0.258	-0.591	0.004	0.041	-0.408	0.044	0.166	-0.505	0.005	0.052	-0.254	0.179	0.517	-0.428	0.018	0.093	-0.472	0.009	0.077	0.036	0.819	0.963	0.066	0.696	0.917	0.076	0.635	0.887	-0.181	0.257	0.576	0.015	0.924	0.984	0.194
Zfp235	zinc finger protein 235	1	-	0.143723	0.0880725	0.383805	-0.212	0.223	0.485	-0.295	0.109	0.335	-0.153	0.381	0.634	-0.197	0.316	0.577	-0.546	0.006	0.045	-0.116	0.507	0.752	-0.158	0.39	0.729	-0.182	0.297	0.541	0.14	0.42	0.708	0.12	0.44	0.833	0.242	0.144	0.514	0.118	0.447	0.809	-0.047	0.764	0.91	0.021	0.894	0.98	0.065
Ddb1	damage-specific DNA binding protein 1	1	-	0.36286	0.0179963	0.154973	0.559	0	0.001	0.465	0.001	0.012	0.461	0	0.007	0.541	0	0.005	0.524	0	0.005	0.385	0.002	0.03	0.398	0.003	0.053	0.483	0	0.004	0.187	0.133	0.389	0.424	0	0.028	0.43	0	0.026	0.45	0	0.019	0.422	0	0.011	0.457	0	0.016	0.352
RGD1311624	similar to KIAA0339 protein	1	-	-0.291203	0.000763564	0.0189403	-0.346	0.001	0.014	-0.446	0	0.003	-0.335	0.001	0.019	-0.389	0.001	0.018	-0.366	0.002	0.021	-0.305	0.004	0.041	-0.103	0.343	0.695	-0.509	0	0	-0.155	0.137	0.395	0.018	0.842	0.97	-0.039	0.694	0.917	-0.063	0.496	0.835	-0.054	0.562	0.807	-0.025	0.787	0.954	-0.175
RGD1308049	similar to RIKEN cDNA 2410004C24	1	-	-0.163889	0.201424	0.569934	0.211	0.05	0.19	0.23	0.043	0.195	0.238	0.028	0.133	0.058	0.632	0.815	0.401	0.001	0.014	0.262	0.016	0.099	0.205	0.071	0.334	0.226	0.037	0.149	0.093	0.389	0.683	0.054	0.57	0.888	-0.128	0.209	0.596	0.038	0.694	0.909	-0.017	0.861	0.95	0.006	0.949	0.989	0.024
Sorcs1	sortilin-related VPS10 domain containing receptor 1	1	-	-0.179552	0.004282	0.060646	-0.266	0.014	0.081	-0.349	0.002	0.033	-0.158	0.141	0.368	-0.175	0.148	0.382	-0.238	0.05	0.181	-0.221	0.041	0.182	-0.279	0.014	0.136	-0.33	0.003	0.026	-0.145	0.178	0.455	-0.03	0.756	0.955	-0.175	0.088	0.403	0.029	0.76	0.932	0.063	0.51	0.777	-0.091	0.34	0.774	-0.209
RGD1306962	similar to dJ55C23.6 gene product	1	-	-0.0707434	0.288006	0.658987	-0.053	0.63	0.836	-0.076	0.509	0.75	0.14	0.202	0.449	-0.07	0.569	0.776	-0.361	0.004	0.032	0.017	0.873	0.952	-0.107	0.353	0.704	0.121	0.27	0.513	-0.043	0.693	0.873	-0.144	0.14	0.584	-0.212	0.042	0.284	0.065	0.507	0.838	0.048	0.622	0.841	-0.144	0.139	0.571	-0.085
Znf580	zinc finger protein 580	1	-	0.0493387	0.340035	0.70474	0.289	0.009	0.062	0.308	0.008	0.07	0.301	0.007	0.05	0.483	0	0.004	0.496	0	0.003	0.301	0.007	0.059	0.091	0.429	0.754	0.232	0.035	0.146	0.179	0.103	0.338	-0.121	0.215	0.673	-0.185	0.076	0.377	-0.258	0.009	0.191	-0.124	0.205	0.517	-0.015	0.875	0.976	-0.041
RGD1562657	similar to hypothetical protein DKFZp761E198	1	-	-0.0203099	0.721164	0.910664	0.463	0	0.001	0.428	0	0.008	0.516	0	0	0.589	0	0	0.551	0	0.001	0.48	0	0.001	0.3	0.009	0.104	0.515	0	0	0.316	0.004	0.043	0.03	0.751	0.954	0.105	0.303	0.687	0.065	0.498	0.836	0.102	0.29	0.607	0.202	0.037	0.342	0.088
Tm9sf3	transmembrane 9 superfamily member 3	1	-	0.0873262	0.302329	0.672801	-0.163	0.113	0.318	-0.022	0.835	0.938	-0.123	0.228	0.479	-0.062	0.592	0.791	-0.059	0.61	0.8	-0.178	0.083	0.282	-0.098	0.363	0.711	-0.241	0.019	0.097	-0.366	0	0.01	-0.149	0.104	0.52	-0.16	0.1	0.427	-0.227	0.013	0.226	-0.422	0	0.002	-0.135	0.137	0.569	-0.165
RGD1560414	similar to ribosomal protein L21	1	-	-0.304126	0.00798642	0.0917204	-0.219	0.037	0.155	-0.168	0.125	0.36	-0.232	0.027	0.129	-0.208	0.077	0.262	-0.338	0.004	0.036	-0.255	0.015	0.098	-0.076	0.487	0.794	-0.312	0.003	0.03	-0.104	0.318	0.618	0.011	0.906	0.983	-0.073	0.459	0.801	-0.046	0.618	0.883	0.059	0.524	0.785	0.009	0.919	0.984	0.041
RGD1560328	similar to UPF0197 protein C11orf10 homolog	1	-	0.39538	5.62039e-05	0.00296719	0.441	0	0.004	0.466	0	0.006	0.376	0.001	0.017	0.382	0.004	0.039	0.316	0.015	0.082	0.189	0.1	0.318	0.234	0.054	0.287	0.361	0.002	0.022	0.122	0.287	0.584	0.228	0.027	0.308	0.279	0.011	0.152	0.241	0.019	0.264	0.352	0.001	0.022	0.319	0.002	0.111	0.3
Mll4	myeloid/lymphoid or mixed-lineage leukemia 4	1	-	0.186967	0.0176518	0.152955	0.252	0.037	0.155	0.178	0.159	0.415	0.292	0.016	0.091	0.191	0.157	0.393	0.515	0	0.004	0.202	0.094	0.304	0.176	0.164	0.495	0.164	0.173	0.392	0.081	0.501	0.765	-0.069	0.52	0.87	-0.215	0.06	0.341	-0.105	0.326	0.738	-0.095	0.375	0.679	-0.095	0.375	0.801	0.007
Npm3	nucleophosmin/nucleoplasmin, 3	1	-	-0.0865663	0.582015	0.8562	0.465	0.004	0.034	0.593	0.001	0.012	0.288	0.071	0.246	0.311	0.084	0.276	0.188	0.294	0.541	0.377	0.019	0.111	0.286	0.089	0.371	0.299	0.061	0.207	0.005	0.977	0.993	0.365	0.011	0.214	0.411	0.007	0.123	0.509	0	0.045	0.595	0	0.006	0.431	0.003	0.128	0.586
Shkbp1	Sh3kbp1 binding protein 1	1	-	0.250633	0.00242045	0.0410351	-0.213	0.062	0.218	-0.18	0.133	0.374	-0.165	0.148	0.377	-0.242	0.06	0.226	-0.014	0.916	0.966	-0.27	0.019	0.111	0.019	0.877	0.964	-0.332	0.004	0.035	-0.358	0.002	0.027	-0.042	0.675	0.932	0.011	0.915	0.979	-0.001	0.992	0.999	-0.217	0.034	0.198	0.054	0.593	0.891	-0.119
Ints4	integrator complex subunit 4	1	-	0.19358	0.0144752	0.134444	0.287	0	0.002	0.146	0.052	0.22	0.132	0.065	0.233	0.205	0.011	0.076	0.255	0.002	0.019	0.102	0.15	0.402	0.165	0.028	0.2	0.082	0.251	0.491	0.04	0.569	0.805	0.031	0.622	0.91	0.159	0.019	0.197	-0.029	0.649	0.893	0.112	0.078	0.311	0.006	0.926	0.985	0.018
Acer3	alkaline ceramidase 3	1	-	-0.434848	0.000255108	0.00877715	0.022	0.894	0.963	0.058	0.733	0.887	-0.073	0.652	0.83	0.092	0.614	0.805	-0.627	0.001	0.011	0.005	0.977	0.991	-0.046	0.787	0.935	-0.461	0.005	0.04	-0.301	0.065	0.259	0.039	0.785	0.959	0.209	0.175	0.554	0.129	0.372	0.765	0.198	0.172	0.471	0.014	0.923	0.984	0.041
Snrpd2l	small nuclear ribonucleoprotein D2-like	1	-				0.166	0.19	0.438	0.168	0.208	0.481	0.016	0.897	0.957	0.081	0.571	0.778	0.043	0.761	0.886	0.137	0.279	0.562	0.288	0.032	0.212	0.02	0.874	0.944	0.113	0.372	0.665	0.284	0.013	0.228	0.211	0.08	0.387	0.263	0.021	0.273	0.477	0	0.005	0.332	0.004	0.142	0.312
Pcnxl3	pecanex-like 3 (Drosophila)	1	-	0.233822	0.05392	0.296567	0.477	0	0.001	0.46	0	0.006	0.516	0	0.001	0.438	0.001	0.013	0.735	0	0	0.434	0	0.005	0.322	0.007	0.089	0.43	0	0.004	0.184	0.103	0.338	-0.021	0.834	0.966	-0.035	0.745	0.932	-0.049	0.627	0.884	-0.08	0.426	0.718	0.18	0.074	0.46	0.115
RGD1559845	similar to SPBPJ4664.02	1	-	0.121268	0.178388	0.538558	-0.317	0.002	0.024	-0.277	0.011	0.085	-0.456	0	0.001	-0.421	0	0.009	-0.288	0.014	0.076	-0.523	0	0	-0.159	0.144	0.462	-0.473	0	0.001	-0.293	0.005	0.05	-0.181	0.049	0.392	-0.077	0.429	0.783	-0.131	0.152	0.577	-0.238	0.01	0.098	-0.273	0.003	0.139	-0.295
Serac1	serine active site containing 1	1	-	-0.235002	0.0197394	0.163156	-0.268	0.008	0.056	-0.17	0.106	0.331	-0.151	0.132	0.352	-0.331	0.004	0.04	-0.251	0.026	0.119	-0.271	0.007	0.063	-0.188	0.074	0.339	-0.277	0.006	0.046	-0.091	0.364	0.657	-0.259	0.004	0.142	-0.305	0.002	0.057	-0.162	0.069	0.448	-0.198	0.027	0.172	-0.241	0.007	0.193	-0.327
RGD1560544	similar to chromosome 11 open reading frame2	1	-	0.0224106	0.764575	0.928968	0.11	0.12	0.333	0.05	0.498	0.742	0.184	0.01	0.067	0.052	0.508	0.737	0.154	0.053	0.188	0.175	0.014	0.092	0.099	0.181	0.52	0.078	0.268	0.511	0.031	0.663	0.859	0.031	0.622	0.91	-0.024	0.724	0.928	-0.046	0.464	0.819	0.102	0.104	0.363	0.032	0.61	0.898	-0.073
Znf688	zinc finger protein 688	1	-	0.0360406	0.761009	0.927974	0.05	0.687	0.868	0.073	0.576	0.795	0.188	0.129	0.347	-0.027	0.848	0.933	0.432	0.002	0.022	0.175	0.157	0.413	-0.063	0.629	0.873	0.229	0.065	0.217	-0.023	0.849	0.945	-0.093	0.4	0.812	-0.135	0.249	0.636	-0.088	0.422	0.793	0.048	0.665	0.866	0.064	0.557	0.879	-0.183
Fpr3	formyl peptide receptor 3	1	-	-0.257465	0.150458	0.496153	-0.432	0.06	0.213	0.579	0.017	0.109	-0.304	0.184	0.425	-0.19	0.459	0.699	0.3	0.245	0.487	-0.372	0.104	0.325	-0.284	0.237	0.592	-0.08	0.727	0.871	-0.279	0.222	0.514	-0.135	0.505	0.862	-0.88	0	0.013	-0.384	0.06	0.424	-0.594	0.004	0.06	-0.238	0.242	0.693	-0.076
Tbc1d10b	TBC1 domain family, member 10b	1	-	0.286637	0.000296709	0.00974101	0.349	0.001	0.012	0.275	0.012	0.089	0.297	0.004	0.04	0.343	0.004	0.039	0.105	0.368	0.615	0.203	0.05	0.204	0.145	0.184	0.523	0.32	0.002	0.024	0.07	0.496	0.762	0.162	0.078	0.466	0.202	0.04	0.279	0.141	0.125	0.534	0.11	0.23	0.545	0.305	0.001	0.079	0.134
Myof	myoferlin	1	-	0.365211	0.00250309	0.0416732	0.037	0.831	0.934	-0.019	0.919	0.971	-0.285	0.104	0.305	-0.209	0.29	0.552	-0.605	0.002	0.024	-0.125	0.475	0.726	0.067	0.714	0.905	-0.327	0.062	0.21	-0.322	0.067	0.264	-0.245	0.117	0.545	-0.281	0.091	0.41	-0.16	0.305	0.723	-0.105	0.499	0.77	-0.074	0.632	0.902	0.129
RGD1306565	similar to apoptosis signal-regulating kinase 1	1	-	0.266403	0.00181807	0.0339904	0.25	0.079	0.255	-0.086	0.562	0.786	0.034	0.811	0.916	-0.157	0.325	0.586	-0.091	0.568	0.773	0.029	0.835	0.935	-0.107	0.471	0.783	0.392	0.006	0.046	-0.256	0.072	0.275	-0.091	0.47	0.849	0.221	0.1	0.428	0.111	0.378	0.771	0.4	0.002	0.037	0.121	0.338	0.771	0.066
RGD1560414	similar to ribosomal protein L21	1	-	-0.219379	0.0850559	0.377934	-0.232	0.017	0.094	-0.212	0.039	0.185	-0.099	0.307	0.569	-0.246	0.025	0.133	-0.345	0.002	0.019	-0.221	0.024	0.128	-0.12	0.241	0.596	-0.17	0.081	0.248	-0.18	0.064	0.258	-0.036	0.672	0.931	-0.056	0.541	0.844	-0.032	0.711	0.916	0.012	0.888	0.96	0.007	0.932	0.987	0.019
LOC683564	similar to neurexin II	1	-	NS	NS	NS	NS	NS	NS	NS	NS	NS	NS	NS	NS	NS	NS	NS	NS	NS	NS	NS	NS	NS	NS	NS	NS	NS	NS	NS	NS	NS	NS	NS	NS	NS	NS	NS	NS	NS	NS	NS	NS	NS	NS	NS	NS	NS	NS
LOC687856	similar to Myeloid cell surface antigen CD33 precursor (Siglec-3)	1	-	NS	NS	NS	NS	NS	NS	NS	NS	NS	NS	NS	NS	NS	NS	NS	NS	NS	NS	NS	NS	NS	NS	NS	NS	NS	NS	NS	NS	NS	NS	NS	NS	NS	NS	NS	NS	NS	NS	NS	NS	NS	NS	NS	NS	NS	NS
RGD1566307	similar to PIRB1	1	1q12	0.865316	0.00127254	0.0266147	NS	NS	NS	NS	NS	NS	NS	NS	NS	NS	NS	NS	NS	NS	NS	NS	NS	NS	NS	NS	NS	NS	NS	NS	NS	NS	NS	NS	NS	NS	NS	NS	NS	NS	NS	NS	NS	NS	NS	NS	NS	NS	NS
RGD1564266	similar to mKIAA0841 protein	1	1q21	NS	NS	NS	NS	NS	NS	NS	NS	NS	NS	NS	NS	NS	NS	NS	NS	NS	NS	NS	NS	NS	NS	NS	NS	NS	NS	NS	NS	NS	NS	NS	NS	NS	NS	NS	NS	NS	NS	NS	NS	NS	NS	NS	NS	NS	NS
RGD1564266	similar to mKIAA0841 protein	1	1q21	NS	NS	NS	NS	NS	NS	NS	NS	NS	NS	NS	NS	NS	NS	NS	NS	NS	NS	NS	NS	NS	NS	NS	NS	NS	NS	NS	NS	NS	NS	NS	NS	NS	NS	NS	NS	NS	NS	NS	NS	NS	NS	NS	NS	NS	NS
RGD1564266	similar to mKIAA0841 protein	1	1q21	NS	NS	NS	NS	NS	NS	NS	NS	NS	NS	NS	NS	NS	NS	NS	NS	NS	NS	NS	NS	NS	NS	NS	NS	NS	NS	NS	NS	NS	NS	NS	NS	NS	NS	NS	NS	NS	NS	NS	NS	NS	NS	NS	NS	NS	NS
LOC292656	similar to Macrophage migration inhibitory factor (MIF) (Phenylpyruvate tautomerase) (Glycosylation-inhibiting factor) (GIF) (Delayed early response protein 6) (DER6) (LOC292656), mRNA.	1	1q21	NS	NS	NS	NS	NS	NS	NS	NS	NS	NS	NS	NS	NS	NS	NS	NS	NS	NS	NS	NS	NS	NS	NS	NS	NS	NS	NS	NS	NS	NS	NS	NS	NS	NS	NS	NS	NS	NS	NS	NS	NS	NS	NS	NS	NS	NS
LOC497732	hypothetical gene supported by NM_053806 (LOC497732), mRNA.	1	1q21	NS	NS	NS	NS	NS	NS	NS	NS	NS	NS	NS	NS	NS	NS	NS	NS	NS	NS	NS	NS	NS	NS	NS	NS	NS	NS	NS	NS	NS	NS	NS	NS	NS	NS	NS	NS	NS	NS	NS	NS	NS	NS	NS	NS	NS	NS
LOC292656	similar to Macrophage migration inhibitory factor (MIF) (Phenylpyruvate tautomerase) (Glycosylation-inhibiting factor) (GIF) (Delayed early response protein 6) (DER6) (LOC292656), mRNA.	1	1q21	NS	NS	NS	NS	NS	NS	NS	NS	NS	NS	NS	NS	NS	NS	NS	NS	NS	NS	NS	NS	NS	NS	NS	NS	NS	NS	NS	NS	NS	NS	NS	NS	NS	NS	NS	NS	NS	NS	NS	NS	NS	NS	NS	NS	NS	NS
LOC502331	similar to LRRGT00049 (LOC502331), mRNA.	1	1q22	NS	NS	NS	NS	NS	NS	NS	NS	NS	NS	NS	NS	NS	NS	NS	NS	NS	NS	NS	NS	NS	NS	NS	NS	NS	NS	NS	NS	NS	NS	NS	NS	NS	NS	NS	NS	NS	NS	NS	NS	NS	NS	NS	NS	NS	NS
LOC499206	similar to LRRGT00057 (LOC499206), mRNA.	1	1q32	NS	NS	NS	NS	NS	NS	NS	NS	NS	NS	NS	NS	NS	NS	NS	NS	NS	NS	NS	NS	NS	NS	NS	NS	NS	NS	NS	NS	NS	NS	NS	NS	NS	NS	NS	NS	NS	NS	NS	NS	NS	NS	NS	NS	NS	NS
RGD1563508	similar to PI-3-kinase-related kinase SMG-1 isoform 2	1	1q35	NS	NS	NS	NS	NS	NS	NS	NS	NS	NS	NS	NS	NS	NS	NS	NS	NS	NS	NS	NS	NS	NS	NS	NS	NS	NS	NS	NS	NS	NS	NS	NS	NS	NS	NS	NS	NS	NS	NS	NS	NS	NS	NS	NS	NS	NS
LOC502364	similar to RIKEN cDNA 4933424N09 (LOC502364), mRNA.	1	1q35	NS	NS	NS	NS	NS	NS	NS	NS	NS	NS	NS	NS	NS	NS	NS	NS	NS	NS	NS	NS	NS	NS	NS	NS	NS	NS	NS	NS	NS	NS	NS	NS	NS	NS	NS	NS	NS	NS	NS	NS	NS	NS	NS	NS	NS	NS
LOC309309	similar to Coiled-coil-helix-coiled-coil-helix domain containing 4 (LOC309309), mRNA.	1	1q51	NS	NS	NS	NS	NS	NS	NS	NS	NS	NS	NS	NS	NS	NS	NS	NS	NS	NS	NS	NS	NS	NS	NS	NS	NS	NS	NS	NS	NS	NS	NS	NS	NS	NS	NS	NS	NS	NS	NS	NS	NS	NS	NS	NS	NS	NS
Dnmbp	dynamin binding protein	1	1q51	-0.217365	0.00226845	0.0392357	NS	NS	NS	NS	NS	NS	NS	NS	NS	NS	NS	NS	NS	NS	NS	NS	NS	NS	NS	NS	NS	NS	NS	NS	NS	NS	NS	NS	NS	NS	NS	NS	NS	NS	NS	NS	NS	NS	NS	NS	NS	NS	NS
LOC365431	similar to mKIAA1616 protein (LOC365431), mRNA.	1	1q51	NS	NS	NS	NS	NS	NS	NS	NS	NS	NS	NS	NS	NS	NS	NS	NS	NS	NS	NS	NS	NS	NS	NS	NS	NS	NS	NS	NS	NS	NS	NS	NS	NS	NS	NS	NS	NS	NS	NS	NS	NS	NS	NS	NS	NS	NS
LOC365436	similar to RAN, member RAS oncogene family (LOC365436), mRNA.	1	1q51	NS	NS	NS	NS	NS	NS	NS	NS	NS	NS	NS	NS	NS	NS	NS	NS	NS	NS	NS	NS	NS	NS	NS	NS	NS	NS	NS	NS	NS	NS	NS	NS	NS	NS	NS	NS	NS	NS	NS	NS	NS	NS	NS	NS	NS	NS
LOC499333	LOC499333 (LOC499333), mRNA.	1	1q51	NS	NS	NS	NS	NS	NS	NS	NS	NS	NS	NS	NS	NS	NS	NS	NS	NS	NS	NS	NS	NS	NS	NS	NS	NS	NS	NS	NS	NS	NS	NS	NS	NS	NS	NS	NS	NS	NS	NS	NS	NS	NS	NS	NS	NS	NS
LOC499372		1	1q55	NS	NS	NS	NS	NS	NS	NS	NS	NS	NS	NS	NS	NS	NS	NS	NS	NS	NS	NS	NS	NS	NS	NS	NS	NS	NS	NS	NS	NS	NS	NS	NS	NS	NS	NS	NS	NS	NS	NS	NS	NS	NS	NS	NS	NS	NS
Znf553	zinc finger protein 553	1		-0.528465	7.65466e-05	0.00365876	NS	NS	NS	NS	NS	NS	NS	NS	NS	NS	NS	NS	NS	NS	NS	NS	NS	NS	NS	NS	NS	NS	NS	NS	NS	NS	NS	NS	NS	NS	NS	NS	NS	NS	NS	NS	NS	NS	NS	NS	NS	NS	NS
RGD1564300	similar to phosphoseryl-tRNA kinase	1		-0.25382	0.000372509	0.0114832	NS	NS	NS	NS	NS	NS	NS	NS	NS	NS	NS	NS	NS	NS	NS	NS	NS	NS	NS	NS	NS	NS	NS	NS	NS	NS	NS	NS	NS	NS	NS	NS	NS	NS	NS	NS	NS	NS	NS	NS	NS	NS	NS
RGD1565346	similar to expressed sequence C80587	1		-0.23957	0.000480018	0.0135909	NS	NS	NS	NS	NS	NS	NS	NS	NS	NS	NS	NS	NS	NS	NS	NS	NS	NS	NS	NS	NS	NS	NS	NS	NS	NS	NS	NS	NS	NS	NS	NS	NS	NS	NS	NS	NS	NS	NS	NS	NS	NS	NS
Ltbp3	latent transforming growth factor beta binding protein 3	1		-0.571285	0.000975358	0.022257	NS	NS	NS	NS	NS	NS	NS	NS	NS	NS	NS	NS	NS	NS	NS	NS	NS	NS	NS	NS	NS	NS	NS	NS	NS	NS	NS	NS	NS	NS	NS	NS	NS	NS	NS	NS	NS	NS	NS	NS	NS	NS	NS
Apeg3	antisense paternally expressed gene 3	1		-0.827349	0.00103304	0.0231798	NS	NS	NS	NS	NS	NS	NS	NS	NS	NS	NS	NS	NS	NS	NS	NS	NS	NS	NS	NS	NS	NS	NS	NS	NS	NS	NS	NS	NS	NS	NS	NS	NS	NS	NS	NS	NS	NS	NS	NS	NS	NS	NS
LOC292282	similar to USE1-like protein (Hematopoietic stem/progenitor cells protein MDS032) (Putative MAPK-activating protein PM26) (Protein p31)	1		-0.333823	0.00118101	0.0251995	NS	NS	NS	NS	NS	NS	NS	NS	NS	NS	NS	NS	NS	NS	NS	NS	NS	NS	NS	NS	NS	NS	NS	NS	NS	NS	NS	NS	NS	NS	NS	NS	NS	NS	NS	NS	NS	NS	NS	NS	NS	NS	NS
Snrpd2l	small nuclear ribonucleoprotein D2-like	1		-0.273629	0.00131381	0.0271887	NS	NS	NS	NS	NS	NS	NS	NS	NS	NS	NS	NS	NS	NS	NS	NS	NS	NS	NS	NS	NS	NS	NS	NS	NS	NS	NS	NS	NS	NS	NS	NS	NS	NS	NS	NS	NS	NS	NS	NS	NS	NS	NS
Kif7	kinesin family member 7	1		-0.178274	0.00264186	0.0432636	NS	NS	NS	NS	NS	NS	NS	NS	NS	NS	NS	NS	NS	NS	NS	NS	NS	NS	NS	NS	NS	NS	NS	NS	NS	NS	NS	NS	NS	NS	NS	NS	NS	NS	NS	NS	NS	NS	NS	NS	NS	NS	NS
LOC310926	hypothetical protein LOC310926	2	428224	-0.531581	0.0150792	0.137638	0.881	0.101	0.297	1.062	0.061	0.24	1.222	0.024	0.119	1.305	0.032	0.154	0.265	0.661	0.831	1.265	0.019	0.113	1.795	0.002	0.041	1.253	0.02	0.1	1.782	0.001	0.018	2.001	0	0.009	1.941	0	0.019	1.936	0	0.019	2.107	0	0.004	1.233	0.011	0.218	2.03
Erap1	endoplasmic reticulum aminopeptidase 1	2	1453877	-0.0966541	0.207363	0.576467	0.048	0.746	0.899	-0.011	0.945	0.982	0.003	0.985	0.995	0.009	0.959	0.982	0.141	0.404	0.646	0.044	0.77	0.906	-0.025	0.876	0.963	-0.086	0.568	0.767	-0.026	0.865	0.952	-0.294	0.029	0.32	-0.294	0.04	0.278	-0.446	0.001	0.075	-0.552	0	0.006	-0.149	0.266	0.717	-0.066
Cast	calpastatin	2	1495052	0.31266	0.000271309	0.00917824	NS	NS	NS	NS	NS	NS	NS	NS	NS	NS	NS	NS	NS	NS	NS	NS	NS	NS	NS	NS	NS	NS	NS	NS	NS	NS	NS	NS	NS	NS	NS	NS	NS	NS	NS	NS	NS	NS	NS	NS	NS	NS	NS
Ell2	elongation factor RNA polymerase II 2	2	2725720	NS	NS	NS	NS	NS	NS	NS	NS	NS	NS	NS	NS	NS	NS	NS	NS	NS	NS	NS	NS	NS	NS	NS	NS	NS	NS	NS	NS	NS	NS	NS	NS	NS	NS	NS	NS	NS	NS	NS	NS	NS	NS	NS	NS	NS	NS
Adamtsl4	ADAMTS-like 4	2	2865741	-0.0414574	0.618212	0.87077	0.334	0.017	0.091	0.135	0.354	0.626	0.478	0.001	0.012	0.278	0.076	0.259	-0.044	0.776	0.894	0.436	0.002	0.027	0.181	0.215	0.566	0.224	0.107	0.293	0.181	0.191	0.475	-0.048	0.698	0.939	0.037	0.78	0.94	0.162	0.19	0.62	0.053	0.666	0.866	0.031	0.8	0.958	0.037
Rfesd	Rieske (Fe-S) domain containing	2	3054513	-0.0102496	0.890013	0.970621	-0.023	0.826	0.931	-0.045	0.677	0.856	-0.158	0.126	0.343	0.007	0.951	0.979	0.016	0.889	0.951	-0.109	0.288	0.572	-0.218	0.045	0.259	0.122	0.234	0.472	-0.314	0.003	0.032	-0.05	0.583	0.895	-0.118	0.226	0.614	0.037	0.684	0.906	0.139	0.129	0.407	-0.141	0.125	0.551	-0.208
Zzz3	zinc finger, ZZ-type containing 3	2	4226242	0.0756437	0.417019	0.766195	-0.132	0.189	0.438	-0.042	0.691	0.864	-0.229	0.024	0.119	-0.233	0.041	0.179	-0.305	0.008	0.052	-0.165	0.103	0.321	-0.082	0.441	0.762	-0.247	0.015	0.082	-0.223	0.028	0.154	-0.188	0.037	0.349	-0.142	0.136	0.501	-0.105	0.239	0.671	-0.063	0.483	0.76	-0.152	0.09	0.489	-0.028
Lysmd3	LysM, putative peptidoglycan-binding, domain containing 3	2	9751946	-0.107704	0.301141	0.672138	-0.222	0.135	0.356	0.071	0.647	0.837	-0.213	0.152	0.384	-0.098	0.558	0.77	-0.258	0.123	0.321	-0.175	0.239	0.519	0.107	0.491	0.797	-0.06	0.683	0.845	0.05	0.736	0.895	0.296	0.026	0.304	0.24	0.089	0.407	0.219	0.098	0.492	0.467	0.001	0.018	0.208	0.116	0.536	0.364
Cetn3	centrin, EF-hand protein, 3 (CDC31 homolog, yeast)	2	9910038	0.132002	0.127076	0.459423	0.169	0.036	0.155	0.193	0.023	0.133	0.015	0.853	0.937	0.161	0.075	0.258	0.068	0.454	0.689	0.085	0.286	0.57	0.054	0.518	0.815	0.047	0.559	0.76	0.033	0.679	0.867	0.136	0.058	0.421	0.115	0.13	0.489	0.139	0.052	0.404	0.211	0.004	0.057	0.163	0.023	0.28	0.129
Ssbp2	single-stranded DNA binding protein 2	2	21728152	0.258242	0.0657402	0.331099	0.133	0.259	0.527	0.169	0.171	0.434	0.057	0.63	0.816	0.168	0.204	0.46	0.544	0	0.002	0.056	0.632	0.83	-0.119	0.334	0.687	0.277	0.019	0.096	0.003	0.978	0.993	-0.103	0.324	0.761	-0.004	0.972	0.994	-0.108	0.303	0.72	-0.251	0.017	0.135	-0.135	0.197	0.643	-0.2
Dhfr	dihydrofolate reductase	2	22607093	0.394555	1.20579e-05	0.00098168	NS	NS	NS	NS	NS	NS	NS	NS	NS	NS	NS	NS	NS	NS	NS	NS	NS	NS	NS	NS	NS	NS	NS	NS	NS	NS	NS	NS	NS	NS	NS	NS	NS	NS	NS	NS	NS	NS	NS	NS	NS	NS	NS
Dhfr	dihydrofolate reductase	2	22607093	NS	NS	NS	NS	NS	NS	NS	NS	NS	NS	NS	NS	NS	NS	NS	NS	NS	NS	NS	NS	NS	NS	NS	NS	NS	NS	NS	NS	NS	NS	NS	NS	NS	NS	NS	NS	NS	NS	NS	NS	NS	NS	NS	NS	NS	NS
Thbs4	thrombospondin 4	2	23010831	-0.993068	0.075031	0.354416	-0.739	0.067	0.228	-0.372	0.378	0.649	-1.394	0.001	0.011	-0.692	0.127	0.35	-0.984	0.031	0.132	-1.02	0.012	0.085	-0.255	0.546	0.83	-1.416	0.001	0.009	-0.552	0.17	0.445	-0.201	0.573	0.89	-0.207	0.587	0.87	0.011	0.975	0.997	-0.108	0.762	0.91	-0.016	0.965	0.993	0.425
LOC683538	similar to metaxin 3	2	23094791	NS	NS	NS	NS	NS	NS	NS	NS	NS	NS	NS	NS	NS	NS	NS	NS	NS	NS	NS	NS	NS	NS	NS	NS	NS	NS	NS	NS	NS	NS	NS	NS	NS	NS	NS	NS	NS	NS	NS	NS	NS	NS	NS	NS	NS	NS
Arsb	arylsulfatase B	2	24067559	0.037604	0.472094	0.800258	0.192	0.184	0.431	0.389	0.011	0.083	0.178	0.217	0.467	0.445	0.007	0.058	0.255	0.117	0.312	0.297	0.041	0.181	0.387	0.012	0.119	0.341	0.019	0.096	0.001	0.996	0.999	-0.093	0.469	0.848	-0.138	0.313	0.696	-0.119	0.356	0.756	0.119	0.355	0.666	0.156	0.226	0.678	0.142
Ap3b1	adaptor-related protein complex 3, beta 1 subunit	2	24670077	-0.308316	0.00093924	0.0217002	-0.003	0.962	0.986	-0.073	0.302	0.577	0.007	0.913	0.963	-0.038	0.62	0.808	0.031	0.684	0.841	0.045	0.506	0.752	-0.056	0.433	0.756	0.189	0.006	0.043	-0.079	0.243	0.54	0.065	0.283	0.73	-0.022	0.732	0.93	0.103	0.087	0.474	0.135	0.026	0.17	0.103	0.087	0.48	0.059
Wdr41	WD repeat domain 41	2	25299797	NS	NS	NS	NS	NS	NS	NS	NS	NS	NS	NS	NS	NS	NS	NS	NS	NS	NS	NS	NS	NS	NS	NS	NS	NS	NS	NS	NS	NS	NS	NS	NS	NS	NS	NS	NS	NS	NS	NS	NS	NS	NS	NS	NS	NS	NS
Zbed3	zinc finger, BED-type containing 3	2	25692721	NS	NS	NS	NS	NS	NS	NS	NS	NS	NS	NS	NS	NS	NS	NS	NS	NS	NS	NS	NS	NS	NS	NS	NS	NS	NS	NS	NS	NS	NS	NS	NS	NS	NS	NS	NS	NS	NS	NS	NS	NS	NS	NS	NS	NS	NS
F2rl1	coagulation factor II (thrombin) receptor-like 1	2	-25886179	NS	NS	NS	NS	NS	NS	NS	NS	NS	NS	NS	NS	NS	NS	NS	NS	NS	NS	NS	NS	NS	NS	NS	NS	NS	NS	NS	NS	NS	NS	NS	NS	NS	NS	NS	NS	NS	NS	NS	NS	NS	NS	NS	NS	NS	NS
F2r	coagulation factor II (thrombin) receptor	2	-25985800	NS	NS	NS	NS	NS	NS	NS	NS	NS	NS	NS	NS	NS	NS	NS	NS	NS	NS	NS	NS	NS	NS	NS	NS	NS	NS	NS	NS	NS	NS	NS	NS	NS	NS	NS	NS	NS	NS	NS	NS	NS	NS	NS	NS	NS	NS
Col4a3bp	collagen, type IV, alpha 3 (Goodpasture antigen) binding protein	2	27012329	-0.177686	0.160531	0.513673	-0.297	0.039	0.164	-0.175	0.247	0.523	-0.12	0.401	0.65	-0.222	0.169	0.409	-0.372	0.022	0.106	-0.102	0.476	0.728	0.179	0.236	0.591	-0.096	0.5	0.715	0.115	0.42	0.708	0.423	0.001	0.071	0.562	0	0.011	0.346	0.007	0.176	0.517	0	0.007	0.352	0.006	0.182	0.597
Hmgcr	3-hydroxy-3-methylglutaryl-Coenzyme A reductase	2	27127503	-0.258871	0.0836815	0.37517	-0.567	0.008	0.056	-0.266	0.23	0.504	-0.612	0.004	0.038	-0.365	0.125	0.348	-0.298	0.21	0.444	-0.347	0.1	0.318	-0.06	0.785	0.934	-0.431	0.042	0.164	-0.288	0.172	0.447	-0.058	0.758	0.955	-0.05	0.8	0.946	-0.208	0.269	0.698	-0.045	0.811	0.932	-0.036	0.847	0.97	0.167
Enc1	ectodermal-neural cortex 1	2	27444419	0.0646669	0.494026	0.813108	-0.207	0.38	0.652	-0.224	0.368	0.639	-0.445	0.061	0.223	-0.213	0.422	0.673	-0.508	0.057	0.198	-0.044	0.852	0.943	-0.256	0.302	0.658	-0.185	0.433	0.664	-0.451	0.057	0.242	-0.071	0.736	0.95	0.002	0.994	0.998	0.699	0.001	0.075	0.327	0.121	0.394	-0.241	0.251	0.702	0.213
Hexb	hexosaminidase B	2	27649188	-0.240779	0.00420238	0.0599636	-0.274	0.002	0.02	-0.318	0.001	0.015	-0.202	0.021	0.11	-0.309	0.002	0.026	-0.208	0.034	0.142	-0.127	0.143	0.392	-0.065	0.475	0.786	-0.32	0	0.006	-0.282	0.001	0.021	-0.089	0.251	0.703	-0.009	0.917	0.979	0.034	0.66	0.897	-0.175	0.024	0.166	-0.058	0.454	0.825	-0.097
Mrps27	mitochondrial ribosomal protein S27	2	30338205	0.0487973	0.381526	0.73956	0.338	0	0.008	0.294	0.004	0.043	0.209	0.029	0.137	0.282	0.009	0.069	0.236	0.029	0.126	0.094	0.323	0.606	0.051	0.612	0.861	0.031	0.743	0.879	0.002	0.985	0.995	-0.098	0.248	0.701	0.043	0.635	0.891	-0.078	0.357	0.757	0.023	0.785	0.919	-0.027	0.752	0.943	-0.145
Map1b	microtubule-associated protein 1B	2	30415234	0.147331	0.110068	0.43017	-0.63	0.003	0.026	-0.874	0	0.004	-0.717	0.001	0.012	-0.83	0	0.01	-0.847	0	0.007	-0.759	0	0.009	-0.588	0.008	0.093	-0.723	0.001	0.01	-0.399	0.055	0.235	-0.36	0.052	0.402	-0.163	0.406	0.767	-0.573	0.002	0.099	-0.61	0.001	0.029	-0.546	0.003	0.139	-0.112
Serf1	small EDRK-rich factor 1	2	31133711	0.17672	0.301558	0.672396	0.339	0.035	0.151	0.28	0.098	0.316	0.439	0.007	0.051	0.443	0.015	0.094	0.433	0.017	0.09	0.398	0.014	0.093	0.435	0.011	0.112	0.604	0	0.005	0.072	0.651	0.853	0.358	0.013	0.228	0.403	0.009	0.135	0.256	0.073	0.451	0.284	0.047	0.237	0.486	0.001	0.069	0.41
Gtf2h2	general transcription factor IIH, polypeptide 2	2	-31284755	0.322939	0.00206511	0.037204	NS	NS	NS	NS	NS	NS	NS	NS	NS	NS	NS	NS	NS	NS	NS	NS	NS	NS	NS	NS	NS	NS	NS	NS	NS	NS	NS	NS	NS	NS	NS	NS	NS	NS	NS	NS	NS	NS	NS	NS	NS	NS	NS
Rad17	RAD17 homolog (S. pombe)	2	31424503	-0.0199766	0.828875	0.951923	0.215	0.085	0.266	0.288	0.028	0.151	0.271	0.03	0.14	0.296	0.035	0.163	0.091	0.514	0.737	0.341	0.007	0.059	0.34	0.01	0.108	0.382	0.002	0.025	0.278	0.026	0.146	0.009	0.932	0.989	0.004	0.975	0.995	-0.087	0.43	0.797	0.025	0.818	0.934	0.04	0.714	0.932	-0.031
Cdk7	cyclin-dependent kinase 7	2	31501117	0.264083	0.00618335	0.0778206	-0.144	0.191	0.441	-0.153	0.188	0.456	-0.445	0	0.003	-0.306	0.015	0.093	-0.215	0.083	0.252	-0.325	0.004	0.04	-0.013	0.91	0.974	-0.297	0.008	0.052	-0.242	0.029	0.158	0.131	0.183	0.637	0.165	0.115	0.457	0.146	0.138	0.557	0.171	0.083	0.321	0.056	0.571	0.882	0.076
Slc30a5	solute carrier family 30 (zinc transporter), member 5	2	31607556	0.0861584	0.365827	0.727465	0.22	0.016	0.09	0.416	0	0.002	0.178	0.05	0.197	0.4	0	0.004	0.376	0	0.006	0.153	0.093	0.303	0.122	0.199	0.546	0.271	0.003	0.03	-0.039	0.663	0.859	-0.168	0.038	0.351	-0.146	0.09	0.408	-0.147	0.069	0.448	-0.084	0.296	0.613	-0.02	0.805	0.958	-0.004
Pik3r1	phosphoinositide-3-kinase, regulatory subunit 1 (alpha)	2	32602480	-0.350094	0.00212997	0.0376917	-0.239	0.224	0.486	-0.269	0.194	0.464	0.202	0.304	0.565	-0.222	0.315	0.576	-0.78	0.001	0.008	-0.216	0.273	0.555	-0.137	0.506	0.807	0.127	0.519	0.728	-0.062	0.752	0.904	-0.041	0.814	0.962	0.072	0.7	0.918	0.018	0.917	0.98	0.165	0.346	0.659	-0.062	0.723	0.933	0.13
Pik3r1	phosphoinositide-3-kinase, regulatory subunit 1 (alpha)	2	32602480	NS	NS	NS	NS	NS	NS	NS	NS	NS	NS	NS	NS	NS	NS	NS	NS	NS	NS	NS	NS	NS	NS	NS	NS	NS	NS	NS	NS	NS	NS	NS	NS	NS	NS	NS	NS	NS	NS	NS	NS	NS	NS	NS	NS	NS	NS
RGD1562952	similar to Erbb2 interacting protein isoform 2	2	34627550	0.0647198	0.209056	0.579063	0.018	0.898	0.963	-0.013	0.932	0.976	0.144	0.316	0.578	-0.123	0.449	0.693	0.218	0.18	0.405	0.029	0.838	0.937	0.044	0.771	0.93	0.111	0.438	0.669	0.441	0.003	0.032	0.18	0.161	0.616	0.287	0.036	0.265	0.09	0.48	0.825	0.022	0.864	0.951	0.007	0.955	0.99	-0.318
Sfrs12	splicing factor, arginine/serine-rich 12	2	34690995	-0.105634	0.201474	0.569934	-0.341	0.022	0.111	-0.289	0.065	0.25	-0.281	0.059	0.218	-0.624	0	0.007	-0.411	0.015	0.08	-0.348	0.02	0.115	-0.352	0.025	0.188	-0.414	0.006	0.044	-0.02	0.892	0.963	-0.371	0.006	0.158	-0.492	0.001	0.034	-0.271	0.041	0.368	-0.372	0.005	0.069	-0.312	0.019	0.267	-0.163
Sgtb	small glutamine-rich tetratricopeptide repeat (TPR)-containing, beta	2	35031974	-0.10408	0.172507	0.530899	-0.401	0.02	0.105	-0.421	0.021	0.123	-0.484	0.005	0.044	-0.332	0.087	0.281	-0.324	0.094	0.273	-0.448	0.01	0.075	-0.23	0.202	0.55	-0.374	0.03	0.132	0.198	0.249	0.545	0.184	0.229	0.685	0.09	0.579	0.866	-0.172	0.261	0.691	-0.162	0.288	0.604	-0.185	0.227	0.678	-0.104
Trim23	tripartite motif-containing 23	2	35101018	0.00325346	0.968885	0.990508	-0.066	0.644	0.843	-0.26	0.087	0.294	-0.053	0.711	0.862	-0.152	0.346	0.606	-0.535	0.001	0.014	-0.185	0.199	0.47	-0.222	0.142	0.458	0.053	0.711	0.863	-0.104	0.467	0.742	-0.072	0.572	0.889	-0.046	0.735	0.93	-0.054	0.675	0.903	0.002	0.989	0.996	-0.154	0.229	0.682	-0.152
Sdccag10	serologically defined colon cancer antigen 10	2	35567208	0.0157873	0.860818	0.961841	-0.246	0.003	0.03	-0.278	0.002	0.026	-0.204	0.015	0.087	-0.352	0	0.006	-0.129	0.169	0.389	-0.172	0.039	0.175	-0.078	0.371	0.716	-0.368	0	0.001	-0.245	0.003	0.04	-0.039	0.592	0.898	-0.089	0.258	0.644	-0.03	0.687	0.907	-0.059	0.42	0.714	-0.005	0.943	0.989	-0.096
Srek1ip1	SFRS12-interacting protein 1	2	35825855	0.0031196	0.974439	0.992697	-0.247	0.004	0.033	-0.133	0.134	0.374	-0.214	0.012	0.075	-0.278	0.004	0.041	-0.203	0.033	0.139	-0.184	0.03	0.148	-0.081	0.358	0.708	-0.307	0	0.007	-0.22	0.01	0.08	-0.141	0.06	0.426	-0.221	0.006	0.114	-0.091	0.222	0.655	-0.119	0.113	0.379	-0.153	0.043	0.369	-0.191
Zswim6	zinc finger, SWIM-type containing 6	2	38939762	0.089082	0.209045	0.579063	-0.5	0	0.004	-0.346	0.013	0.094	-0.34	0.01	0.07	-0.27	0.07	0.248	-0.292	0.05	0.18	-0.426	0.001	0.022	-0.37	0.008	0.096	-0.374	0.005	0.04	-0.513	0	0.005	-0.072	0.538	0.878	-0.039	0.755	0.935	-0.114	0.331	0.743	-0.263	0.025	0.169	0.025	0.832	0.965	-0.166
Ercc8	excision repair cross-complementing rodent repair deficiency, complementation group 8	2	39382975	0.42254	0.000321612	0.0103148	0.001	0.994	0.998	0.1	0.408	0.675	0.143	0.212	0.461	0.026	0.838	0.928	0.23	0.075	0.236	-0.071	0.534	0.767	-0.203	0.093	0.379	0.099	0.386	0.625	0.031	0.785	0.921	-0.195	0.057	0.419	-0.22	0.044	0.292	-0.147	0.15	0.573	-0.333	0.001	0.031	-0.168	0.102	0.511	-0.315
Actbl2	actin, beta-like 2	2	42585717	NS	NS	NS	NS	NS	NS	NS	NS	NS	NS	NS	NS	NS	NS	NS	NS	NS	NS	NS	NS	NS	NS	NS	NS	NS	NS	NS	NS	NS	NS	NS	NS	NS	NS	NS	NS	NS	NS	NS	NS	NS	NS	NS	NS	NS	NS
Gpbp1	GC-rich promoter binding protein 1	2	-42751497	-0.645746	8.52258e-07	0.000138265	NS	NS	NS	NS	NS	NS	NS	NS	NS	NS	NS	NS	NS	NS	NS	NS	NS	NS	NS	NS	NS	NS	NS	NS	NS	NS	NS	NS	NS	NS	NS	NS	NS	NS	NS	NS	NS	NS	NS	NS	NS	NS	NS
Map3k1	mitogen activated protein kinase kinase kinase 1	2	43062251	0.15752	0.131898	0.467736	-0.764	0	0.003	-0.52	0.011	0.082	-0.44	0.023	0.115	-0.802	0	0.007	-0.575	0.008	0.056	-0.468	0.015	0.099	-0.237	0.241	0.596	-0.698	0	0.007	-0.393	0.042	0.199	0.008	0.961	0.995	-0.24	0.187	0.57	0.133	0.435	0.801	-0.226	0.186	0.492	0.023	0.891	0.98	-0.041
Skiv2l2	superkiller viralicidic activity 2-like 2 (S. cerevisiae)	2	44247682	0.0408935	0.407896	0.75986	-0.046	0.821	0.93	-0.102	0.633	0.831	-0.249	0.222	0.471	-0.061	0.789	0.905	-0.035	0.88	0.948	-0.157	0.441	0.702	-0.027	0.898	0.971	-0.326	0.111	0.3	-0.068	0.738	0.895	-0.481	0.009	0.197	-0.383	0.049	0.305	-0.267	0.142	0.562	-0.31	0.089	0.333	-0.658	0	0.048	-0.55
Esm1	endothelial cell-specific molecule 1	2	44626010	NS	NS	NS	NS	NS	NS	NS	NS	NS	NS	NS	NS	NS	NS	NS	NS	NS	NS	NS	NS	NS	NS	NS	NS	NS	NS	NS	NS	NS	NS	NS	NS	NS	NS	NS	NS	NS	NS	NS	NS	NS	NS	NS	NS	NS	NS
Snx18	sorting nexin 18	2	45014382	-0.0795733	0.347646	0.711753	-0.259	0.085	0.266	-0.193	0.222	0.495	-0.111	0.459	0.699	-0.312	0.066	0.239	-0.564	0.001	0.013	-0.173	0.248	0.529	-0.24	0.128	0.44	-0.129	0.389	0.627	-0.262	0.081	0.298	-0.109	0.415	0.823	-0.122	0.393	0.758	0.065	0.625	0.883	-0.088	0.507	0.775	0.013	0.923	0.984	0.078
Hspb3	heat shock protein 3	2	45078615	0.166489	0.191321	0.556002	0.495	0.445	0.708	-0.05	0.942	0.98	0.306	0.636	0.82	0.897	0.219	0.478	0.955	0.191	0.42	0.579	0.371	0.647	0.553	0.417	0.747	0.054	0.933	0.972	2.273	0.001	0.012	0.564	0.329	0.766	0.55	0.371	0.742	-0.858	0.138	0.557	-0.402	0.486	0.762	-0.391	0.498	0.852	-0.993
Pelo	pelota homolog (Drosophila)	2	45900723	-0.0120583	0.906051	0.974895	0.355	0.005	0.043	0.166	0.213	0.486	0.351	0.006	0.047	0.115	0.417	0.668	0.005	0.973	0.989	0.223	0.078	0.273	-0.021	0.872	0.963	0.493	0	0.004	0.034	0.786	0.922	0.045	0.687	0.936	-0.035	0.768	0.936	0.183	0.105	0.502	0.362	0.002	0.034	0.026	0.814	0.96	0.144
Fst	follistatin	2	46542247	0.45001	0.0950827	0.400551	-0.841	0.001	0.013	-0.367	0.166	0.427	-0.306	0.225	0.476	-0.232	0.413	0.666	-0.137	0.629	0.813	0.375	0.137	0.383	0.015	0.955	0.987	-0.524	0.039	0.155	0.052	0.836	0.94	0.354	0.115	0.542	-0.281	0.239	0.631	0.275	0.22	0.652	-0.268	0.231	0.546	0.311	0.167	0.611	0.144
Itga1	integrin, alpha 1	2	47107849	0.973402	7.06366e-06	0.000688583	-0.776	0.002	0.022	-0.568	0.031	0.159	-1.022	0	0.002	-0.781	0.006	0.052	-0.528	0.061	0.205	-0.662	0.008	0.069	0.247	0.346	0.698	-0.528	0.035	0.145	-0.146	0.557	0.797	0.419	0.06	0.425	0.029	0.901	0.977	0.372	0.094	0.487	0.17	0.441	0.728	0.237	0.285	0.73	0.602
Mrps30	mitochondrial ribosomal protein S30	2	50510606	-0.0643775	0.249749	0.624078	0.215	0.004	0.035	0.186	0.017	0.111	0.174	0.02	0.106	0.198	0.018	0.108	0.138	0.098	0.279	0.159	0.032	0.154	0.115	0.141	0.458	0.141	0.057	0.2	0.101	0.171	0.447	-0.005	0.94	0.99	-0.051	0.469	0.806	-0.023	0.728	0.922	0.076	0.248	0.565	-0.084	0.204	0.654	-0.006
Nnt	nicotinamide nucleotide transhydrogenase	2	-51496457	NS	NS	NS	NS	NS	NS	NS	NS	NS	NS	NS	NS	NS	NS	NS	NS	NS	NS	NS	NS	NS	NS	NS	NS	NS	NS	NS	NS	NS	NS	NS	NS	NS	NS	NS	NS	NS	NS	NS	NS	NS	NS	NS	NS	NS	NS
Paip1	poly(A) binding protein interacting protein 1	2	51610582	NS	NS	NS	NS	NS	NS	NS	NS	NS	NS	NS	NS	NS	NS	NS	NS	NS	NS	NS	NS	NS	NS	NS	NS	NS	NS	NS	NS	NS	NS	NS	NS	NS	NS	NS	NS	NS	NS	NS	NS	NS	NS	NS	NS	NS	NS
Hmgcs1	3-hydroxy-3-methylglutaryl-Coenzyme A synthase 1 (soluble)	2	51737089	-0.892078	4.11427e-05	0.00231503	-0.114	0.386	0.657	0.082	0.557	0.782	-0.294	0.027	0.131	-0.019	0.898	0.957	-0.205	0.169	0.389	-0.446	0.001	0.016	0.13	0.35	0.702	-0.394	0.003	0.031	-0.473	0	0.01	0.155	0.188	0.642	-0.247	0.05	0.307	-0.223	0.059	0.419	-0.185	0.117	0.386	0.063	0.59	0.89	0.171
RGD1566344	similar to eukaryotic translation elongation factor 1 alpha 1	2	53363852	NS	NS	NS	NS	NS	NS	NS	NS	NS	NS	NS	NS	NS	NS	NS	NS	NS	NS	NS	NS	NS	NS	NS	NS	NS	NS	NS	NS	NS	NS	NS	NS	NS	NS	NS	NS	NS	NS	NS	NS	NS	NS	NS	NS	NS	NS
C6	complement component 6	2	53691289	0.760292	0.00207655	0.0373074	0.184	0.442	0.706	0.099	0.695	0.867	-0.05	0.835	0.928	0.342	0.206	0.462	0.457	0.091	0.268	0.115	0.631	0.83	-0.041	0.869	0.961	0.83	0.001	0.011	-0.214	0.371	0.664	-0.086	0.687	0.936	0.216	0.342	0.723	0.214	0.316	0.731	0.353	0.099	0.353	0.351	0.101	0.51	0.3
Fbxo4	F-box protein 4	2	53871745	-0.187436	0.156928	0.507918	0.222	0.124	0.338	0.491	0.001	0.024	0.442	0.002	0.027	0.336	0.039	0.174	0.265	0.103	0.288	0.55	0	0.006	0.399	0.009	0.104	0.411	0.005	0.039	0.12	0.405	0.696	0.157	0.22	0.677	-0.224	0.101	0.431	0.249	0.053	0.405	0.312	0.016	0.128	0.041	0.748	0.942	0.22
RGD1305938	similar to expressed sequence AW549877	2	-53886719	NS	NS	NS	NS	NS	NS	NS	NS	NS	NS	NS	NS	NS	NS	NS	NS	NS	NS	NS	NS	NS	NS	NS	NS	NS	NS	NS	NS	NS	NS	NS	NS	NS	NS	NS	NS	NS	NS	NS	NS	NS	NS	NS	NS	NS	NS
Heatr7b2	HEAT repeat family member 7B2	2	54098253	-0.0665468	0.368319	0.728705	-0.179	0.051	0.193	-0.04	0.675	0.855	-0.131	0.152	0.383	-0.154	0.137	0.365	-0.287	0.006	0.045	-0.019	0.833	0.934	-0.107	0.265	0.623	-0.227	0.014	0.079	-0.131	0.152	0.418	0.078	0.339	0.776	-0.131	0.132	0.491	0.004	0.961	0.993	-0.005	0.953	0.984	-0.049	0.548	0.878	-0.116
Card6	caspase recruitment domain family, member 6	2	-54282217	NS	NS	NS	NS	NS	NS	NS	NS	NS	NS	NS	NS	NS	NS	NS	NS	NS	NS	NS	NS	NS	NS	NS	NS	NS	NS	NS	NS	NS	NS	NS	NS	NS	NS	NS	NS	NS	NS	NS	NS	NS	NS	NS	NS	NS	NS
Ttc33	tetratricopeptide repeat domain 33	2	54367845	-0.108562	0.0541782	0.297471	-0.007	0.949	0.984	-0.164	0.139	0.384	-0.183	0.084	0.27	-0.166	0.163	0.402	-0.271	0.023	0.11	-0.107	0.312	0.596	-0.361	0.001	0.037	-0.218	0.04	0.159	0.101	0.337	0.637	-0.045	0.628	0.912	0.014	0.891	0.976	0.102	0.276	0.701	0.198	0.036	0.205	-0.201	0.033	0.328	-0.125
Dab2	disabled homolog 2 (Drosophila)	2	55714876	-0.0787154	0.238364	0.612118	-0.702	0	0	-0.162	0.288	0.566	-0.447	0.002	0.026	-0.506	0.002	0.029	-0.426	0.01	0.06	-0.073	0.614	0.818	0.345	0.025	0.185	-0.425	0.004	0.034	-0.264	0.07	0.27	-0.167	0.195	0.652	-0.194	0.157	0.533	-0.234	0.07	0.449	-0.146	0.258	0.576	0.004	0.976	0.996	0.178
Osmr	oncostatin M receptor	2	56080699	0.156249	0.147361	0.49187	-0.228	0.22	0.48	-0.395	0.045	0.2	-0.375	0.045	0.184	-0.404	0.055	0.216	-0.509	0.016	0.085	-0.419	0.025	0.133	-0.386	0.049	0.275	-0.393	0.036	0.146	-0.614	0.001	0.019	-0.211	0.202	0.66	-0.454	0.011	0.149	-0.145	0.381	0.772	0	0.999	0.999	-0.161	0.331	0.766	-0.166
Egflam	EGF-like, fibronectin type III and laminin G domains	2	-56493064	0.495113	0.00217037	0.0381032	NS	NS	NS	NS	NS	NS	NS	NS	NS	NS	NS	NS	NS	NS	NS	NS	NS	NS	NS	NS	NS	NS	NS	NS	NS	NS	NS	NS	NS	NS	NS	NS	NS	NS	NS	NS	NS	NS	NS	NS	NS	NS	NS
RGD1310081	similar to hypothetical protein FLJ13231	2	57781798	NS	NS	NS	NS	NS	NS	NS	NS	NS	NS	NS	NS	NS	NS	NS	NS	NS	NS	NS	NS	NS	NS	NS	NS	NS	NS	NS	NS	NS	NS	NS	NS	NS	NS	NS	NS	NS	NS	NS	NS	NS	NS	NS	NS	NS	NS
Slc1a3	solute carrier family 1 (glial high affinity glutamate transporter), member 3	2	58270237	-0.773318	0.00163592	0.0316982	0.105	0.522	0.767	0.112	0.517	0.757	0.074	0.651	0.829	-0.169	0.362	0.622	-0.467	0.013	0.073	0.14	0.397	0.668	0.063	0.718	0.907	-0.184	0.266	0.509	0.05	0.762	0.908	-0.197	0.18	0.636	-0.526	0.001	0.044	0.113	0.443	0.806	0.24	0.103	0.362	-0.357	0.016	0.25	-0.249
Dnajc21	DnaJ (Hsp40) homolog, subfamily C, member 21	2	59796393	-0.133119	0.166657	0.522441	0.234	0.094	0.286	0.279	0.058	0.233	0.202	0.147	0.377	0.378	0.017	0.103	0.177	0.26	0.504	0.231	0.098	0.313	-0.107	0.466	0.781	0.354	0.012	0.071	0.6	0	0.002	-0.089	0.474	0.85	-0.05	0.706	0.92	-0.125	0.316	0.731	-0.271	0.03	0.185	-0.069	0.577	0.886	-0.153
Rai14	retinoic acid induced 14	2	-59923116	NS	NS	NS	NS	NS	NS	NS	NS	NS	NS	NS	NS	NS	NS	NS	NS	NS	NS	NS	NS	NS	NS	NS	NS	NS	NS	NS	NS	NS	NS	NS	NS	NS	NS	NS	NS	NS	NS	NS	NS	NS	NS	NS	NS	NS	NS
Amacr	alpha-methylacyl-CoA racemase	2	60332292	NS	NS	NS	NS	NS	NS	NS	NS	NS	NS	NS	NS	NS	NS	NS	NS	NS	NS	NS	NS	NS	NS	NS	NS	NS	NS	NS	NS	NS	NS	NS	NS	NS	NS	NS	NS	NS	NS	NS	NS	NS	NS	NS	NS	NS	NS
Tars	threonyl-tRNA synthetase	2	60765903	-0.00170806	0.982914	0.995013	0.333	0.001	0.01	0.287	0.005	0.052	0.216	0.025	0.124	0.131	0.225	0.485	0.254	0.019	0.097	0.259	0.008	0.065	0.125	0.214	0.565	0.16	0.096	0.275	0.27	0.005	0.053	0.17	0.047	0.385	0.155	0.09	0.408	0.113	0.187	0.619	0.168	0.05	0.245	0.06	0.483	0.843	0.066
Npr3	natriuretic peptide receptor C/guanylate cyclase C (atrionatriuretic peptide receptor C)	2	-61278264	NS	NS	NS	NS	NS	NS	NS	NS	NS	NS	NS	NS	NS	NS	NS	NS	NS	NS	NS	NS	NS	NS	NS	NS	NS	NS	NS	NS	NS	NS	NS	NS	NS	NS	NS	NS	NS	NS	NS	NS	NS	NS	NS	NS	NS	NS
Sub1	SUB1 homolog (S. cerevisiae)	2	-61418078	NS	NS	NS	NS	NS	NS	NS	NS	NS	NS	NS	NS	NS	NS	NS	NS	NS	NS	NS	NS	NS	NS	NS	NS	NS	NS	NS	NS	NS	NS	NS	NS	NS	NS	NS	NS	NS	NS	NS	NS	NS	NS	NS	NS	NS	NS
Mtmr12	myotubularin related protein 12	2	61665058	-0.0566792	0.35034	0.713325	0.175	0.195	0.447	-0.044	0.756	0.899	-0.137	0.311	0.573	-0.045	0.766	0.893	0.025	0.871	0.943	-0.072	0.593	0.804	-0.241	0.092	0.376	-0.033	0.808	0.911	-0.13	0.336	0.637	-0.313	0.01	0.21	-0.38	0.004	0.084	-0.143	0.236	0.669	-0.268	0.027	0.175	-0.156	0.196	0.643	-0.166
Golph3	golgi phosphoprotein 3 (coat-protein)	2	61789211	0.432795	0.000784848	0.0192539	-0.33	0.259	0.527	-0.868	0.005	0.054	-0.47	0.108	0.314	-0.614	0.063	0.233	-1.461	0	0.001	-0.699	0.018	0.107	-0.95	0.002	0.048	-0.551	0.061	0.207	-0.666	0.024	0.139	-0.051	0.844	0.972	0.218	0.432	0.784	0.147	0.572	0.865	0.156	0.547	0.796	-0.033	0.898	0.98	0.139
Golph3	golgi phosphoprotein 3 (coat-protein)	2	61789212	NS	NS	NS	NS	NS	NS	NS	NS	NS	NS	NS	NS	NS	NS	NS	NS	NS	NS	NS	NS	NS	NS	NS	NS	NS	NS	NS	NS	NS	NS	NS	NS	NS	NS	NS	NS	NS	NS	NS	NS	NS	NS	NS	NS	NS	NS
Cdh9	cadherin 9	2	66843485	-0.149647	0.0253522	0.191611	0.075	0.53	0.772	-0.072	0.567	0.789	-0.156	0.196	0.44	-0.198	0.144	0.376	-0.109	0.42	0.659	-0.259	0.032	0.155	-0.094	0.455	0.774	-0.017	0.886	0.95	-0.188	0.119	0.367	-0.007	0.944	0.991	-0.032	0.781	0.94	-0.109	0.307	0.725	0.148	0.167	0.462	-0.105	0.328	0.764	0.26
RGD1563445	similar to glyceraldehyde-3-phosphate dehydrogenase	2	76370576	NS	NS	NS	NS	NS	NS	NS	NS	NS	NS	NS	NS	NS	NS	NS	NS	NS	NS	NS	NS	NS	NS	NS	NS	NS	NS	NS	NS	NS	NS	NS	NS	NS	NS	NS	NS	NS	NS	NS	NS	NS	NS	NS	NS	NS	NS
Basp1	brain abundant, membrane attached signal protein 1	2	-76877616	1.33031	5.14897e-05	0.00275099	NS	NS	NS	NS	NS	NS	NS	NS	NS	NS	NS	NS	NS	NS	NS	NS	NS	NS	NS	NS	NS	NS	NS	NS	NS	NS	NS	NS	NS	NS	NS	NS	NS	NS	NS	NS	NS	NS	NS	NS	NS	NS	NS
Ankh	ankylosis, progressive homolog (mouse)	2	79289425	0.432575	0.00150914	0.0301016	NS	NS	NS	NS	NS	NS	NS	NS	NS	NS	NS	NS	NS	NS	NS	NS	NS	NS	NS	NS	NS	NS	NS	NS	NS	NS	NS	NS	NS	NS	NS	NS	NS	NS	NS	NS	NS	NS	NS	NS	NS	NS	NS
Fam105a	family with sequence similarity 105, member A	2	-79545446	NS	NS	NS	NS	NS	NS	NS	NS	NS	NS	NS	NS	NS	NS	NS	NS	NS	NS	NS	NS	NS	NS	NS	NS	NS	NS	NS	NS	NS	NS	NS	NS	NS	NS	NS	NS	NS	NS	NS	NS	NS	NS	NS	NS	NS	NS
Trio	triple functional domain (PTPRF interacting)	2	79634842	0.777325	0.000134339	0.00549876	-0.687	0	0.006	-0.509	0.01	0.076	-0.566	0.003	0.028	-0.68	0.001	0.021	-0.511	0.015	0.082	-0.078	0.671	0.855	0.538	0.006	0.083	-0.544	0.004	0.033	-0.191	0.302	0.6	1.147	0	0	-0.083	0.635	0.891	0.11	0.506	0.838	0.02	0.903	0.964	0.102	0.537	0.873	0.208
Dnah5	dynein, axonemal, heavy chain 5	2	80163788	-0.315621	0.000170919	0.00654974	-0.312	0.048	0.184	-0.382	0.022	0.129	-0.382	0.016	0.093	-0.32	0.072	0.251	-0.479	0.008	0.051	-0.238	0.131	0.373	-0.103	0.532	0.823	-0.167	0.288	0.533	-0.41	0.01	0.081	-1.142	0	0	0.335	0.026	0.226	0.002	0.988	0.999	-0.07	0.619	0.839	0.111	0.427	0.818	-0.076
Dap	death-associated protein	2	83281936	0.349964	0.00147342	0.0295676	0.15	0.247	0.513	0.163	0.232	0.506	0.333	0.011	0.071	0.44	0.003	0.035	0.321	0.029	0.127	0.415	0.002	0.024	0.347	0.012	0.121	0.32	0.014	0.08	0.069	0.594	0.823	0.161	0.164	0.619	-0.141	0.251	0.638	0.164	0.157	0.582	-0.017	0.88	0.956	0.124	0.284	0.73	0.193
Sema5a	sema domain, seven thrombospondin repeats (type 1 and type 1-like), transmembrane domain (TM) and short cytoplasmic domain, (semaphorin) 5A	2	84725091	-0.173575	0.00867974	0.0970402	-0.276	0.027	0.125	-0.363	0.006	0.057	-0.161	0.193	0.437	-0.196	0.16	0.398	-0.3	0.033	0.136	-0.018	0.882	0.955	-0.379	0.004	0.065	-0.095	0.444	0.673	-0.237	0.056	0.238	-0.516	0	0.002	-0.036	0.757	0.935	0.017	0.879	0.969	-0.177	0.108	0.37	-0.192	0.082	0.474	-0.013
Ca2	carbonic anhydrase 2	2	-88077099	NS	NS	NS	NS	NS	NS	NS	NS	NS	NS	NS	NS	NS	NS	NS	NS	NS	NS	NS	NS	NS	NS	NS	NS	NS	NS	NS	NS	NS	NS	NS	NS	NS	NS	NS	NS	NS	NS	NS	NS	NS	NS	NS	NS	NS	NS
Car1	carbonic anhydrase 1	2	88166411	0.544706	0.00146128	0.0293657	NS	NS	NS	NS	NS	NS	NS	NS	NS	NS	NS	NS	NS	NS	NS	NS	NS	NS	NS	NS	NS	NS	NS	NS	NS	NS	NS	NS	NS	NS	NS	NS	NS	NS	NS	NS	NS	NS	NS	NS	NS	NS	NS
Car13	carbonic anhydrase 13	2	88271908	0.0520581	0.214128	0.58424	0.514	0	0.003	0.353	0.011	0.082	0.177	0.175	0.415	0.081	0.581	0.784	0.523	0	0.008	0.278	0.034	0.161	0.144	0.292	0.648	0.514	0	0.003	0.126	0.335	0.635	0.017	0.883	0.979	0.598	0	0.001	0.209	0.072	0.451	-0.008	0.948	0.981	-0.024	0.836	0.967	-0.038
Chmp4c	chromatin modifying protein 4C	2	93330479	-0.366137	0.00289576	0.0461371	-0.111	0.333	0.605	-0.215	0.076	0.274	-0.208	0.07	0.245	-0.367	0.005	0.048	-0.027	0.832	0.922	-0.278	0.016	0.102	-0.378	0.002	0.045	-0.037	0.746	0.881	-0.411	0	0.01	-0.821	0	0	0.002	0.986	0.998	0.061	0.547	0.854	0.265	0.01	0.099	-0.052	0.613	0.899	0.03
Fabp12	fatty acid binding protein 12	2	93494780	0.251058	0.0262611	0.195537	0.073	0.598	0.817	0.067	0.646	0.837	-0.245	0.078	0.258	0.139	0.372	0.631	-0.176	0.259	0.503	-0.3	0.031	0.153	-0.33	0.024	0.185	-0.217	0.117	0.31	-0.311	0.025	0.146	-0.249	0.044	0.377	-0.464	0.001	0.032	0.089	0.467	0.82	0.015	0.903	0.964	-0.118	0.336	0.768	-0.002
Tpd52	tumor protein D52	2	94850202	0.303482	0.00150356	0.0300254	NS	NS	NS	NS	NS	NS	NS	NS	NS	NS	NS	NS	NS	NS	NS	NS	NS	NS	NS	NS	NS	NS	NS	NS	NS	NS	NS	NS	NS	NS	NS	NS	NS	NS	NS	NS	NS	NS	NS	NS	NS	NS	NS
Pkia	protein kinase (cAMP-dependent, catalytic) inhibitor alpha	2	96523929	0.276815	0.00070485	0.0178632	NS	NS	NS	NS	NS	NS	NS	NS	NS	NS	NS	NS	NS	NS	NS	NS	NS	NS	NS	NS	NS	NS	NS	NS	NS	NS	NS	NS	NS	NS	NS	NS	NS	NS	NS	NS	NS	NS	NS	NS	NS	NS	NS
Pxmp3	peroxisomal membrane protein 3	2	98361890	-0.0710768	0.196756	0.563547	0.361	0.002	0.025	0.256	0.04	0.188	0.195	0.098	0.296	0.282	0.034	0.16	0.203	0.127	0.328	0.244	0.04	0.178	0.196	0.114	0.416	0.255	0.031	0.135	0.184	0.118	0.365	0.155	0.139	0.583	0.055	0.62	0.883	0.086	0.412	0.788	0.231	0.029	0.179	0.001	0.989	0.998	0.093
Cyp7b1	cytochrome P450, family 7, subfamily b, polypeptide 1	2	103102679	0.0640848	0.389954	0.746154	-0.103	0.575	0.803	0.006	0.976	0.992	-0.268	0.147	0.377	0.019	0.925	0.969	-0.063	0.761	0.885	-0.15	0.417	0.685	-0.052	0.789	0.936	-0.265	0.153	0.363	-0.231	0.212	0.502	0.324	0.05	0.395	0.089	0.612	0.881	0.046	0.781	0.941	-0.037	0.821	0.935	0.065	0.694	0.923	0.088
Pde7a	phosphodiesterase 7A	2	104339909	-0.0378471	0.612295	0.86859	0.342	0.041	0.169	0.194	0.27	0.549	0.152	0.361	0.617	0.339	0.072	0.251	0.107	0.569	0.774	0.278	0.096	0.31	0.149	0.396	0.732	0.341	0.042	0.164	0.673	0	0.004	-0.175	0.24	0.695	0.183	0.248	0.635	0.126	0.398	0.781	-0.098	0.509	0.777	0.328	0.028	0.305	0.07
Hltf	helicase-like transcription factor	2	105202486	-0.0387726	0.530907	0.832213	-0.192	0.098	0.292	-0.225	0.066	0.251	-0.243	0.036	0.159	-0.24	0.066	0.24	-0.219	0.094	0.273	-0.089	0.443	0.703	-0.096	0.428	0.753	-0.188	0.105	0.29	-0.393	0.001	0.015	0.08	0.438	0.833	0.077	0.48	0.812	0.167	0.105	0.502	0.289	0.006	0.07	0.272	0.009	0.201	0.15
Gyg1	glycogenin 1	2	105264657	-0.174794	0.308239	0.677302	0.027	0.917	0.971	-0.074	0.783	0.912	-0.054	0.832	0.927	0.22	0.444	0.691	-0.059	0.836	0.923	-0.013	0.959	0.984	-0.052	0.846	0.954	0.16	0.53	0.738	0.794	0.002	0.029	0.097	0.668	0.929	0.262	0.28	0.666	-0.209	0.357	0.757	0.035	0.878	0.956	-0.07	0.757	0.945	-0.058
Cpa3	carboxypeptidase A3, mast cell	2	105368835	0.762512	0.000742242	0.018536	NS	NS	NS	NS	NS	NS	NS	NS	NS	NS	NS	NS	NS	NS	NS	NS	NS	NS	NS	NS	NS	NS	NS	NS	NS	NS	NS	NS	NS	NS	NS	NS	NS	NS	NS	NS	NS	NS	NS	NS	NS	NS	NS
Tnfsf10	tumor necrosis factor (ligand) superfamily, member 10	2	113204303	0.201251	0.0142109	0.133016	-0.355	0.163	0.402	-0.383	0.153	0.405	-0.328	0.197	0.442	-0.25	0.382	0.639	-0.256	0.371	0.618	-0.464	0.069	0.252	-0.351	0.189	0.534	-0.441	0.084	0.252	-0.143	0.572	0.808	-0.391	0.085	0.48	-0.728	0.003	0.077	-0.252	0.266	0.696	-0.56	0.014	0.121	-0.441	0.053	0.402	-0.281
Mecom	MDS1 and EVI1 complex locus	2	114814408	-0.380077	0.00095833	0.021936	-0.343	0.094	0.284	-0.231	0.282	0.56	-0.299	0.144	0.372	-0.215	0.349	0.608	0.135	0.556	0.766	-0.431	0.036	0.167	-0.409	0.058	0.301	-0.296	0.148	0.357	-0.385	0.06	0.25	-1.185	0	0	-0.633	0.001	0.052	-0.332	0.069	0.448	-0.912	0	0.001	-0.299	0.101	0.51	-0.01
Tnik	TRAF2 and NCK interacting kinase	2	115599465	0.287075	0.000821862	0.0198767	NS	NS	NS	NS	NS	NS	NS	NS	NS	NS	NS	NS	NS	NS	NS	NS	NS	NS	NS	NS	NS	NS	NS	NS	NS	NS	NS	NS	NS	NS	NS	NS	NS	NS	NS	NS	NS	NS	NS	NS	NS	NS	NS
Rpl22l1	ribosomal protein L22 like 1	2	116168789	-0.128053	0.145087	0.488827	0.237	0.084	0.264	0.313	0.031	0.158	0.233	0.089	0.279	0.502	0.001	0.021	0.223	0.147	0.362	0.149	0.274	0.556	0.016	0.914	0.976	0.143	0.296	0.54	-0.126	0.355	0.65	0.066	0.59	0.898	0.111	0.392	0.757	0.205	0.093	0.484	0.23	0.06	0.27	0.199	0.104	0.515	0.073
Phc3	polyhomeotic homolog 3 (Drosophila)	2	116831189	0.08407	0.192134	0.557139	-0.331	0.067	0.228	-0.681	0	0.011	-0.251	0.164	0.401	-0.393	0.054	0.214	-0.787	0	0.004	-0.343	0.058	0.226	-0.425	0.026	0.192	-0.286	0.113	0.302	-0.253	0.161	0.432	-0.013	0.937	0.99	-0.005	0.979	0.997	-0.029	0.854	0.959	-0.231	0.151	0.439	-0.104	0.515	0.862	-0.065
Mfn1	mitofusin 1	2	118739154	0.0888868	0.140395	0.481169	0.156	0.123	0.337	0.106	0.319	0.593	0.29	0.004	0.039	0.022	0.849	0.933	0.08	0.48	0.71	-0.009	0.931	0.975	0.006	0.956	0.987	0.287	0.005	0.039	0.164	0.103	0.338	0.17	0.06	0.424	0.085	0.371	0.742	0.094	0.292	0.713	0.1	0.263	0.582	0.014	0.871	0.976	0.089
Mrpl47	mitochondrial ribosomal protein L47	2	118935031	-0.106011	0.23882	0.612543	0.311	0.016	0.09	0.447	0.001	0.021	0.027	0.832	0.927	0.096	0.508	0.736	0.242	0.095	0.274	0.107	0.402	0.672	0.375	0.006	0.082	-0.063	0.62	0.805	0.185	0.151	0.417	0.027	0.812	0.962	0.114	0.347	0.726	0.027	0.811	0.95	0.237	0.039	0.214	-0.051	0.653	0.909	0.201
Usp13	ubiquitin specific protease 13 (isopeptidase T-3)	2	119006686	0.819256	1.79367e-05	0.00130281	0.545	0.401	0.671	0.427	0.531	0.766	0.453	0.485	0.718	1.376	0.061	0.228	1.199	0.102	0.287	0.982	0.131	0.373	0.485	0.477	0.788	0.213	0.743	0.879	2.885	0	0.001	0.666	0.25	0.702	0.364	0.554	0.854	-0.738	0.202	0.636	-0.631	0.276	0.594	-0.389	0.501	0.855	-0.837
Fxr1	fragile X mental retardation, autosomal homolog 1	2	120330046	-0.112143	0.127674	0.460206	0.037	0.91	0.969	-0.082	0.812	0.928	0.128	0.696	0.855	0.366	0.322	0.583	0.389	0.292	0.539	0.224	0.494	0.741	0.152	0.658	0.884	0.003	0.993	0.998	1.351	0	0.003	0.095	0.743	0.953	0.361	0.246	0.635	-0.367	0.209	0.643	-0.357	0.221	0.535	-0.209	0.473	0.839	-0.376
Fxr1	fragile X mental retardation, autosomal homolog 1	2	120330046				0.088	0.546	0.783	-0.025	0.873	0.952	0.062	0.67	0.841	0.096	0.563	0.773	-0.032	0.846	0.929	0.071	0.63	0.829	-0.015	0.92	0.978	0.158	0.282	0.525	0.526	0	0.01	-0.047	0.719	0.946	0.056	0.689	0.916	-0.182	0.164	0.588	-0.129	0.325	0.642	-0.248	0.059	0.421	-0.183
RGD1560220	similar to homolog of yeast TIM14 isoform c	2	120372473	0.0439768	0.670608	0.891129	0.247	0.024	0.117	0.262	0.023	0.132	0.363	0.001	0.015	0.319	0.01	0.071	0.449	0	0.006	0.323	0.003	0.039	0.34	0.003	0.059	0.413	0	0.005	0.281	0.01	0.083	0.238	0.014	0.238	0.282	0.007	0.12	0.268	0.006	0.163	0.157	0.104	0.363	0.184	0.057	0.417	0.142
Atp11b	ATPase, class VI, type 11B	2	122221605	NS	NS	NS	NS	NS	NS	NS	NS	NS	NS	NS	NS	NS	NS	NS	NS	NS	NS	NS	NS	NS	NS	NS	NS	NS	NS	NS	NS	NS	NS	NS	NS	NS	NS	NS	NS	NS	NS	NS	NS	NS	NS	NS	NS	NS	NS
Mccc1	methylcrotonoyl-CoA carboxylase 1 (alpha)	2	-122416663	NS	NS	NS	NS	NS	NS	NS	NS	NS	NS	NS	NS	NS	NS	NS	NS	NS	NS	NS	NS	NS	NS	NS	NS	NS	NS	NS	NS	NS	NS	NS	NS	NS	NS	NS	NS	NS	NS	NS	NS	NS	NS	NS	NS	NS	NS
Acad9	acyl-Coenzyme A dehydrogenase family, member 9	2	122562973	0.672642	6.37891e-07	0.000110764	0.056	0.579	0.804	-0.081	0.444	0.703	0.017	0.869	0.943	0.047	0.68	0.846	0.155	0.173	0.395	-0.225	0.027	0.138	-0.098	0.353	0.704	-0.167	0.098	0.277	-0.031	0.756	0.906	1.487	0	0	-0.193	0.044	0.292	-0.106	0.238	0.671	-0.29	0.001	0.032	-0.121	0.178	0.621	-0.296
Arse	arylsulfatase E (chondrodysplasia punctata 1)	2	122663036	-0.0482042	0.497579	0.814974	0.46	0.002	0.018	0.522	0.001	0.015	0.602	0	0.002	0.538	0.001	0.018	0.585	0	0.007	0.779	0	0	0.75	0	0.001	0.686	0	0	0.329	0.023	0.135	0.297	0.021	0.28	0.5	0	0.026	0.552	0	0.01	0.498	0	0.009	0.548	0	0.01	0.377
Ccna2	cyclin A2	2	-123062752	NS	NS	NS	NS	NS	NS	NS	NS	NS	NS	NS	NS	NS	NS	NS	NS	NS	NS	NS	NS	NS	NS	NS	NS	NS	NS	NS	NS	NS	NS	NS	NS	NS	NS	NS	NS	NS	NS	NS	NS	NS	NS	NS	NS	NS	NS
Ccna2	cyclin A2	2	-123062752	NS	NS	NS	NS	NS	NS	NS	NS	NS	NS	NS	NS	NS	NS	NS	NS	NS	NS	NS	NS	NS	NS	NS	NS	NS	NS	NS	NS	NS	NS	NS	NS	NS	NS	NS	NS	NS	NS	NS	NS	NS	NS	NS	NS	NS	NS
Nudt6	nudix (nucleoside diphosphate linked moiety X)-type motif 6	2	123947307	0.0813043	0.225396	0.596606	0.12	0.395	0.665	0.167	0.262	0.54	0.258	0.069	0.243	0.416	0.01	0.072	0.372	0.021	0.102	0.223	0.117	0.348	0.203	0.173	0.509	0.371	0.01	0.062	-0.001	0.992	0.998	0.567	0	0.004	-0.056	0.679	0.91	0.013	0.917	0.98	0.366	0.004	0.061	0.219	0.083	0.475	-0.022
Mfsd8	major facilitator superfamily domain containing 8	2	-127782871	NS	NS	NS	NS	NS	NS	NS	NS	NS	NS	NS	NS	NS	NS	NS	NS	NS	NS	NS	NS	NS	NS	NS	NS	NS	NS	NS	NS	NS	NS	NS	NS	NS	NS	NS	NS	NS	NS	NS	NS	NS	NS	NS	NS	NS	NS
Larp1b	La ribonucleoprotein domain family, member 1B	2	127891414	-0.0723525	0.46906	0.798288	0.277	0.015	0.086	0.438	0	0.009	0.343	0.003	0.03	0.481	0	0.006	0.383	0.003	0.028	0.278	0.015	0.097	0.17	0.155	0.481	0.282	0.014	0.077	0.269	0.019	0.12	-0.02	0.843	0.97	0.019	0.862	0.967	-0.23	0.024	0.289	-0.214	0.035	0.201	-0.116	0.25	0.701	-0.132
Pgrmc2	progesterone receptor membrane component 2	2	128025078	-0.207208	0.015011	0.137298	-0.218	0.025	0.12	-0.228	0.026	0.142	-0.115	0.234	0.485	-0.317	0.004	0.041	-0.37	0.001	0.011	-0.215	0.027	0.14	-0.141	0.164	0.496	-0.084	0.381	0.621	-0.311	0.002	0.023	-0.04	0.64	0.917	-0.006	0.949	0.991	-0.038	0.654	0.895	0.012	0.885	0.958	-0.164	0.058	0.418	-0.114
Phf17	PHD finger protein 17	2	128499982	-0.223545	0.0092736	0.101585	-0.335	0.004	0.033	-0.285	0.019	0.115	-0.212	0.064	0.231	-0.107	0.403	0.656	-0.225	0.081	0.248	-0.166	0.145	0.395	0.064	0.593	0.853	-0.272	0.018	0.093	-0.108	0.343	0.641	-0.015	0.885	0.979	-0.01	0.928	0.983	-0.019	0.849	0.958	-0.132	0.193	0.501	-0.043	0.671	0.916	-0.013
Pcdh18	protocadherin 18	2	138615497	-0.0685366	0.347232	0.711429	0.005	0.967	0.987	0.05	0.711	0.876	0.007	0.954	0.982	0.119	0.411	0.665	-0.019	0.895	0.954	0.057	0.66	0.848	-0.129	0.342	0.694	-0.088	0.494	0.711	-0.087	0.499	0.764	-0.555	0	0.001	-0.255	0.039	0.274	-0.313	0.007	0.175	-0.134	0.244	0.561	-0.228	0.048	0.388	-0.014
Ccrn4l	CCR4 carbon catabolite repression 4-like (S. cerevisiae)	2	140120309	0.456242	0.0203946	0.165616	-0.384	0.081	0.259	0.052	0.822	0.933	-0.492	0.026	0.127	-0.476	0.055	0.216	-0.249	0.313	0.56	-0.204	0.352	0.63	-0.167	0.468	0.782	-0.725	0.001	0.016	-0.361	0.101	0.335	0.047	0.81	0.962	-0.476	0.023	0.213	0.164	0.4	0.782	-0.163	0.403	0.702	-0.078	0.69	0.923	0.217
Elf2	E74-like factor 2	2	140144023				0.057	0.385	0.657	0.059	0.391	0.66	0.08	0.223	0.472	0.058	0.435	0.684	-0.055	0.459	0.695	0.073	0.266	0.549	0.032	0.639	0.876	0.056	0.393	0.631	0.022	0.736	0.895	0.047	0.417	0.825	-0.071	0.255	0.641	0.049	0.397	0.781	-0.018	0.755	0.907	0.145	0.014	0.241	0.099
Elf2	E74-like factor 2	2	-140144024	NS	NS	NS	NS	NS	NS	NS	NS	NS	NS	NS	NS	NS	NS	NS	NS	NS	NS	NS	NS	NS	NS	NS	NS	NS	NS	NS	NS	NS	NS	NS	NS	NS	NS	NS	NS	NS	NS	NS	NS	NS	NS	NS	NS	NS	NS
Mgst2	microsomal glutathione S-transferase 2	2	140546938	-0.408056	0.00642589	0.0796997	0.15	0.322	0.593	0.323	0.044	0.198	0.141	0.352	0.61	0.03	0.858	0.937	-0.081	0.633	0.815	0.119	0.429	0.693	0.161	0.311	0.666	0.137	0.366	0.608	-0.083	0.58	0.813	0.015	0.914	0.986	-0.336	0.02	0.202	0.141	0.296	0.715	0.446	0.001	0.029	0.102	0.448	0.822	0.027
Lhfp	lipoma HMGIC fusion partner	2	141974792	NS	NS	NS	NS	NS	NS	NS	NS	NS	NS	NS	NS	NS	NS	NS	NS	NS	NS	NS	NS	NS	NS	NS	NS	NS	NS	NS	NS	NS	NS	NS	NS	NS	NS	NS	NS	NS	NS	NS	NS	NS	NS	NS	NS	NS	NS
Lhfp	lipoma HMGIC fusion partner	2	141974792	NS	NS	NS	NS	NS	NS	NS	NS	NS	NS	NS	NS	NS	NS	NS	NS	NS	NS	NS	NS	NS	NS	NS	NS	NS	NS	NS	NS	NS	NS	NS	NS	NS	NS	NS	NS	NS	NS	NS	NS	NS	NS	NS	NS	NS	NS
RGD1309403	similar to hypothetical protein FLJ12661	2	142403905	-0.0253535	0.603847	0.864984	0.134	0.275	0.546	0.124	0.338	0.613	0.211	0.088	0.279	0.044	0.752	0.885	0.001	0.995	0.999	0.021	0.867	0.949	-0.031	0.811	0.943	0.112	0.365	0.606	0.044	0.719	0.886	-0.022	0.84	0.97	0.009	0.936	0.986	0.207	0.061	0.425	0.044	0.686	0.874	0.127	0.246	0.698	-0.024
Cog6	component of oligomeric golgi complex 6	2	142767259	0.0111407	0.862276	0.962342	0.522	0	0	0.513	0	0.001	0.536	0	0	0.397	0.001	0.019	0.132	0.271	0.517	0.499	0	0.001	0.367	0.001	0.036	0.591	0	0	0.247	0.022	0.131	0.069	0.465	0.845	-0.009	0.926	0.983	-0.033	0.724	0.92	0.131	0.167	0.462	0.002	0.986	0.997	-0.022
Exosc8	exosome component 8	2	-143954943	NS	NS	NS	NS	NS	NS	NS	NS	NS	NS	NS	NS	NS	NS	NS	NS	NS	NS	NS	NS	NS	NS	NS	NS	NS	NS	NS	NS	NS	NS	NS	NS	NS	NS	NS	NS	NS	NS	NS	NS	NS	NS	NS	NS	NS	NS
Dclk1	doublecortin-like kinase 1	2	144678222	NS	NS	NS	NS	NS	NS	NS	NS	NS	NS	NS	NS	NS	NS	NS	NS	NS	NS	NS	NS	NS	NS	NS	NS	NS	NS	NS	NS	NS	NS	NS	NS	NS	NS	NS	NS	NS	NS	NS	NS	NS	NS	NS	NS	NS	NS
RGD1562629	similar to neurobeachin	2	144839771	NS	NS	NS	NS	NS	NS	NS	NS	NS	NS	NS	NS	NS	NS	NS	NS	NS	NS	NS	NS	NS	NS	NS	NS	NS	NS	NS	NS	NS	NS	NS	NS	NS	NS	NS	NS	NS	NS	NS	NS	NS	NS	NS	NS	NS	NS
Eif3i-ps1	eukaryotic translation initiation factor 3, subunit I, pseudogene 1	2	145734657	0.907323	5.90632e-06	0.000604949	NS	NS	NS	NS	NS	NS	NS	NS	NS	NS	NS	NS	NS	NS	NS	NS	NS	NS	NS	NS	NS	NS	NS	NS	NS	NS	NS	NS	NS	NS	NS	NS	NS	NS	NS	NS	NS	NS	NS	NS	NS	NS	NS
Tm4sf1	transmembrane 4 L six family member 1	2	146521187	-0.675873	0.0019844	0.0361223	-0.686	0.002	0.018	-0.527	0.02	0.119	-0.788	0	0.007	-0.692	0.004	0.044	-0.444	0.065	0.214	-0.892	0	0.002	-0.714	0.002	0.041	-0.839	0	0.003	-0.566	0.009	0.073	-1.533	0	0	-0.795	0	0.015	-0.251	0.187	0.618	-0.851	0	0.003	-0.516	0.007	0.191	0.028
Commd2	COMM domain containing 2 (predicted) (Commd2_predicted), mRNA.	2	146913339	-0.282206	3.81688e-05	0.0021829	NS	NS	NS	NS	NS	NS	NS	NS	NS	NS	NS	NS	NS	NS	NS	NS	NS	NS	NS	NS	NS	NS	NS	NS	NS	NS	NS	NS	NS	NS	NS	NS	NS	NS	NS	NS	NS	NS	NS	NS	NS	NS	NS
Pfn2	profilin 2	2	147066817	0.412563	0.000752353	0.0187464	0.432	0.058	0.209	0.384	0.109	0.335	0.267	0.24	0.493	0.741	0.004	0.043	0.492	0.056	0.193	0.313	0.168	0.431	0.427	0.075	0.342	0.263	0.248	0.488	1.159	0	0	0.568	0.006	0.158	0.167	0.437	0.789	-0.339	0.095	0.487	-0.095	0.639	0.851	-0.038	0.85	0.971	-0.068
Serp1	stress-associated endoplasmic reticulum protein 1	2	147866072	0.0867864	0.382476	0.739788	-0.2	0.055	0.202	-0.123	0.26	0.538	-0.378	0	0.008	-0.317	0.007	0.06	-0.197	0.093	0.271	-0.113	0.277	0.56	-0.197	0.073	0.338	-0.187	0.073	0.233	-0.517	0	0	-0.112	0.226	0.683	-0.14	0.157	0.533	0.063	0.493	0.832	0.073	0.428	0.719	-0.058	0.527	0.867	-0.032
LOC499625	similar to Selenoprotein T precursor (LOC499625), mRNA.	2	147928554	NS	NS	NS	NS	NS	NS	NS	NS	NS	NS	NS	NS	NS	NS	NS	NS	NS	NS	NS	NS	NS	NS	NS	NS	NS	NS	NS	NS	NS	NS	NS	NS	NS	NS	NS	NS	NS	NS	NS	NS	NS	NS	NS	NS	NS	NS
P2ry14	purinergic receptor P2Y, G-protein coupled, 14	2	148501967	-0.535226	0.0013239	0.0273004	-0.198	0.276	0.547	0.181	0.345	0.619	-0.348	0.057	0.212	-0.162	0.428	0.678	-0.623	0.003	0.025	0.167	0.357	0.634	0.042	0.827	0.949	-0.206	0.257	0.498	-0.113	0.532	0.783	-0.279	0.086	0.482	-0.317	0.067	0.359	0.084	0.605	0.877	0.136	0.399	0.698	0.04	0.805	0.958	0.338
P2ry13	purinergic receptor P2Y, G-protein coupled, 13	2	-148600613	NS	NS	NS	NS	NS	NS	NS	NS	NS	NS	NS	NS	NS	NS	NS	NS	NS	NS	NS	NS	NS	NS	NS	NS	NS	NS	NS	NS	NS	NS	NS	NS	NS	NS	NS	NS	NS	NS	NS	NS	NS	NS	NS	NS	NS	NS
P2ry13	purinergic receptor P2Y, G-protein coupled, 13	2	-148600613	NS	NS	NS	NS	NS	NS	NS	NS	NS	NS	NS	NS	NS	NS	NS	NS	NS	NS	NS	NS	NS	NS	NS	NS	NS	NS	NS	NS	NS	NS	NS	NS	NS	NS	NS	NS	NS	NS	NS	NS	NS	NS	NS	NS	NS	NS
Sucnr1	succinate receptor 1	2	149416070	NS	NS	NS	NS	NS	NS	NS	NS	NS	NS	NS	NS	NS	NS	NS	NS	NS	NS	NS	NS	NS	NS	NS	NS	NS	NS	NS	NS	NS	NS	NS	NS	NS	NS	NS	NS	NS	NS	NS	NS	NS	NS	NS	NS	NS	NS
Dhx36	DEAH (Asp-Glu-Ala-His) box polypeptide 36	2	152122766	0.425909	0.000121924	0.00512265	-0.059	0.656	0.849	0.156	0.262	0.539	-0.168	0.204	0.451	-0.134	0.366	0.626	-0.289	0.053	0.187	0.1	0.449	0.707	0.015	0.912	0.975	-0.011	0.933	0.972	-0.032	0.808	0.93	1.215	0	0	0.184	0.143	0.512	0.289	0.015	0.235	0.335	0.005	0.066	-0.011	0.925	0.984	-0.044
Gmps	guanine monphosphate synthetase	2	153804512	NS	NS	NS	NS	NS	NS	NS	NS	NS	NS	NS	NS	NS	NS	NS	NS	NS	NS	NS	NS	NS	NS	NS	NS	NS	NS	NS	NS	NS	NS	NS	NS	NS	NS	NS	NS	NS	NS	NS	NS	NS	NS	NS	NS	NS	NS
Vom2r45	vomeronasal 2 receptor, 45	2	153931980	NS	NS	NS	NS	NS	NS	NS	NS	NS	NS	NS	NS	NS	NS	NS	NS	NS	NS	NS	NS	NS	NS	NS	NS	NS	NS	NS	NS	NS	NS	NS	NS	NS	NS	NS	NS	NS	NS	NS	NS	NS	NS	NS	NS	NS	NS
Kcnab1	potassium voltage-gated channel, shaker-related subfamily, beta member 1	2	154837840	-0.0256398	0.686115	0.897721	-0.033	0.804	0.926	-0.24	0.086	0.294	-0.417	0.002	0.023	-0.328	0.029	0.148	-0.202	0.178	0.403	-0.27	0.043	0.186	-0.258	0.066	0.32	-0.334	0.013	0.074	-0.174	0.19	0.473	-0.266	0.025	0.302	-0.067	0.595	0.874	-0.171	0.148	0.571	-0.311	0.009	0.093	-0.145	0.221	0.673	-0.263
Ccnl1	cyclin L1	2	155757337	0.0367664	0.606762	0.866024	-0.011	0.938	0.979	0.109	0.484	0.731	0.057	0.698	0.855	-0.13	0.432	0.682	0.076	0.646	0.822	-0.026	0.86	0.946	-0.023	0.88	0.965	-0.084	0.57	0.767	0.045	0.759	0.907	-0.169	0.198	0.656	-0.35	0.013	0.167	-0.168	0.201	0.635	-0.322	0.015	0.126	-0.176	0.179	0.624	-0.099
Rsrc1	arginine/serine-rich coiled-coil 1	2	156889769	NS	NS	NS	NS	NS	NS	NS	NS	NS	NS	NS	NS	NS	NS	NS	NS	NS	NS	NS	NS	NS	NS	NS	NS	NS	NS	NS	NS	NS	NS	NS	NS	NS	NS	NS	NS	NS	NS	NS	NS	NS	NS	NS	NS	NS	NS
Mlf1	myeloid leukemia factor 1	2	157230782	0.046315	0.626794	0.874838	-0.004	0.996	0.999	0.092	0.898	0.963	0.099	0.885	0.95	1.483	0.055	0.217	0.644	0.403	0.645	0.749	0.273	0.556	0.453	0.529	0.82	-0.045	0.948	0.977	2.294	0.001	0.017	0.548	0.368	0.794	0.534	0.41	0.769	-0.86	0.158	0.584	-0.25	0.681	0.871	-0.333	0.584	0.887	-0.844
Gfm1	G elongation factor, mitochondrial 1	2	157283045	0.02949	0.831483	0.952677	0.229	0.071	0.238	0.317	0.018	0.114	0.277	0.029	0.138	0.441	0.002	0.029	0.393	0.006	0.046	0.291	0.022	0.123	0.149	0.263	0.62	0.349	0.006	0.047	0.25	0.049	0.22	-0.026	0.816	0.962	0.237	0.049	0.306	-0.013	0.908	0.978	0.078	0.49	0.765	0.147	0.192	0.639	0.005
Schip1	schwannomin interacting protein 1	2	157848638	0.664026	3.17102e-05	0.00192041	0.074	0.781	0.916	-0.287	0.309	0.584	-0.101	0.705	0.859	0.222	0.462	0.702	0.125	0.678	0.839	-0.16	0.551	0.779	-0.376	0.183	0.523	0	1	1	0.771	0.004	0.047	0.296	0.214	0.673	0.161	0.526	0.838	-0.295	0.217	0.649	-0.435	0.069	0.293	-0.344	0.15	0.587	-0.24
Ift80	intraflagellar transport 80 homolog (Chlamydomonas)	2	-158892674	NS	NS	NS	NS	NS	NS	NS	NS	NS	NS	NS	NS	NS	NS	NS	NS	NS	NS	NS	NS	NS	NS	NS	NS	NS	NS	NS	NS	NS	NS	NS	NS	NS	NS	NS	NS	NS	NS	NS	NS	NS	NS	NS	NS	NS	NS
Kpna4	karyopherin alpha 4 (importin alpha 3)	2	159073107	0.100666	0.0976303	0.405615	-0.025	0.87	0.951	-0.232	0.143	0.389	-0.108	0.471	0.708	-0.263	0.121	0.341	-0.323	0.057	0.196	-0.178	0.236	0.517	-0.49	0.002	0.047	-0.183	0.222	0.456	-0.259	0.086	0.305	-0.115	0.389	0.806	0.07	0.623	0.885	-0.132	0.324	0.737	-0.212	0.113	0.378	-0.328	0.015	0.246	-0.099
RGD1563962	similar to Mss4 protein	2	159206015	-0.0107292	0.852254	0.959455	-0.173	0.091	0.279	-0.138	0.199	0.47	-0.141	0.166	0.404	-0.261	0.024	0.129	-0.135	0.238	0.48	-0.227	0.027	0.138	-0.066	0.536	0.825	-0.119	0.244	0.485	-0.291	0.005	0.048	-0.108	0.234	0.689	0.075	0.439	0.789	-0.125	0.167	0.591	-0.091	0.313	0.631	-0.07	0.439	0.819	-0.138
B3galnt1	beta-1,3-N-acetylgalactosaminyltransferase 1	2	-159670710	0.480725	0.0017618	0.033269	NS	NS	NS	NS	NS	NS	NS	NS	NS	NS	NS	NS	NS	NS	NS	NS	NS	NS	NS	NS	NS	NS	NS	NS	NS	NS	NS	NS	NS	NS	NS	NS	NS	NS	NS	NS	NS	NS	NS	NS	NS	NS	NS
Bche	butyrylcholinesterase	2	164329614	0.263124	0.0256085	0.192932	-0.183	0.335	0.607	0.187	0.35	0.624	-0.318	0.095	0.291	-0.01	0.964	0.985	0.352	0.101	0.286	0.156	0.413	0.681	0.106	0.594	0.853	0.321	0.093	0.269	-0.57	0.003	0.037	0.096	0.569	0.888	0.288	0.112	0.449	0.073	0.665	0.899	0.124	0.462	0.746	0.242	0.154	0.593	0.407
Pdcd10	programmed cell death 10	2	166402651	0.0640443	0.291433	0.661952	-0.135	0.082	0.26	-0.025	0.754	0.898	-0.283	0	0.007	-0.143	0.1	0.306	-0.192	0.028	0.124	-0.234	0.003	0.034	-0.199	0.015	0.138	-0.156	0.044	0.168	-0.288	0	0.007	-0.163	0.019	0.27	-0.115	0.116	0.46	-0.097	0.157	0.582	-0.031	0.651	0.857	-0.038	0.58	0.886	-0.081
Rapgef2	Rap guanine nucleotide exchange factor (GEF) 2	2	170472419	0.167197	0.00413153	0.0592053	-0.086	0.413	0.681	-0.119	0.285	0.564	-0.063	0.548	0.767	-0.179	0.133	0.36	-0.286	0.017	0.089	-0.169	0.11	0.335	-0.195	0.08	0.355	-0.121	0.252	0.493	-0.253	0.018	0.115	0.137	0.146	0.591	-0.215	0.033	0.25	-0.108	0.252	0.685	-0.243	0.01	0.1	0.05	0.593	0.891	0.026
Etfdh	electron-transferring-flavoprotein dehydrogenase	2	171008647	0.388464	0.00174552	0.0331306	NS	NS	NS	NS	NS	NS	NS	NS	NS	NS	NS	NS	NS	NS	NS	NS	NS	NS	NS	NS	NS	NS	NS	NS	NS	NS	NS	NS	NS	NS	NS	NS	NS	NS	NS	NS	NS	NS	NS	NS	NS	NS	NS
Tmem144	transmembrane protein 144	2	-171236124	NS	NS	NS	NS	NS	NS	NS	NS	NS	NS	NS	NS	NS	NS	NS	NS	NS	NS	NS	NS	NS	NS	NS	NS	NS	NS	NS	NS	NS	NS	NS	NS	NS	NS	NS	NS	NS	NS	NS	NS	NS	NS	NS	NS	NS	NS
Tmem144	transmembrane protein 144	2	-171236124	NS	NS	NS	NS	NS	NS	NS	NS	NS	NS	NS	NS	NS	NS	NS	NS	NS	NS	NS	NS	NS	NS	NS	NS	NS	NS	NS	NS	NS	NS	NS	NS	NS	NS	NS	NS	NS	NS	NS	NS	NS	NS	NS	NS	NS	NS
Fam198b	family with sequence similarity 198, member B	2	171368284	0.764212	3.82051e-05	0.0021829	-0.219	0.155	0.39	-0.259	0.111	0.338	-0.628	0	0.003	-0.598	0.001	0.014	-0.47	0.007	0.051	-0.663	0	0.002	-0.33	0.043	0.25	-0.64	0	0.002	-0.647	0	0.002	0.28	0.043	0.37	-0.219	0.135	0.499	-0.156	0.254	0.686	-0.202	0.142	0.425	-0.215	0.118	0.54	0.059
Gria2	glutamate receptor, ionotropic, AMPA 2	2	172265158	-0.683292	0.000212178	0.00763875	-0.597	0.004	0.033	-0.165	0.439	0.699	-0.266	0.191	0.435	-0.066	0.772	0.895	-0.262	0.253	0.497	0.228	0.262	0.547	-0.051	0.81	0.942	-0.149	0.463	0.687	-0.126	0.533	0.783	-0.593	0.001	0.076	-0.589	0.003	0.072	-0.186	0.303	0.721	-0.258	0.155	0.444	-0.175	0.333	0.768	-0.19
Gucy1b3	guanylate cyclase 1, soluble, beta 3	2	173683153	0.302967	0.0043055	0.060874	-0.804	0	0.001	-0.71	0	0.007	-0.767	0	0.001	-0.796	0	0.004	-0.567	0.005	0.041	-0.94	0	0	-0.938	0	0.001	-0.739	0	0.002	-0.632	0.001	0.011	-0.478	0.003	0.122	-0.438	0.011	0.148	-0.399	0.013	0.225	-0.827	0	0.001	-0.447	0.006	0.167	-0.332
Rbm46	RNA binding motif protein 46	2	174571323	-0.574198	2.44906e-05	0.0016303	0.055	0.63	0.836	0.094	0.437	0.698	-0.07	0.545	0.765	-0.109	0.399	0.654	-0.099	0.446	0.682	-0.008	0.943	0.979	-0.084	0.49	0.796	-0.035	0.759	0.888	-0.357	0.002	0.03	-1.414	0	0	-0.4	0	0.026	-0.161	0.119	0.522	0.065	0.525	0.785	-0.166	0.108	0.525	-0.068
Fgg	fibrinogen gamma chain	2	174727311	0.214466	0.397364	0.75114	0.05	0.929	0.976	-0.03	0.959	0.987	0.518	0.356	0.612	0.641	0.31	0.571	0.356	0.573	0.776	0.177	0.752	0.898	-0.108	0.855	0.956	0.269	0.631	0.812	0.33	0.556	0.796	-0.324	0.515	0.868	0.797	0.135	0.499	-0.06	0.904	0.976	-0.042	0.933	0.976	-0.208	0.677	0.918	1.054
Fgb	fibrinogen beta chain	2	174768194	0.19831	0.279623	0.651413	-0.101	0.854	0.945	-0.168	0.772	0.907	0.532	0.334	0.596	0.772	0.214	0.472	0.457	0.461	0.696	-0.095	0.862	0.947	-0.166	0.774	0.931	0.357	0.517	0.727	0.412	0.455	0.734	-0.302	0.538	0.878	0.818	0.119	0.466	-0.13	0.791	0.944	-0.335	0.495	0.767	-0.267	0.586	0.888	1.105
Sfrp2	secreted frizzled-related protein 2	2	175479320	NS	NS	NS	NS	NS	NS	NS	NS	NS	NS	NS	NS	NS	NS	NS	NS	NS	NS	NS	NS	NS	NS	NS	NS	NS	NS	NS	NS	NS	NS	NS	NS	NS	NS	NS	NS	NS	NS	NS	NS	NS	NS	NS	NS	NS	NS
Tlr2	toll-like receptor 2	2	-175607991	0.408966	0.00186973	0.0345441	NS	NS	NS	NS	NS	NS	NS	NS	NS	NS	NS	NS	NS	NS	NS	NS	NS	NS	NS	NS	NS	NS	NS	NS	NS	NS	NS	NS	NS	NS	NS	NS	NS	NS	NS	NS	NS	NS	NS	NS	NS	NS	NS
Fhdc1	FH2 domain containing 1	2	176220903	0.0766182	0.303583	0.6738	-0.335	0.005	0.041	-0.202	0.104	0.328	-0.191	0.107	0.311	0.098	0.462	0.702	-0.116	0.382	0.627	0.045	0.703	0.874	-0.061	0.623	0.868	-0.247	0.037	0.15	-0.025	0.833	0.938	-0.134	0.201	0.66	-0.133	0.235	0.627	0.193	0.068	0.445	-0.157	0.137	0.419	0.175	0.096	0.502	0.078
Arfip1	ADP-ribosylation factor interacting protein 1	2	176275424	0.266847	0.00456313	0.0634669	-0.281	0.109	0.313	-0.447	0.016	0.106	-0.305	0.082	0.266	-0.236	0.231	0.492	-0.537	0.007	0.05	-0.315	0.073	0.262	-0.46	0.013	0.131	-0.2	0.253	0.494	-0.516	0.004	0.041	-0.15	0.335	0.772	-0.155	0.35	0.728	-0.064	0.683	0.906	-0.047	0.764	0.91	-0.189	0.224	0.676	-0.039
Pet112l	PET112-like (yeast)	2	177408109	NS	NS	NS	NS	NS	NS	NS	NS	NS	NS	NS	NS	NS	NS	NS	NS	NS	NS	NS	NS	NS	NS	NS	NS	NS	NS	NS	NS	NS	NS	NS	NS	NS	NS	NS	NS	NS	NS	NS	NS	NS	NS	NS	NS	NS	NS
Arhgef11	Rho guanine nucleotide exchange factor (GEF) 11	2	179676235	0.0282772	0.443024	0.781251	0.306	0.052	0.193	0.298	0.072	0.264	0.333	0.034	0.153	0.312	0.078	0.263	-0.174	0.325	0.573	0.345	0.029	0.144	0.114	0.488	0.795	0.336	0.033	0.138	0.158	0.313	0.614	0.295	0.036	0.345	0.184	0.216	0.602	0.113	0.417	0.79	0.187	0.181	0.484	0.359	0.011	0.218	0.242
Pear1	platelet endothelial aggregation receptor 1	2	179809432	-0.044101	0.368111	0.728705	0.031	0.775	0.913	0.106	0.355	0.627	0.207	0.058	0.216	-0.009	0.942	0.975	0.146	0.235	0.475	0	1	1	-0.091	0.426	0.753	0.149	0.171	0.389	0.193	0.077	0.285	-0.034	0.728	0.948	-0.252	0.015	0.179	-0.143	0.141	0.562	-0.304	0.002	0.04	0.013	0.895	0.98	-0.078
Hdgf	hepatoma-derived growth factor	2	179981345	-0.221171	0.143125	0.485453	0.509	0	0.004	0.493	0.001	0.013	0.493	0	0.007	0.479	0.002	0.025	0.505	0.001	0.012	0.416	0.002	0.029	0.194	0.167	0.501	0.371	0.006	0.045	0.47	0.001	0.011	-0.004	0.972	0.996	0.033	0.793	0.943	-0.149	0.21	0.643	0.073	0.539	0.792	0.018	0.876	0.976	0.025
mrpl24	mitochondrial ribosomal protein L24	2	179995713	NS	NS	NS	NS	NS	NS	NS	NS	NS	NS	NS	NS	NS	NS	NS	NS	NS	NS	NS	NS	NS	NS	NS	NS	NS	NS	NS	NS	NS	NS	NS	NS	NS	NS	NS	NS	NS	NS	NS	NS	NS	NS	NS	NS	NS	NS
RGD1311265	similar to CGI-41 protein	2	180001177	-0.0414107	0.542386	0.838964	0.195	0.038	0.161	0.154	0.119	0.351	0.186	0.048	0.191	0.154	0.145	0.377	0.337	0.002	0.018	0.154	0.101	0.319	0.069	0.483	0.793	0.154	0.099	0.281	0.039	0.674	0.865	-0.329	0	0.02	-0.198	0.027	0.228	-0.194	0.021	0.274	-0.122	0.143	0.428	-0.118	0.158	0.597	-0.176
Isg20l2	interferon stimulated exonuclease gene 20-like 2	2	180009276	-0.279095	0.00229131	0.039478	NS	NS	NS	NS	NS	NS	NS	NS	NS	NS	NS	NS	NS	NS	NS	NS	NS	NS	NS	NS	NS	NS	NS	NS	NS	NS	NS	NS	NS	NS	NS	NS	NS	NS	NS	NS	NS	NS	NS	NS	NS	NS	NS
Crabp2	cellular retinoic acid binding protein 2	2	180029800	-0.668262	4.27546e-08	1.48479e-05	-0.337	0.018	0.096	-0.47	0.002	0.028	-0.47	0.001	0.015	-0.397	0.013	0.088	-0.184	0.248	0.49	-0.298	0.036	0.168	-0.328	0.028	0.201	-0.579	0	0.002	-0.389	0.007	0.061	-1.037	0	0	-0.155	0.247	0.635	0.14	0.266	0.696	-0.264	0.037	0.207	-0.188	0.135	0.564	-0.137
Nes	nestin	2	180051906	-0.0707311	0.59135	0.859483	-0.353	0.127	0.344	-0.483	0.048	0.21	-0.567	0.015	0.088	-0.424	0.104	0.313	-0.447	0.087	0.259	-0.642	0.006	0.056	-0.813	0.001	0.03	-0.477	0.04	0.159	-0.784	0.001	0.015	-0.391	0.058	0.422	-0.258	0.239	0.631	-0.075	0.715	0.917	-0.25	0.224	0.539	-0.114	0.58	0.886	0.138
Gpatch4	G patch domain containing 4	2	180123436	-0.217639	0.168116	0.524502	-0.514	0.006	0.047	-0.266	0.172	0.435	-0.531	0.005	0.041	-0.704	0.001	0.016	-0.587	0.005	0.042	-0.156	0.398	0.669	0.174	0.371	0.716	-0.494	0.008	0.056	0.021	0.911	0.968	0.183	0.268	0.717	-0.114	0.518	0.834	0.087	0.597	0.875	0.28	0.09	0.336	-0.008	0.962	0.992	0.208
Apoa1bp	apolipoprotein A-I binding protein	2	180132496	-0.177307	0.0537459	0.296471	0.062	0.43	0.695	0.084	0.311	0.586	0.182	0.022	0.113	0.041	0.647	0.824	0.112	0.21	0.444	0.181	0.023	0.127	0.084	0.31	0.664	0.138	0.081	0.249	-0.006	0.941	0.98	0.151	0.033	0.335	0.085	0.258	0.644	0.209	0.003	0.12	0.257	0	0.015	0.171	0.016	0.25	0.118
RGD1304953	similar to SSTK-interacting protein	2	180371101	-0.149585	0.00367399	0.0546574	0.447	0.008	0.057	0.646	0	0.009	0.444	0.009	0.061	0.421	0.027	0.138	0.327	0.084	0.253	0.355	0.035	0.164	0.342	0.053	0.285	0.577	0.001	0.011	0.125	0.455	0.734	-0.05	0.735	0.95	-0.096	0.546	0.847	0.211	0.158	0.583	0.413	0.006	0.074	0.288	0.055	0.41	0.14
Cct3	chaperonin containing Tcp1, subunit 3 (gamma)	2	180381043	0.298769	0.00620815	0.0780444	-0.13	0.172	0.414	-0.174	0.083	0.287	-0.236	0.014	0.084	-0.326	0.003	0.032	-0.216	0.044	0.166	-0.267	0.006	0.053	-0.176	0.08	0.353	-0.324	0.001	0.012	-0.158	0.097	0.329	-0.137	0.106	0.525	0.009	0.922	0.981	-0.177	0.038	0.356	-0.036	0.672	0.868	-0.153	0.071	0.454	-0.198
Sema4a	sema domain, immunoglobulin domain (Ig), transmembrane domain (TM) and short cytoplasmic domain, (semaphorin) 4A	2	180552405				-0.414	0.032	0.142	-0.39	0.054	0.225	-0.348	0.071	0.247	-0.695	0.002	0.023	-0.641	0.003	0.03	-0.276	0.151	0.404	-0.045	0.822	0.947	-0.673	0.001	0.01	-0.385	0.046	0.212	0.496	0.004	0.143	-0.208	0.253	0.639	0.042	0.807	0.949	0.028	0.872	0.954	0.181	0.289	0.732	-0.051
Sema4a	sema domain, immunoglobulin domain (Ig), transmembrane domain (TM) and short cytoplasmic domain, (semaphorin) 4A	2	-180552406	NS	NS	NS	NS	NS	NS	NS	NS	NS	NS	NS	NS	NS	NS	NS	NS	NS	NS	NS	NS	NS	NS	NS	NS	NS	NS	NS	NS	NS	NS	NS	NS	NS	NS	NS	NS	NS	NS	NS	NS	NS	NS	NS	NS	NS	NS
Ssr2	signal sequence receptor, beta	2	180705120	-0.0557625	0.563812	0.849671	0.129	0.359	0.631	-0.027	0.855	0.946	-0.072	0.607	0.803	-0.06	0.705	0.86	-0.009	0.954	0.981	-0.016	0.91	0.967	-0.002	0.987	0.996	-0.197	0.16	0.373	-0.356	0.012	0.09	0.175	0.162	0.617	0.229	0.086	0.402	0.2	0.11	0.508	0.387	0.002	0.042	0.163	0.192	0.638	0.242
Arhgef2	rho/rac guanine nucleotide exchange factor (GEF) 2	2	180748312	-0.101374	0.396021	0.749868	-0.142	0.245	0.51	-0.121	0.344	0.618	-0.045	0.711	0.862	-0.078	0.571	0.777	0.045	0.743	0.875	-0.223	0.068	0.251	-0.334	0.01	0.108	-0.088	0.47	0.691	-0.18	0.141	0.4	-0.388	0	0.045	-0.292	0.012	0.162	-0.24	0.028	0.311	-0.464	0	0.005	-0.075	0.487	0.846	-0.217
Msto1	misato homolog 1 (Drosophila)	2	180973845	0.337615	0.00724464	0.0861534	0.383	0.004	0.032	0.368	0.007	0.066	0.416	0.002	0.02	0.276	0.059	0.225	0.574	0	0.003	0.425	0.001	0.02	0.484	0	0.02	0.407	0.002	0.022	-0.026	0.842	0.942	0.512	0	0.004	0.192	0.118	0.465	0.282	0.015	0.24	0.361	0.002	0.04	0.27	0.02	0.271	0.238
Msto1	misato homolog 1 (Drosophila)	2	180973845	-0.0160624	0.702844	0.904373	0.382	0	0.002	0.3	0.003	0.036	0.383	0	0.003	0.357	0.001	0.016	0.24	0.024	0.113	0.246	0.009	0.074	0.251	0.012	0.121	0.287	0.003	0.026	0.183	0.052	0.227	-0.031	0.708	0.942	0.023	0.793	0.943	0.006	0.94	0.987	0.002	0.979	0.993	0.146	0.081	0.472	0.15
Ash1l	ash1 (absent, small, or homeotic)-like (Drosophila)	2	181015193	-0.0257328	0.770966	0.931604	-0.65	0	0.006	-0.542	0.004	0.048	-0.521	0.004	0.036	-0.63	0.002	0.027	-0.417	0.038	0.151	-0.31	0.083	0.282	0.028	0.882	0.965	-0.483	0.007	0.051	0.004	0.981	0.994	0.261	0.101	0.518	0.296	0.08	0.388	0.398	0.013	0.225	0.105	0.506	0.774	0.13	0.412	0.818	0.275
Scamp3	secretory carrier membrane protein 3	2	181257917	0.363216	8.09491e-05	0.00381181	NS	NS	NS	NS	NS	NS	NS	NS	NS	NS	NS	NS	NS	NS	NS	NS	NS	NS	NS	NS	NS	NS	NS	NS	NS	NS	NS	NS	NS	NS	NS	NS	NS	NS	NS	NS	NS	NS	NS	NS	NS	NS	NS
Fam189b	family with sequence similarity 189, member B	2	181264183	0.00829533	0.926927	0.979117	0.357	0.004	0.035	0.17	0.187	0.453	0.433	0.001	0.01	0.371	0.008	0.063	0.392	0.005	0.04	0.29	0.019	0.113	0.11	0.391	0.73	0.38	0.002	0.024	0.169	0.169	0.445	-0.165	0.13	0.568	-0.089	0.442	0.791	-0.154	0.159	0.586	-0.001	0.991	0.997	0.115	0.29	0.732	-0.019
Krtcap2	keratinocyte associated protein 2	2	181417284	NS	NS	NS	NS	NS	NS	NS	NS	NS	NS	NS	NS	NS	NS	NS	NS	NS	NS	NS	NS	NS	NS	NS	NS	NS	NS	NS	NS	NS	NS	NS	NS	NS	NS	NS	NS	NS	NS	NS	NS	NS	NS	NS	NS	NS	NS
Rag1ap1	recombination activating gene 1 activating protein 1	2	181440904	-0.0718128	0.473675	0.801393	0.274	0.028	0.127	0.253	0.053	0.223	0.386	0.002	0.024	0.33	0.019	0.111	0.382	0.007	0.048	0.284	0.023	0.126	-0.021	0.874	0.963	0.255	0.04	0.159	-0.056	0.652	0.853	0.039	0.722	0.946	0.078	0.504	0.827	0.172	0.12	0.524	0.119	0.28	0.598	0.193	0.08	0.469	0.096
Efna1	ephrin A1	2	181444600	0.0879812	0.251416	0.625332	-0.11	0.425	0.691	-0.091	0.53	0.765	0.054	0.695	0.855	-0.21	0.175	0.419	0.094	0.545	0.758	-0.027	0.844	0.939	-0.02	0.889	0.968	-0.136	0.324	0.569	-0.152	0.269	0.567	-0.021	0.862	0.975	-0.119	0.36	0.735	-0.246	0.046	0.384	-0.247	0.045	0.23	-0.147	0.232	0.683	-0.181
Adam15	a disintegrin and metallopeptidase domain 15 (metargidin)	2	181527176	-0.132055	0.362191	0.724513	-0.884	0	0	-0.952	0	0.001	-0.816	0	0.001	-0.945	0	0.001	-0.83	0	0.003	-0.883	0	0	-0.681	0.001	0.022	-0.81	0	0.001	-0.628	0.001	0.015	-0.434	0.009	0.201	-0.433	0.014	0.173	-0.116	0.48	0.825	-0.371	0.025	0.169	-0.288	0.082	0.472	-0.229
Dcst1	DC-STAMP domain containing 1	2	181537936	NS	NS	NS	NS	NS	NS	NS	NS	NS	NS	NS	NS	NS	NS	NS	NS	NS	NS	NS	NS	NS	NS	NS	NS	NS	NS	NS	NS	NS	NS	NS	NS	NS	NS	NS	NS	NS	NS	NS	NS	NS	NS	NS	NS	NS	NS
Zbtb7b	zinc finger and BTB domain containing 7B	2	181576164	0.410362	0.000933622	0.0216604	0.105	0.268	0.538	-0.038	0.699	0.868	0.09	0.34	0.6	0.108	0.31	0.571	0.099	0.351	0.597	-0.093	0.327	0.61	0.068	0.492	0.797	-0.016	0.868	0.941	0.026	0.78	0.918	0.689	0	0	0.219	0.016	0.18	0.085	0.313	0.73	0.025	0.768	0.911	-0.027	0.748	0.942	0.092
Lenep	lens epithelial protein	2	181598077	-0.0441178	0.472632	0.800482	-0.019	0.882	0.957	0.074	0.584	0.8	-0.182	0.155	0.388	-0.232	0.108	0.321	0.139	0.336	0.583	-0.233	0.07	0.254	0.024	0.857	0.957	-0.421	0.001	0.016	-0.11	0.392	0.685	-0.381	0.001	0.069	-0.326	0.008	0.13	-0.284	0.013	0.226	-0.191	0.094	0.344	-0.142	0.212	0.663	-0.038
Cks1b	CDC28 protein kinase regulatory subunit 1B	2	181611647	-0.0718843	0.472194	0.80034	0.37	0.008	0.057	0.484	0.001	0.02	0.054	0.693	0.854	0.224	0.151	0.386	-0.047	0.76	0.885	0.155	0.263	0.547	0.315	0.032	0.213	0.051	0.714	0.864	-0.055	0.69	0.872	-0.192	0.12	0.551	-0.105	0.422	0.778	0.167	0.176	0.604	0.497	0	0.007	0.073	0.554	0.878	0.166
Pygo2	pygopus 2	2	181628692	0.159266	0.0631195	0.323908	0.532	0	0	0.759	0	0	0.719	0	0	0.664	0	0	0.56	0	0.001	0.635	0	0	0.575	0	0	0.619	0	0	0.4	0	0.008	-0.142	0.144	0.587	-0.169	0.103	0.433	-0.097	0.315	0.731	-0.117	0.229	0.544	0.217	0.026	0.296	0.219
Pbxip1	pre-B-cell leukemia homeobox interacting protein 1	2	181637863	-0.209081	0.126958	0.459324	-0.717	0.001	0.009	-0.895	0	0.003	-0.463	0.023	0.117	-0.718	0.002	0.027	-1.178	0	0	-0.601	0.003	0.04	-0.62	0.004	0.065	-0.464	0.023	0.108	-0.374	0.066	0.263	0.133	0.459	0.843	0.193	0.314	0.697	0.118	0.513	0.84	-0.01	0.954	0.984	-0.167	0.354	0.785	-0.286
Pmvk	phosphomevalonate kinase	2	181655657	-0.195505	0.063137	0.323908	-0.029	0.871	0.951	-0.145	0.438	0.698	0.01	0.954	0.982	-0.041	0.837	0.927	-0.21	0.296	0.543	-0.105	0.556	0.781	-0.026	0.888	0.967	0.207	0.247	0.488	-0.12	0.5	0.764	0.849	0	0	0.232	0.172	0.553	0.485	0.003	0.104	0.558	0.001	0.019	0.287	0.072	0.458	-0.042
Kcnn3	potassium intermediate/small conductance calcium-activated channel, subfamily N, member 3	2	181715893	-0.0497028	0.703846	0.904687	0.612	0.005	0.039	0.602	0.008	0.07	0.357	0.097	0.294	0.363	0.133	0.36	0.266	0.271	0.517	0.265	0.217	0.494	0.882	0	0.009	0.378	0.078	0.243	0.046	0.829	0.937	0.546	0.005	0.153	0.246	0.227	0.615	0.133	0.484	0.827	0.693	0	0.015	0.4	0.037	0.342	0.778
Adar	adenosine deaminase, RNA-specific	2	181935245	0.109932	0.110252	0.430494	0.177	0.13	0.347	0.208	0.092	0.304	0.352	0.003	0.031	0.209	0.113	0.329	0.154	0.242	0.483	0.193	0.1	0.318	0.253	0.041	0.243	0.274	0.02	0.099	0.121	0.299	0.597	-0.176	0.093	0.499	-0.099	0.371	0.742	0.178	0.088	0.475	0.037	0.723	0.89	0.073	0.482	0.843	0.097
Ube2q1	ubiquitin-conjugating enzyme E2Q family member 1	2	181978841	0.273974	0.000458342	0.0131908	0.026	0.817	0.928	-0.063	0.589	0.803	-0.076	0.497	0.727	-0.183	0.146	0.377	-0.103	0.41	0.652	-0.261	0.02	0.115	-0.249	0.035	0.224	-0.215	0.054	0.194	-0.259	0.021	0.129	-0.015	0.879	0.978	-0.127	0.231	0.622	-0.084	0.399	0.781	-0.165	0.097	0.349	-0.027	0.782	0.953	-0.066
Il6r	interleukin 6 receptor	2	182078048	-0.131233	0.257368	0.631818	0.626	0	0.004	0.145	0.392	0.661	0.339	0.037	0.162	0.252	0.168	0.408	0.297	0.104	0.29	0.329	0.043	0.186	0.033	0.846	0.955	0.496	0.002	0.026	0.068	0.672	0.864	-0.184	0.202	0.661	-0.046	0.762	0.935	0.031	0.83	0.955	0.374	0.01	0.098	0.009	0.948	0.989	-0.111
RGD1564171	RGD1564171	2	182287919	NS	NS	NS	NS	NS	NS	NS	NS	NS	NS	NS	NS	NS	NS	NS	NS	NS	NS	NS	NS	NS	NS	NS	NS	NS	NS	NS	NS	NS	NS	NS	NS	NS	NS	NS	NS	NS	NS	NS	NS	NS	NS	NS	NS	NS	NS
Tpm3	tropomyosin 3, gamma	2	182303993	0.26236	0.00109473	0.0240751	-0.34	0.006	0.048	-0.051	0.695	0.866	-0.102	0.404	0.653	-0.248	0.074	0.255	-0.033	0.813	0.913	0.026	0.835	0.935	0.037	0.777	0.932	-0.129	0.291	0.535	-0.246	0.046	0.213	-0.099	0.363	0.793	-0.191	0.102	0.432	0.021	0.847	0.957	-0.168	0.126	0.401	0.119	0.276	0.725	0.169
Rab13	RAB13, member RAS oncogene family	2	182460997	0.307212	0.00715672	0.085519	0.085	0.537	0.777	0.149	0.307	0.583	0.108	0.437	0.682	0.073	0.641	0.821	0.19	0.225	0.463	0.188	0.176	0.442	0.096	0.51	0.809	0.095	0.492	0.709	-0.078	0.574	0.809	0.311	0.013	0.228	0.215	0.103	0.433	0.481	0	0.025	0.367	0.003	0.055	0.247	0.046	0.383	0.34
Crtc2	CREB regulated transcription coactivator 2	2	182496761	0.017054	0.858963	0.961192	-0.056	0.564	0.795	-0.102	0.319	0.594	-0.043	0.657	0.833	-0.059	0.593	0.791	-0.166	0.132	0.336	-0.158	0.106	0.328	-0.369	0	0.018	-0.033	0.732	0.874	-0.269	0.006	0.06	-0.29	0.001	0.069	-0.266	0.004	0.097	-0.184	0.035	0.346	-0.267	0.002	0.044	-0.125	0.151	0.589	-0.128
Gatad2b	GATA zinc finger domain containing 2B	2	182537124	-0.37657	5.11623e-05	0.00274008	-0.024	0.871	0.951	0.078	0.62	0.823	-0.055	0.709	0.861	-0.146	0.383	0.64	0.082	0.625	0.811	0.291	0.051	0.208	0.071	0.652	0.881	-0.007	0.964	0.983	0.484	0.001	0.021	-0.264	0.048	0.387	-0.149	0.29	0.676	0.081	0.54	0.852	0.027	0.836	0.94	-0.104	0.433	0.819	0
Ints3	integrator complex subunit 3	2	182650508	0.342524	0.000337558	0.0106874	0.457	0	0	0.336	0.001	0.017	0.305	0.001	0.019	0.532	0	0	0.655	0	0	0.441	0	0.001	0.221	0.027	0.194	0.535	0	0	0.173	0.068	0.266	-0.011	0.9	0.981	0.138	0.125	0.48	-0.025	0.77	0.936	0.125	0.137	0.419	0.124	0.14	0.574	0.057
Npr1	natriuretic peptide receptor A/guanylate cyclase A (atrionatriuretic peptide receptor A)	2	182724916	0.0642476	0.231083	0.603377	0.302	0.008	0.057	0.175	0.142	0.388	0.193	0.088	0.279	0.293	0.023	0.126	0.494	0	0.004	0.157	0.167	0.429	0.1	0.399	0.735	0.199	0.08	0.247	-0.087	0.441	0.723	0.14	0.165	0.619	-0.076	0.478	0.811	0.111	0.271	0.698	0.04	0.69	0.875	0.13	0.196	0.643	0.071
Ilf2	interleukin enhancer binding factor 2	2	182741738	-0.00539103	0.934804	0.98122	0.336	0.001	0.014	0.518	0	0.001	0.427	0	0.002	0.394	0.001	0.014	0.611	0	0	0.375	0	0.008	0.472	0	0.002	0.43	0	0.001	0.113	0.264	0.562	0.024	0.788	0.959	0.002	0.987	0.998	0.047	0.604	0.877	0.082	0.366	0.674	0.13	0.15	0.587	0.121
LOC361990	similar to DKFZP547E1010 protein	2	182772003	0.144265	0.0156941	0.140958	0.208	0.049	0.186	0.35	0.002	0.027	0.21	0.046	0.187	0.348	0.004	0.039	0.311	0.009	0.059	0.018	0.861	0.947	0.061	0.582	0.848	-0.054	0.603	0.792	0.127	0.224	0.517	0.075	0.423	0.827	-0.003	0.975	0.995	0.05	0.588	0.872	-0.063	0.498	0.77	0.03	0.745	0.941	0.049
S100a1	S100 calcium binding protein A1	2	182784818	-0.396885	0.000591407	0.0158377	0.311	0.015	0.086	0.309	0.022	0.128	0.401	0.002	0.023	0.394	0.006	0.056	0.219	0.127	0.329	0.206	0.107	0.33	-0.214	0.111	0.41	0.237	0.064	0.214	0.014	0.915	0.969	-0.384	0.001	0.063	0.175	0.147	0.517	0.235	0.039	0.362	0.251	0.028	0.177	0.358	0.002	0.105	0.262
S100a1	S100 calcium binding protein A1	2	-182784819	NS	NS	NS	NS	NS	NS	NS	NS	NS	NS	NS	NS	NS	NS	NS	NS	NS	NS	NS	NS	NS	NS	NS	NS	NS	NS	NS	NS	NS	NS	NS	NS	NS	NS	NS	NS	NS	NS	NS	NS	NS	NS	NS	NS	NS	NS
S100a13	S100 calcium binding protein A13	2	182790179	0.518362	1.88763e-05	0.00136216	0.179	0.264	0.533	0.141	0.404	0.671	0.192	0.232	0.484	0.206	0.256	0.516	0.432	0.018	0.092	0.315	0.051	0.207	0.49	0.004	0.066	0.185	0.25	0.491	0.053	0.739	0.896	0.834	0	0	0.306	0.046	0.298	0.419	0.004	0.126	0.385	0.008	0.085	0.681	0	0.002	0.391
S100a13	S100 calcium binding protein A13	2	182790179	NS	NS	NS	NS	NS	NS	NS	NS	NS	NS	NS	NS	NS	NS	NS	NS	NS	NS	NS	NS	NS	NS	NS	NS	NS	NS	NS	NS	NS	NS	NS	NS	NS	NS	NS	NS	NS	NS	NS	NS	NS	NS	NS	NS	NS	NS
S100a5	S100 calcium binding protein A5	2	182891664	NS	NS	NS	NS	NS	NS	NS	NS	NS	NS	NS	NS	NS	NS	NS	NS	NS	NS	NS	NS	NS	NS	NS	NS	NS	NS	NS	NS	NS	NS	NS	NS	NS	NS	NS	NS	NS	NS	NS	NS	NS	NS	NS	NS	NS	NS
S100a8	S100 calcium binding protein A8	2	182961995	-0.108003	0.633269	0.877989	-0.356	0.268	0.538	1.066	0.002	0.028	-0.252	0.433	0.678	-0.483	0.182	0.43	-0.373	0.303	0.55	-0.267	0.406	0.676	-0.217	0.52	0.816	-0.199	0.535	0.742	-0.223	0.488	0.757	-0.618	0.032	0.33	-0.539	0.078	0.384	-0.442	0.123	0.53	-0.51	0.076	0.308	-0.209	0.465	0.833	-0.025
Sprr1a	small proline-rich protein 1A	2	185464227	NS	NS	NS	NS	NS	NS	NS	NS	NS	NS	NS	NS	NS	NS	NS	NS	NS	NS	NS	NS	NS	NS	NS	NS	NS	NS	NS	NS	NS	NS	NS	NS	NS	NS	NS	NS	NS	NS	NS	NS	NS	NS	NS	NS	NS	NS
S100a11	S100 calcium binding protein A11 (calizzarin)	2	186620359	-0.478687	0.0169386	0.148394	0.23	0.163	0.402	0.196	0.259	0.537	0.28	0.089	0.281	0.246	0.184	0.432	0.158	0.392	0.636	0.145	0.379	0.653	0.071	0.681	0.893	0.207	0.208	0.437	-0.05	0.762	0.908	-0.928	0	0	0.267	0.089	0.406	-0.037	0.799	0.947	-0.176	0.231	0.545	0.163	0.267	0.718	0.122
C2cd4d	C2 calcium-dependent domain containing 4D	2	189315150	-0.0373615	0.617823	0.87077	0.061	0.619	0.83	0.081	0.535	0.768	0.243	0.051	0.198	0.197	0.158	0.395	0.466	0.001	0.013	0.252	0.043	0.187	0.044	0.735	0.915	0.257	0.039	0.155	0.25	0.044	0.207	0.045	0.682	0.934	-0.114	0.332	0.717	-0.013	0.905	0.976	-0.01	0.926	0.974	-0.082	0.456	0.826	-0.199
Rorc	RAR-related orphan receptor C	2	189345199	NS	NS	NS	NS	NS	NS	NS	NS	NS	NS	NS	NS	NS	NS	NS	NS	NS	NS	NS	NS	NS	NS	NS	NS	NS	NS	NS	NS	NS	NS	NS	NS	NS	NS	NS	NS	NS	NS	NS	NS	NS	NS	NS	NS	NS	NS
Tdrkh	tudor and KH domain containing	2	189384570	-0.326353	0.0304918	0.213587	0.162	0.336	0.608	0.019	0.915	0.969	0.099	0.556	0.772	0.257	0.177	0.421	0.07	0.712	0.858	0.015	0.928	0.973	0.084	0.635	0.874	0.041	0.806	0.911	-0.433	0.011	0.087	0.289	0.056	0.413	0.147	0.358	0.733	-0.05	0.739	0.928	0.057	0.704	0.883	-0.114	0.449	0.822	0
mrpl9	mitochondrial ribosomal protein L9	2	189417390	-0.467138	0.00183703	0.0341101	NS	NS	NS	NS	NS	NS	NS	NS	NS	NS	NS	NS	NS	NS	NS	NS	NS	NS	NS	NS	NS	NS	NS	NS	NS	NS	NS	NS	NS	NS	NS	NS	NS	NS	NS	NS	NS	NS	NS	NS	NS	NS	NS
Selenbp1	selenium binding protein 1	2	189840449	-0.320988	0.00112713	0.0245124	0.481	0.003	0.026	0.285	0.088	0.297	0.502	0.002	0.022	0.474	0.008	0.065	0.312	0.081	0.247	0.571	0	0.009	-0.012	0.941	0.986	0.511	0.001	0.018	0.164	0.3	0.598	0.157	0.266	0.716	-0.237	0.114	0.455	0.355	0.012	0.219	0.567	0	0.007	0.219	0.12	0.541	-0.041
Pi4kb	phosphatidylinositol 4-kinase, catalytic, beta	2	189874612	0.235416	0.00974738	0.104407	0.502	0	0.001	0.52	0	0.001	0.476	0	0.001	0.494	0	0.004	0.45	0	0.007	0.466	0	0.002	0.308	0.009	0.103	0.594	0	0	0.048	0.666	0.861	0.014	0.89	0.98	-0.006	0.953	0.991	-0.024	0.808	0.95	0.01	0.919	0.97	0.151	0.126	0.553	0.078
Tmod4	tropomodulin 4	2	190029954	0.231609	0.455335	0.790092	0.107	0.921	0.973	-0.068	0.953	0.984	0.148	0.891	0.953	1.736	0.156	0.392	1.44	0.239	0.48	0.925	0.393	0.665	0.865	0.448	0.768	0.005	0.996	0.999	3.998	0	0.008	1.293	0.181	0.636	0.595	0.563	0.857	-1.572	0.105	0.502	-0.625	0.517	0.78	-0.8	0.407	0.818	-1.525
Scnm1	sodium channel modifier 1	2	190035096	0.0810944	0.210518	0.580291	-0.198	0.182	0.428	-0.272	0.082	0.284	-0.23	0.122	0.336	-0.143	0.389	0.646	-0.245	0.143	0.355	-0.219	0.139	0.386	-0.187	0.23	0.583	-0.477	0.002	0.019	0.282	0.058	0.243	0.125	0.341	0.778	0.152	0.279	0.666	-0.077	0.56	0.861	-0.101	0.442	0.728	-0.035	0.792	0.956	-0.062
Lysmd1	LysM, putative peptidoglycan-binding, domain containing 1	2	190039349	0.0688478	0.296749	0.667595	0.13	0.176	0.419	0.15	0.14	0.385	0.173	0.073	0.25	0.182	0.095	0.296	0.303	0.006	0.043	0.119	0.217	0.494	0.176	0.083	0.36	0.116	0.228	0.462	0.11	0.254	0.552	0.14	0.103	0.52	0.124	0.176	0.556	0.103	0.23	0.664	0.033	0.7	0.882	0.038	0.655	0.909	-0.122
Sema6c	sema domain, transmembrane domain (TM), and cytoplasmic domain, (semaphorin) 6C	2	190069488	-0.00360028	0.941229	0.983061	0.17	0.38	0.652	-0.038	0.852	0.945	0.264	0.176	0.415	0.295	0.179	0.424	0.353	0.108	0.297	0.203	0.298	0.582	0.165	0.421	0.748	0.163	0.402	0.64	0.862	0	0.001	0.092	0.594	0.898	0.079	0.667	0.903	-0.206	0.235	0.668	-0.071	0.679	0.87	-0.118	0.496	0.852	-0.122
Cdc42se1	CDC42 small effector 1	2	190138390	0.350582	0.00227018	0.0392357	NS	NS	NS	NS	NS	NS	NS	NS	NS	NS	NS	NS	NS	NS	NS	NS	NS	NS	NS	NS	NS	NS	NS	NS	NS	NS	NS	NS	NS	NS	NS	NS	NS	NS	NS	NS	NS	NS	NS	NS	NS	NS	NS
Fam63a	family with sequence similarity 63, member A	2	190198814	-0.0387344	0.506686	0.820219	0.298	0.01	0.066	0.395	0.001	0.022	0.473	0	0.002	0.34	0.009	0.068	0.29	0.026	0.117	0.376	0.001	0.02	0.279	0.022	0.173	0.603	0	0	0.634	0	0	0.122	0.23	0.686	0.119	0.275	0.661	0.111	0.277	0.702	-0.024	0.816	0.934	0.087	0.395	0.811	-0.072
Lass2	LAG1 homolog, ceramide synthase 2	2	190224016	0.251003	0.00442406	0.0621943	0.468	0	0	0.457	0	0.002	0.412	0	0.002	0.375	0.001	0.015	0.51	0	0.001	0.298	0.003	0.034	0.194	0.062	0.311	0.418	0	0.001	0.042	0.671	0.863	0.04	0.648	0.922	0.07	0.452	0.797	0.066	0.447	0.809	0.022	0.803	0.928	0.085	0.329	0.765	0.065
Ctsk	cathepsin K	2	190394854	NS	NS	NS	NS	NS	NS	NS	NS	NS	NS	NS	NS	NS	NS	NS	NS	NS	NS	NS	NS	NS	NS	NS	NS	NS	NS	NS	NS	NS	NS	NS	NS	NS	NS	NS	NS	NS	NS	NS	NS	NS	NS	NS	NS	NS	NS
Ctss	cathepsin S	2	190422646	-1.15577	9.91354e-06	0.000864072	-0.739	0	0.007	-0.181	0.401	0.668	-0.595	0.004	0.038	-0.659	0.005	0.046	-0.86	0	0.005	-0.255	0.214	0.49	-0.012	0.956	0.987	-0.56	0.007	0.049	0.061	0.765	0.909	-1.09	0	0	-0.024	0.901	0.977	0.116	0.527	0.845	0.03	0.869	0.953	-0.016	0.93	0.987	0.066
Tars2	threonyl-tRNA synthetase 2, mitochondrial (putative)	2	190530783	0.0788452	0.331609	0.697704	0.34	0.002	0.018	0.13	0.244	0.521	0.287	0.008	0.055	0.323	0.008	0.062	0.456	0	0.004	0.292	0.007	0.059	0.353	0.002	0.043	0.333	0.002	0.022	0.318	0.003	0.037	0.206	0.03	0.323	0.105	0.296	0.68	0.039	0.677	0.904	0.17	0.073	0.302	0.259	0.007	0.185	-0.192
Aph1a	anterior pharynx defective 1 homolog A (C. elegans)	2	190679691	0.0221584	0.742478	0.920221	0.018	0.839	0.937	-0.025	0.792	0.917	-0.097	0.286	0.546	-0.109	0.286	0.548	-0.067	0.512	0.735	-0.064	0.479	0.73	-0.028	0.77	0.93	-0.157	0.085	0.255	-0.307	0.001	0.016	0.087	0.279	0.726	0.162	0.062	0.345	0.14	0.084	0.468	0.287	0.001	0.018	0.087	0.283	0.73	0.162
Vps45	vacuolar protein sorting 45 homolog (S. cerevisiae)	2	190799602	0.0609254	0.596284	0.861193	-0.348	0.011	0.068	-0.507	0	0.011	-0.491	0	0.008	-0.566	0	0.007	-0.298	0.05	0.181	-0.516	0	0.006	-0.348	0.015	0.139	-0.536	0	0.003	-0.253	0.061	0.251	-0.28	0.02	0.276	-0.036	0.776	0.938	-0.037	0.754	0.93	-0.138	0.25	0.566	-0.094	0.432	0.819	-0.209
Hist2h2ac	histone cluster 2, H2ac	2	191023502	NS	NS	NS	NS	NS	NS	NS	NS	NS	NS	NS	NS	NS	NS	NS	NS	NS	NS	NS	NS	NS	NS	NS	NS	NS	NS	NS	NS	NS	NS	NS	NS	NS	NS	NS	NS	NS	NS	NS	NS	NS	NS	NS	NS	NS	NS
Hist2h2be	histone cluster 2, H2be	2	191024186	NS	NS	NS	NS	NS	NS	NS	NS	NS	NS	NS	NS	NS	NS	NS	NS	NS	NS	NS	NS	NS	NS	NS	NS	NS	NS	NS	NS	NS	NS	NS	NS	NS	NS	NS	NS	NS	NS	NS	NS	NS	NS	NS	NS	NS	NS
Hist2h4	histone cluster 2, H4	2	191075739	-0.0511176	0.42321	0.769392	0.776	0	0.003	0.101	0.62	0.823	0.053	0.782	0.902	-0.201	0.356	0.615	0.197	0.365	0.612	-0.103	0.593	0.804	-0.043	0.833	0.951	0.055	0.777	0.898	0.064	0.74	0.896	0.275	0.111	0.534	0.097	0.596	0.874	0.161	0.349	0.75	0.204	0.237	0.554	0.21	0.223	0.674	-0.134
Hist2h3c2	histone cluster 2, H3c2	2	191081450	0.454538	0.000106062	0.00469065	0.602	0	0.004	0.342	0.041	0.19	0.153	0.332	0.595	0.26	0.145	0.377	0.334	0.062	0.207	0.144	0.362	0.638	0.082	0.621	0.867	0.455	0.005	0.038	-0.037	0.814	0.932	0.246	0.081	0.472	0.192	0.201	0.586	0.262	0.064	0.435	0.23	0.104	0.363	0.321	0.024	0.283	0.133
Hist2h3c2	histone cluster 2, H3c2	2	191081451	NS	NS	NS	NS	NS	NS	NS	NS	NS	NS	NS	NS	NS	NS	NS	NS	NS	NS	NS	NS	NS	NS	NS	NS	NS	NS	NS	NS	NS	NS	NS	NS	NS	NS	NS	NS	NS	NS	NS	NS	NS	NS	NS	NS	NS	NS
Hist2h3c2	histone cluster 2, H3c2	2	191081451	NS	NS	NS	NS	NS	NS	NS	NS	NS	NS	NS	NS	NS	NS	NS	NS	NS	NS	NS	NS	NS	NS	NS	NS	NS	NS	NS	NS	NS	NS	NS	NS	NS	NS	NS	NS	NS	NS	NS	NS	NS	NS	NS	NS	NS	NS
Fcgr1a	Fc fragment of IgG, high affinity Ia, receptor (CD64)	2	-191095026	NS	NS	NS	NS	NS	NS	NS	NS	NS	NS	NS	NS	NS	NS	NS	NS	NS	NS	NS	NS	NS	NS	NS	NS	NS	NS	NS	NS	NS	NS	NS	NS	NS	NS	NS	NS	NS	NS	NS	NS	NS	NS	NS	NS	NS	NS
Lix1l	Lix1 homolog (mouse)-like	2	191399901	0.0723784	0.649498	0.884489	0.281	0.033	0.145	0.264	0.057	0.232	0.244	0.064	0.231	0.402	0.007	0.06	0.249	0.092	0.27	0.09	0.492	0.74	0.18	0.194	0.54	0.47	0	0.008	-0.067	0.609	0.829	-0.169	0.15	0.594	0.135	0.277	0.663	-0.111	0.341	0.746	-0.061	0.603	0.829	0.091	0.435	0.819	0.165
Rbm8a	RNA binding motif protein 8A	2	191429825	0.885347	2.76593e-07	5.79958e-05	0.211	0.032	0.142	0.307	0.003	0.04	0.182	0.064	0.231	0.377	0.001	0.014	0.274	0.014	0.076	0.129	0.186	0.455	-0.058	0.573	0.842	0.098	0.315	0.558	0.095	0.331	0.63	0.781	0	0	0.001	0.991	0.998	-0.063	0.471	0.822	-0.044	0.612	0.835	-0.067	0.441	0.82	-0.071
Pex11b	peroxisomal biogenesis factor 11 beta	2	191437354	1.19518	6.85832e-08	2.11712e-05	-0.121	0.286	0.557	-0.084	0.481	0.729	-0.123	0.28	0.54	-0.26	0.044	0.189	-0.055	0.669	0.834	-0.091	0.424	0.69	0.014	0.905	0.973	-0.145	0.205	0.433	-0.042	0.713	0.881	1.75	0	0	-0.161	0.137	0.503	-0.16	0.116	0.519	0.105	0.301	0.619	-0.12	0.237	0.687	-0.119
Polr3c	polymerase (RNA) III (DNA directed) polypeptide C	2	191511969	-0.360311	0.00725705	0.0861619	0.074	0.481	0.737	0.102	0.356	0.628	0.005	0.96	0.986	0.07	0.554	0.768	0.017	0.885	0.949	0.058	0.58	0.796	-0.104	0.35	0.702	-0.078	0.458	0.683	-0.102	0.335	0.636	-0.509	0	0	-0.183	0.069	0.364	-0.086	0.358	0.757	0.082	0.384	0.686	-0.072	0.443	0.821	-0.217
Zfp364	zinc finger protein 364	2	191528020	-0.392611	0.000491547	0.0137701	-0.055	0.473	0.732	0.055	0.497	0.741	-0.122	0.117	0.329	-0.025	0.774	0.897	-0.06	0.491	0.718	-0.059	0.448	0.707	-0.137	0.093	0.38	0.013	0.864	0.94	-0.128	0.099	0.332	-0.111	0.108	0.53	0.017	0.817	0.952	-0.044	0.519	0.842	-0.047	0.491	0.766	0.034	0.623	0.9	-0.009
Gpr89	G protein-coupled receptor 89	2	-191676618	NS	NS	NS	NS	NS	NS	NS	NS	NS	NS	NS	NS	NS	NS	NS	NS	NS	NS	NS	NS	NS	NS	NS	NS	NS	NS	NS	NS	NS	NS	NS	NS	NS	NS	NS	NS	NS	NS	NS	NS	NS	NS	NS	NS	NS	NS
Gja5	gap junction protein, alpha 5	2	191824118	NS	NS	NS	NS	NS	NS	NS	NS	NS	NS	NS	NS	NS	NS	NS	NS	NS	NS	NS	NS	NS	NS	NS	NS	NS	NS	NS	NS	NS	NS	NS	NS	NS	NS	NS	NS	NS	NS	NS	NS	NS	NS	NS	NS	NS	NS
Acp6	acid phosphatase 6, lysophosphatidic	2	191942044	-0.203087	0.00617357	0.0777415	0.031	0.718	0.884	0.074	0.421	0.684	0.027	0.759	0.888	0.037	0.708	0.862	0.147	0.137	0.345	0.025	0.772	0.907	-0.117	0.203	0.551	0.119	0.175	0.396	-0.016	0.858	0.949	-0.215	0.006	0.17	-0.32	0	0.017	-0.077	0.32	0.734	-0.009	0.91	0.967	-0.038	0.623	0.9	-0.007
Sec22b	SEC22 vesicle trafficking protein homolog B (S. cerevisiae)	2	192743195	NS	NS	NS	NS	NS	NS	NS	NS	NS	NS	NS	NS	NS	NS	NS	NS	NS	NS	NS	NS	NS	NS	NS	NS	NS	NS	NS	NS	NS	NS	NS	NS	NS	NS	NS	NS	NS	NS	NS	NS	NS	NS	NS	NS	NS	NS
Phgdh	phosphoglycerate dehydrogenase	2	193147942	0.0209604	0.902073	0.973648	0.752	0.001	0.012	0.737	0.002	0.028	0.39	0.08	0.262	0.544	0.031	0.152	0.738	0.004	0.031	0.674	0.003	0.034	0.459	0.051	0.279	0.497	0.027	0.12	-0.086	0.697	0.875	-0.41	0.039	0.357	0.017	0.936	0.986	0.253	0.202	0.635	0.778	0	0.009	0.309	0.119	0.54	0.33
Hao2	hydroxyacid oxidase 2 (long chain)	2	193532832	0.142363	0.166613	0.522379	0.051	0.734	0.892	-0.049	0.756	0.899	0.179	0.235	0.488	0.228	0.18	0.426	0.047	0.782	0.896	-0.075	0.62	0.822	0.089	0.573	0.842	0.123	0.415	0.651	0.009	0.954	0.987	0.106	0.431	0.831	0.217	0.131	0.49	0.037	0.782	0.941	0.009	0.949	0.982	-0.021	0.874	0.976	0.061
Tbx15	T-box 15	2	194015901	0.370893	0.00283545	0.0455024	-0.071	0.881	0.956	-0.237	0.637	0.832	-0.261	0.584	0.789	0.362	0.5	0.731	0.174	0.746	0.876	-0.029	0.951	0.982	0.128	0.798	0.939	-0.414	0.385	0.624	1.883	0	0.005	0.291	0.493	0.859	0.473	0.296	0.68	-0.774	0.07	0.448	-0.51	0.23	0.545	-0.645	0.13	0.558	-0.684
Gdap2	ganglioside-induced differentiation-associated-protein 2	2	195116709	0.272675	0.000251769	0.00872983	0.176	0.019	0.101	0.137	0.082	0.286	0.072	0.331	0.594	0.096	0.251	0.512	0.101	0.228	0.467	-0.008	0.918	0.97	0.034	0.663	0.886	0.134	0.074	0.234	-0.118	0.115	0.36	-0.016	0.811	0.962	-0.096	0.174	0.554	-0.078	0.243	0.674	0.002	0.971	0.99	-0.065	0.325	0.76	-0.009
Fam46c	family with sequence similarity 46, member C	2	-195462849	NS	NS	NS	NS	NS	NS	NS	NS	NS	NS	NS	NS	NS	NS	NS	NS	NS	NS	NS	NS	NS	NS	NS	NS	NS	NS	NS	NS	NS	NS	NS	NS	NS	NS	NS	NS	NS	NS	NS	NS	NS	NS	NS	NS	NS	NS
Ptgfrn	prostaglandin F2 receptor negative regulator	2	-196091506	NS	NS	NS	NS	NS	NS	NS	NS	NS	NS	NS	NS	NS	NS	NS	NS	NS	NS	NS	NS	NS	NS	NS	NS	NS	NS	NS	NS	NS	NS	NS	NS	NS	NS	NS	NS	NS	NS	NS	NS	NS	NS	NS	NS	NS	NS
Atp1a1	ATPase, Na+/K+ transporting, alpha 1 polypeptide	2	196657750	-0.0414158	0.531583	0.832581	-0.538	0	0	-0.508	0	0.001	-0.412	0	0.003	-0.517	0	0.001	-0.572	0	0	-0.399	0	0.004	-0.297	0.006	0.082	-0.531	0	0	-0.318	0.002	0.028	-0.111	0.221	0.678	-0.052	0.589	0.871	0.067	0.458	0.814	-0.039	0.67	0.867	-0.039	0.666	0.914	-0.07
Vangl1	vang, van gogh-like 1 (Drosophila) (predicted) (Vangl1_predicted), mRNA.	2	197249638	NS	NS	NS	NS	NS	NS	NS	NS	NS	NS	NS	NS	NS	NS	NS	NS	NS	NS	NS	NS	NS	NS	NS	NS	NS	NS	NS	NS	NS	NS	NS	NS	NS	NS	NS	NS	NS	NS	NS	NS	NS	NS	NS	NS	NS	NS
Tspan2	tetraspanin 2	2	197861127	-0.316183	0.0252183	0.190842	-0.318	0.015	0.086	-0.153	0.262	0.539	-0.096	0.458	0.698	-0.143	0.327	0.588	0.007	0.961	0.984	-0.07	0.59	0.803	-0.386	0.005	0.075	-0.24	0.066	0.217	-0.306	0.019	0.123	-0.653	0	0	-0.574	0	0.003	-0.123	0.287	0.708	-0.491	0	0.005	-0.228	0.05	0.394	-0.222
Sike	suppressor of IKK epsilon	2	198226130	0.115584	0.0948547	0.400122	-0.152	0.09	0.277	-0.153	0.104	0.328	-0.098	0.272	0.531	-0.103	0.307	0.568	-0.157	0.12	0.317	-0.13	0.146	0.396	-0.376	0	0.007	-0.081	0.367	0.608	-0.239	0.008	0.069	-0.132	0.099	0.512	-0.168	0.049	0.306	-0.088	0.269	0.698	-0.184	0.022	0.156	-0.092	0.247	0.698	-0.208
Nras	neuroblastoma ras oncogene	2	198292652	0.248784	0.00176752	0.0333489	-0.216	0.058	0.208	-0.026	0.825	0.934	-0.123	0.279	0.539	-0.096	0.45	0.694	-0.347	0.007	0.051	-0.118	0.299	0.585	-0.139	0.245	0.599	-0.052	0.646	0.82	-0.372	0.001	0.02	-0.238	0.019	0.274	-0.22	0.042	0.285	-0.105	0.297	0.715	-0.187	0.066	0.283	-0.053	0.598	0.894	0.092
Ampd1	adenosine monophosphate deaminase 1 (isoform M)	2	198308511	-0.0530882	0.690779	0.89888	0.043	0.959	0.985	0.022	0.98	0.994	-0.014	0.987	0.996	1.133	0.226	0.485	0.84	0.368	0.615	0.524	0.527	0.763	0.384	0.659	0.884	-0.073	0.93	0.971	3.151	0	0.006	0.573	0.437	0.832	0.494	0.529	0.84	-0.988	0.182	0.613	-0.436	0.555	0.802	-0.378	0.609	0.897	-0.922
Bcas2	breast carcinoma amplified sequence 2	2	198405210	-1.73299	5.05879e-08	1.70359e-05	-0.159	0.356	0.63	0.08	0.66	0.846	-0.288	0.096	0.293	-0.132	0.497	0.729	-0.229	0.239	0.48	-0.101	0.557	0.782	0.153	0.401	0.735	-0.21	0.224	0.458	-0.102	0.556	0.796	-2.148	0	0	-0.225	0.17	0.551	-0.109	0.479	0.825	-0.122	0.425	0.717	-0.112	0.465	0.833	0.287
Trim33	tripartite motif-containing 33	2	198525829	0.0136567	0.818125	0.948525	-0.155	0.266	0.535	-0.379	0.01	0.08	-0.32	0.022	0.114	-0.455	0.004	0.043	-0.339	0.031	0.133	-0.466	0.001	0.018	-0.277	0.06	0.304	-0.203	0.145	0.353	-0.29	0.038	0.188	-0.086	0.486	0.855	0.042	0.75	0.934	-0.103	0.405	0.784	0.011	0.93	0.976	-0.125	0.313	0.751	-0.077
Syt6	synaptotagmin VI	2	198807339	-0.415252	8.93571e-05	0.00408652	0.123	0.303	0.574	-0.04	0.749	0.896	-0.163	0.172	0.411	-0.061	0.648	0.825	-0.143	0.289	0.536	-0.259	0.031	0.153	0.052	0.678	0.892	-0.403	0.001	0.013	0.025	0.836	0.94	0.044	0.679	0.933	0.028	0.807	0.949	0.017	0.871	0.966	0.163	0.127	0.403	-0.015	0.887	0.978	-0.07
Olfml3	olfactomedin-like 3	2	198958479	0.259554	0.127599	0.460206	0.673	0	0.003	0.48	0.008	0.068	0.479	0.005	0.044	0.546	0.005	0.046	0.555	0.004	0.034	0.495	0.004	0.043	0.395	0.028	0.201	0.377	0.027	0.122	-0.21	0.216	0.506	0.954	0	0	-0.062	0.699	0.918	0.159	0.292	0.713	0.168	0.266	0.585	0.192	0.204	0.654	0.233
Hipk1	homeodomain interacting protein kinase 1	2	198963075	-0.0853709	0.183702	0.545863	-0.159	0.197	0.449	-0.283	0.03	0.157	-0.179	0.148	0.377	-0.477	0.001	0.014	-0.095	0.495	0.721	-0.082	0.505	0.751	0.212	0.103	0.396	-0.289	0.02	0.1	0.118	0.34	0.639	-0.094	0.39	0.806	0.141	0.228	0.617	0.004	0.974	0.997	0.029	0.791	0.921	-0.067	0.543	0.875	-0.005
Ap4b1	adaptor-related protein complex 4, beta 1 subunit	2	199034350	0.0298543	0.762682	0.92859	0.103	0.176	0.42	0.247	0.002	0.033	0.189	0.014	0.086	0.11	0.201	0.455	0.246	0.005	0.038	0.133	0.083	0.282	-0.066	0.408	0.741	0.18	0.019	0.098	-0.011	0.885	0.96	0.183	0.008	0.189	0.019	0.793	0.943	-0.013	0.847	0.957	-0.004	0.954	0.984	-0.061	0.369	0.795	-0.067
Magi3	membrane associated guanylate kinase, WW and PDZ domain containing 3	2	199247906	0.606998	7.48369e-05	0.00359249	-0.253	0.015	0.084	-0.137	0.205	0.478	-0.221	0.033	0.148	-0.177	0.128	0.351	-0.194	0.094	0.273	-0.099	0.334	0.614	-0.229	0.035	0.224	-0.106	0.302	0.546	-0.249	0.016	0.109	0.002	0.981	0.997	-0.319	0.001	0.052	-0.192	0.036	0.351	-0.312	0.001	0.023	-0.179	0.051	0.399	0.002
St7l	suppression of tumorigenicity 7-like	2	200125719	-0.696634	2.97112e-05	0.00183434	0.022	0.841	0.939	0.027	0.811	0.927	-0.002	0.984	0.995	-0.089	0.46	0.701	-0.042	0.726	0.866	-0.13	0.229	0.509	-0.168	0.139	0.455	0.001	0.99	0.996	-0.029	0.79	0.924	-0.694	0	0	-0.112	0.273	0.658	-0.111	0.246	0.677	-0.178	0.064	0.281	-0.225	0.02	0.271	-0.142
Cttnbp2nl	CTTNBP2 N-terminal like	2	200272401	-0.499669	0.0278116	0.20247	-0.352	0.044	0.176	-0.243	0.184	0.449	-0.573	0.001	0.017	-0.256	0.192	0.442	-0.436	0.027	0.121	-0.463	0.008	0.069	-0.287	0.118	0.423	-0.229	0.188	0.412	-0.385	0.028	0.154	-0.437	0.005	0.158	-0.206	0.212	0.597	-0.258	0.096	0.488	-0.284	0.067	0.288	-0.189	0.223	0.674	-0.001
Kcnd3	potassium voltage-gated channel, Shal-related subfamily, member 3	2	200709778	NS	NS	NS	NS	NS	NS	NS	NS	NS	NS	NS	NS	NS	NS	NS	NS	NS	NS	NS	NS	NS	NS	NS	NS	NS	NS	NS	NS	NS	NS	NS	NS	NS	NS	NS	NS	NS	NS	NS	NS	NS	NS	NS	NS	NS	NS
RGD1306526	hypothetical LOC310764	2	200956494	-0.0101796	0.875697	0.966801	-0.059	0.555	0.789	-0.191	0.07	0.261	-0.243	0.016	0.092	-0.092	0.411	0.664	-0.048	0.667	0.833	-0.099	0.323	0.606	-0.353	0.001	0.028	-0.172	0.085	0.255	-0.156	0.119	0.367	-0.005	0.959	0.994	-0.115	0.225	0.613	-0.071	0.423	0.793	-0.076	0.394	0.694	-0.163	0.067	0.447	-0.185
Rap1a	RAP1A, member of RAS oncogene family	2	200980324	-0.128049	0.190969	0.555809	-0.284	0.003	0.03	-0.192	0.057	0.23	-0.215	0.025	0.124	-0.171	0.112	0.328	-0.28	0.01	0.061	-0.215	0.025	0.134	-0.233	0.021	0.171	-0.021	0.821	0.918	-0.174	0.069	0.269	-0.117	0.169	0.624	-0.121	0.183	0.564	-0.002	0.98	0.998	-0.266	0.002	0.04	-0.161	0.059	0.423	-0.192
Adora3	adenosine A3 receptor	2	201157781	0.0604371	0.569623	0.852413	-0.227	0.062	0.216	-0.048	0.703	0.871	-0.289	0.018	0.1	-0.393	0.004	0.044	-0.28	0.041	0.158	-0.16	0.187	0.456	-0.334	0.009	0.106	-0.202	0.096	0.274	-0.188	0.121	0.371	-0.076	0.48	0.852	-0.2	0.082	0.391	0.18	0.096	0.488	0.053	0.624	0.842	0.047	0.662	0.911	-0.006
Dennd2d	DENN/MADD domain containing 2D	2	201780928	NS	NS	NS	NS	NS	NS	NS	NS	NS	NS	NS	NS	NS	NS	NS	NS	NS	NS	NS	NS	NS	NS	NS	NS	NS	NS	NS	NS	NS	NS	NS	NS	NS	NS	NS	NS	NS	NS	NS	NS	NS	NS	NS	NS	NS	NS
Dram2	DNA-damage regulated autophagy modulator 2	2	201843653	NS	NS	NS	NS	NS	NS	NS	NS	NS	NS	NS	NS	NS	NS	NS	NS	NS	NS	NS	NS	NS	NS	NS	NS	NS	NS	NS	NS	NS	NS	NS	NS	NS	NS	NS	NS	NS	NS	NS	NS	NS	NS	NS	NS	NS	NS
Ahcyl1	adenosylhomocysteinase-like 1	2	203210375	-0.0673551	0.395675	0.749533	-0.543	0.01	0.067	-0.614	0.006	0.057	-0.58	0.006	0.049	-0.692	0.004	0.041	-0.639	0.007	0.051	-0.563	0.008	0.067	-0.464	0.037	0.23	-0.63	0.003	0.029	-0.517	0.015	0.102	-0.184	0.323	0.76	0.004	0.984	0.998	0.113	0.543	0.853	-0.055	0.766	0.911	-0.391	0.037	0.344	-0.04
Gstm5	glutathione S-transferase, mu 5	2	203456121	-0.395358	0.0022179	0.0386931	0.116	0.56	0.793	0.313	0.137	0.379	0.076	0.703	0.858	0.319	0.156	0.393	-0.021	0.925	0.969	0.136	0.496	0.743	-0.11	0.602	0.856	-0.082	0.682	0.844	0.099	0.618	0.833	0.273	0.126	0.562	0.169	0.373	0.744	0.094	0.595	0.874	0.326	0.068	0.29	0.148	0.404	0.815	0.248
Gstm7	glutathione S-transferase, mu 7	2	203491365	-0.820074	8.08868e-05	0.00381181	0.301	0.097	0.291	0.158	0.405	0.673	0.643	0.001	0.01	0.348	0.089	0.285	0.434	0.035	0.142	0.392	0.032	0.153	-0.388	0.043	0.252	-0.107	0.552	0.756	0.372	0.041	0.198	0.06	0.707	0.941	-0.147	0.392	0.757	0.378	0.02	0.269	0.257	0.112	0.376	0.011	0.946	0.989	-0.163
Gstm7	glutathione S-transferase, mu 7	2	-203491366	NS	NS	NS	NS	NS	NS	NS	NS	NS	NS	NS	NS	NS	NS	NS	NS	NS	NS	NS	NS	NS	NS	NS	NS	NS	NS	NS	NS	NS	NS	NS	NS	NS	NS	NS	NS	NS	NS	NS	NS	NS	NS	NS	NS	NS	NS
Gstm7	glutathione S-transferase, mu 7	2	-203491366	NS	NS	NS	NS	NS	NS	NS	NS	NS	NS	NS	NS	NS	NS	NS	NS	NS	NS	NS	NS	NS	NS	NS	NS	NS	NS	NS	NS	NS	NS	NS	NS	NS	NS	NS	NS	NS	NS	NS	NS	NS	NS	NS	NS	NS	NS
Gstm4	glutathione S-transferase mu 4	2	203605594	0.925594	2.03442e-07	4.66154e-05	0.027	0.835	0.936	0.062	0.656	0.842	0.071	0.588	0.791	0.048	0.744	0.881	-0.13	0.381	0.626	-0.011	0.931	0.975	-0.294	0.035	0.224	0.104	0.43	0.662	-0.278	0.036	0.182	0.989	0	0	0.215	0.086	0.402	0.21	0.074	0.452	0.112	0.339	0.654	0.058	0.618	0.899	0.005
Ampd2	adenosine monophosphate deaminase 2 (isoform L)	2	203633200	-0.132306	0.141805	0.483844	-0.508	0.006	0.047	-0.632	0.001	0.022	-0.401	0.03	0.139	-0.618	0.003	0.036	-0.741	0	0.007	-0.585	0.002	0.025	-0.109	0.572	0.842	-0.649	0.001	0.009	-0.438	0.018	0.116	-0.197	0.227	0.683	-0.024	0.89	0.976	-0.06	0.714	0.917	0.035	0.831	0.938	-0.048	0.767	0.947	-0.285
Gnat2	guanine nucleotide binding protein, alpha transducing 2	2	203652407	-0.398044	0.00324427	0.0500397	-0.759	0	0.001	-0.884	0	0	-0.557	0.001	0.015	-0.715	0	0.006	-0.501	0.008	0.055	-0.619	0	0.008	-0.896	0	0	-0.765	0	0.001	-0.493	0.004	0.041	-0.443	0.003	0.13	-0.803	0	0.001	-0.295	0.048	0.392	-0.589	0	0.008	-0.125	0.4	0.813	-0.315
Gnai3	guanine nucleotide binding protein (G protein), alpha inhibiting 3	2	203668274	0.0237844	0.774179	0.933331	-0.222	0.021	0.107	-0.077	0.443	0.702	-0.216	0.025	0.123	-0.26	0.016	0.1	-0.166	0.123	0.322	-0.238	0.013	0.091	-0.165	0.101	0.393	-0.187	0.051	0.186	-0.394	0	0.003	-0.156	0.067	0.441	-0.178	0.051	0.311	-0.196	0.022	0.28	-0.135	0.113	0.378	-0.046	0.591	0.891	-0.043
Sypl2	synaptophysin-like 2	2	-203777722	NS	NS	NS	NS	NS	NS	NS	NS	NS	NS	NS	NS	NS	NS	NS	NS	NS	NS	NS	NS	NS	NS	NS	NS	NS	NS	NS	NS	NS	NS	NS	NS	NS	NS	NS	NS	NS	NS	NS	NS	NS	NS	NS	NS	NS	NS
Psma5	proteasome (prosome, macropain) subunit, alpha type 5	2	203825059	0.135395	0.0474549	0.276851	0.047	0.488	0.743	0.166	0.021	0.126	-0.191	0.005	0.044	0.031	0.684	0.849	0.094	0.22	0.457	-0.09	0.183	0.451	-0.031	0.668	0.889	-0.195	0.005	0.038	0.14	0.041	0.197	-0.03	0.615	0.907	-0.013	0.844	0.962	-0.022	0.715	0.917	0.061	0.311	0.63	0.111	0.067	0.447	0.057
Sort1	sortilin 1	2	203853008	-0.17302	0.0306547	0.214205	0.128	0.373	0.646	0.088	0.557	0.782	0.401	0.006	0.046	0.23	0.154	0.39	0.04	0.803	0.907	0.16	0.264	0.548	-0.059	0.696	0.899	0.12	0.402	0.64	-0.04	0.782	0.919	0.017	0.896	0.981	0.118	0.387	0.754	0.236	0.065	0.437	0.196	0.125	0.401	0.14	0.272	0.722	-0.055
Tmem167b	transmembrane protein 167B	2	204125763	-0.152522	0.0537884	0.296495	-0.122	0.285	0.556	-0.22	0.069	0.259	-0.128	0.262	0.522	-0.151	0.243	0.504	-0.212	0.101	0.286	-0.117	0.306	0.591	-0.18	0.135	0.45	-0.126	0.271	0.515	-0.144	0.21	0.499	-0.22	0.032	0.332	-0.18	0.099	0.427	-0.044	0.666	0.899	-0.128	0.209	0.523	-0.517	0	0.001	-0.474
Taf13	TAF13 RNA polymerase II, TATA box binding protein (TBP)-associated factor	2	204136548	NS	NS	NS	NS	NS	NS	NS	NS	NS	NS	NS	NS	NS	NS	NS	NS	NS	NS	NS	NS	NS	NS	NS	NS	NS	NS	NS	NS	NS	NS	NS	NS	NS	NS	NS	NS	NS	NS	NS	NS	NS	NS	NS	NS	NS	NS
Wdr47	WD repeat domain 47	2	204159071	NS	NS	NS	NS	NS	NS	NS	NS	NS	NS	NS	NS	NS	NS	NS	NS	NS	NS	NS	NS	NS	NS	NS	NS	NS	NS	NS	NS	NS	NS	NS	NS	NS	NS	NS	NS	NS	NS	NS	NS	NS	NS	NS	NS	NS	NS
Clcc1	chloride channel CLIC-like 1	2	204245356	-0.450014	2.25448e-05	0.0015534	-0.278	0	0.002	-0.354	0	0	-0.292	0	0.001	-0.319	0	0.002	-0.207	0.007	0.048	-0.287	0	0.002	-0.372	0	0	-0.251	0	0.005	-0.229	0.001	0.015	-0.311	0	0	-0.22	0.001	0.036	-0.055	0.354	0.755	-0.087	0.147	0.434	-0.164	0.007	0.186	-0.25
Slc25a24	solute carrier family 25 (mitochondrial carrier, phosphate carrier), member 24	2	204721523	0.511556	6.94682e-06	0.000680177	-0.263	0.147	0.377	-0.646	0.001	0.017	-0.408	0.025	0.123	-0.475	0.02	0.117	-0.317	0.12	0.317	-0.514	0.005	0.05	-0.501	0.009	0.104	-0.186	0.302	0.546	-0.578	0.002	0.024	-0.005	0.974	0.996	0.114	0.507	0.829	-0.125	0.438	0.802	-0.25	0.121	0.394	-0.312	0.054	0.406	-0.393
Amy1a	amylase, alpha 1A (salivary)	2	209548720	-0.0616541	0.319925	0.687418	-0.099	0.731	0.89	0.003	0.991	0.998	0.463	0.111	0.318	0.704	0.032	0.154	0.411	0.207	0.441	0.097	0.736	0.889	0.127	0.675	0.891	0.186	0.519	0.729	0.939	0.001	0.021	-0.366	0.156	0.606	0.372	0.176	0.555	-0.406	0.116	0.519	-0.287	0.265	0.583	-0.2	0.438	0.819	-0.054
Dph5	DPH5 homolog (S. cerevisiae)	2	212033229	-0.317372	0.00100074	0.0227196	NS	NS	NS	NS	NS	NS	NS	NS	NS	NS	NS	NS	NS	NS	NS	NS	NS	NS	NS	NS	NS	NS	NS	NS	NS	NS	NS	NS	NS	NS	NS	NS	NS	NS	NS	NS	NS	NS	NS	NS	NS	NS	NS
Slc30a7	solute carrier family 30 (zinc transporter), member 7	2	212088330	NS	NS	NS	NS	NS	NS	NS	NS	NS	NS	NS	NS	NS	NS	NS	NS	NS	NS	NS	NS	NS	NS	NS	NS	NS	NS	NS	NS	NS	NS	NS	NS	NS	NS	NS	NS	NS	NS	NS	NS	NS	NS	NS	NS	NS	NS
Vcam1	vascular cell adhesion molecule 1	2	-212277654	NS	NS	NS	NS	NS	NS	NS	NS	NS	NS	NS	NS	NS	NS	NS	NS	NS	NS	NS	NS	NS	NS	NS	NS	NS	NS	NS	NS	NS	NS	NS	NS	NS	NS	NS	NS	NS	NS	NS	NS	NS	NS	NS	NS	NS	NS
Cdc14a	CDC14 cell division cycle 14 homolog A (S. cerevisiae)	2	212516367	0.0732399	0.370587	0.7302	-0.307	0.023	0.112	-0.265	0.061	0.241	-0.185	0.168	0.405	-0.209	0.165	0.405	-0.418	0.006	0.045	-0.235	0.08	0.276	-0.423	0.003	0.057	-0.238	0.076	0.238	0.08	0.55	0.793	-0.298	0.013	0.231	-0.121	0.339	0.721	-0.179	0.133	0.547	-0.334	0.006	0.07	0.013	0.912	0.982	-0.063
Rtcd1	RNA terminal phosphate cyclase domain 1	2	212732742	0.0736749	0.389839	0.746154	0.057	0.483	0.738	0.14	0.104	0.327	0.134	0.1	0.3	0.1	0.275	0.537	0.267	0.004	0.033	0.08	0.323	0.606	0.136	0.113	0.415	0.304	0	0.005	-0.025	0.756	0.906	-0.137	0.06	0.426	0.042	0.583	0.869	-0.048	0.504	0.838	0.026	0.722	0.89	-0.011	0.883	0.977	-0.066
Dbt	dihydrolipoamide branched chain transacylase E2	2	212759311	-0.141517	0.107885	0.427192	-0.817	0.002	0.023	-0.717	0.011	0.081	-0.752	0.005	0.042	-0.955	0.002	0.023	-0.854	0.005	0.037	-0.6	0.024	0.13	-0.881	0.002	0.042	-0.451	0.088	0.26	-0.488	0.066	0.262	-0.129	0.584	0.895	0.08	0.75	0.934	0.045	0.848	0.958	-0.108	0.644	0.854	-0.308	0.191	0.638	-0.428
Ccdc76	coiled-coil domain containing 76	2	212812724	-1.30578	1.49876e-08	5.94845e-06	-0.188	0.238	0.503	-0.006	0.969	0.99	-0.233	0.144	0.372	-0.27	0.133	0.359	-0.17	0.343	0.59	-0.041	0.796	0.92	0.26	0.121	0.428	-0.149	0.347	0.59	0.008	0.96	0.988	-1.637	0	0	0.004	0.98	0.997	0.015	0.916	0.98	-0.006	0.967	0.989	-0.061	0.665	0.914	0.124
Agl	amylo-1,6-glucosidase, 4-alpha-glucanotransferase	2	212985675	-0.127895	0.369463	0.729353	0.197	0.591	0.813	0.159	0.681	0.859	-0.016	0.964	0.988	0.385	0.353	0.612	0.364	0.379	0.625	0.237	0.518	0.757	0.619	0.111	0.41	0.31	0.398	0.637	1.521	0	0.003	0.205	0.531	0.875	0.58	0.097	0.423	-0.321	0.327	0.74	-0.081	0.804	0.929	0.114	0.727	0.936	-0.086
Palmd	palmdelphin	2	213174874	0.52063	0.00188597	0.0347633	-0.101	0.548	0.784	-0.131	0.458	0.713	-0.04	0.812	0.916	0.202	0.285	0.546	-0.021	0.912	0.963	-0.048	0.775	0.909	-0.249	0.16	0.49	0.094	0.574	0.77	-0.206	0.221	0.513	0.085	0.569	0.888	-0.183	0.251	0.638	-0.136	0.362	0.759	-0.525	0.001	0.019	0.091	0.544	0.875	0.067
Snx7	sorting nexin 7	2	214162593	0.393615	0.00131094	0.0271801	0.028	0.799	0.923	-0.001	0.993	0.998	-0.146	0.192	0.436	0.012	0.927	0.969	-0.066	0.602	0.795	-0.085	0.445	0.704	-0.008	0.944	0.986	0.022	0.847	0.932	-0.4	0	0.01	-0.027	0.787	0.959	0.098	0.354	0.731	-0.034	0.731	0.923	-0.033	0.742	0.899	-0.028	0.78	0.952	0.066
Dpyd	dihydropyrimidine dehydrogenase	2	214968396	-0.962327	7.95373e-07	0.000131925	0.024	0.897	0.963	-0.167	0.383	0.652	0.289	0.112	0.32	0.075	0.714	0.864	-0.076	0.71	0.857	0.239	0.188	0.457	-0.159	0.404	0.738	0.087	0.631	0.812	-0.034	0.852	0.947	-1.164	0	0	-0.451	0.01	0.142	0.238	0.142	0.562	0.151	0.349	0.661	0.009	0.955	0.99	-0.205
Ptbp2	polypyrimidine tract binding protein 2	2	216188746	0.144329	0.142695	0.484796	0.015	0.92	0.972	-0.073	0.648	0.838	0.247	0.103	0.304	0.015	0.93	0.97	-0.244	0.153	0.369	0.097	0.52	0.758	-0.094	0.554	0.833	0.188	0.213	0.444	0.207	0.173	0.448	-0.052	0.697	0.939	-0.218	0.129	0.487	-0.276	0.041	0.369	-0.325	0.017	0.133	-0.022	0.867	0.974	-0.189
Rwdd3	RWD domain containing 3	2	217738410	-0.143613	0.0600328	0.31395	-0.206	0.077	0.251	-0.032	0.793	0.917	0.044	0.704	0.859	-0.048	0.711	0.863	-0.131	0.317	0.565	-0.055	0.633	0.831	-0.234	0.057	0.295	-0.032	0.785	0.901	-0.015	0.898	0.963	-0.033	0.752	0.954	-0.158	0.151	0.525	-0.081	0.433	0.799	0.004	0.97	0.99	-0.084	0.417	0.818	-0.204
Abcd3	ATP-binding cassette, subfamily D (ALD), member 3	2	218396070	-0.247186	0.0491145	0.28121	-0.312	0.005	0.04	-0.214	0.065	0.249	-0.21	0.057	0.213	-0.116	0.347	0.606	-0.193	0.119	0.316	-0.336	0.003	0.032	-0.172	0.136	0.451	-0.288	0.009	0.06	-0.105	0.337	0.637	0.092	0.345	0.782	0.167	0.108	0.441	0.002	0.98	0.998	0.019	0.844	0.944	-0.056	0.567	0.881	0.018
Arhgap29	Rho GTPase activating protein 29	2	218619427	0.31779	0.00102236	0.0230838	-0.169	0.409	0.678	-0.366	0.091	0.303	0.068	0.738	0.879	-0.041	0.859	0.937	-0.84	0	0.007	-0.186	0.365	0.642	-0.395	0.069	0.327	-0.007	0.972	0.987	-0.249	0.224	0.518	0.18	0.325	0.762	0.245	0.209	0.596	0.36	0.05	0.397	0.121	0.509	0.776	0.237	0.195	0.643	0.165
Fnbp1l	formin binding protein 1-like	2	219200342	0.0707291	0.361932	0.724321	-0.31	0.031	0.137	-0.201	0.18	0.444	-0.378	0.009	0.061	-0.419	0.01	0.071	-0.33	0.041	0.158	-0.452	0.002	0.026	-0.509	0.001	0.027	-0.418	0.004	0.034	-0.524	0	0.008	-0.424	0.001	0.069	-0.383	0.005	0.104	-0.219	0.085	0.47	-0.337	0.009	0.089	-0.168	0.187	0.632	0.022
Pde5a	phosphodiesterase 5A, cGMP-specific	2	219410394	NS	NS	NS	NS	NS	NS	NS	NS	NS	NS	NS	NS	NS	NS	NS	NS	NS	NS	NS	NS	NS	NS	NS	NS	NS	NS	NS	NS	NS	NS	NS	NS	NS	NS	NS	NS	NS	NS	NS	NS	NS	NS	NS	NS	NS	NS
Sec24d	SEC24 family, member D (S. cerevisiae)	2	219985810	0.250895	0.0179509	0.154762	0.178	0.149	0.382	0.232	0.074	0.27	0.167	0.175	0.415	0.151	0.276	0.538	-0.113	0.413	0.654	0.347	0.005	0.052	0.38	0.004	0.064	0.233	0.059	0.204	-0.201	0.103	0.338	0.023	0.83	0.965	-0.013	0.912	0.977	-0.06	0.583	0.869	0.256	0.02	0.149	0.146	0.184	0.63	0.405
Mettl14	methyltransferase like 14	2	220100823	0.00550327	0.936169	0.981587	-0.25	0.004	0.038	-0.162	0.077	0.277	-0.175	0.045	0.184	-0.18	0.066	0.24	-0.24	0.015	0.082	-0.15	0.085	0.287	-0.114	0.212	0.563	-0.267	0.002	0.025	-0.158	0.07	0.27	-0.22	0.005	0.155	-0.337	0	0.012	-0.339	0	0.009	-0.326	0	0.005	-0.187	0.016	0.252	-0.189
Prss12	protease, serine, 12 neurotrypsin (motopsin)	2	220194590	0.274434	0.000724735	0.0181702	NS	NS	NS	NS	NS	NS	NS	NS	NS	NS	NS	NS	NS	NS	NS	NS	NS	NS	NS	NS	NS	NS	NS	NS	NS	NS	NS	NS	NS	NS	NS	NS	NS	NS	NS	NS	NS	NS	NS	NS	NS	NS	NS
Arsj	arylsulfatase family, member J	2	223574825	NS	NS	NS	NS	NS	NS	NS	NS	NS	NS	NS	NS	NS	NS	NS	NS	NS	NS	NS	NS	NS	NS	NS	NS	NS	NS	NS	NS	NS	NS	NS	NS	NS	NS	NS	NS	NS	NS	NS	NS	NS	NS	NS	NS	NS	NS
Ank2	ankyrin 2, neuronal	2	224182439	-0.177363	0.00187425	0.0345988	-0.266	0.02	0.103	-0.418	0.001	0.013	-0.234	0.04	0.169	-0.225	0.079	0.265	-0.322	0.012	0.07	-0.317	0.006	0.054	-0.246	0.04	0.24	-0.343	0.003	0.027	-0.332	0.004	0.042	-0.319	0.002	0.093	0.052	0.627	0.887	-0.257	0.011	0.216	-0.164	0.105	0.364	-0.272	0.008	0.193	-0.257
Tifa	TRAF-interacting protein with forkhead-associated domain	2	225067695	NS	NS	NS	NS	NS	NS	NS	NS	NS	NS	NS	NS	NS	NS	NS	NS	NS	NS	NS	NS	NS	NS	NS	NS	NS	NS	NS	NS	NS	NS	NS	NS	NS	NS	NS	NS	NS	NS	NS	NS	NS	NS	NS	NS	NS	NS
Gar1	GAR1 ribonucleoprotein homolog (yeast)	2	-227267776	NS	NS	NS	NS	NS	NS	NS	NS	NS	NS	NS	NS	NS	NS	NS	NS	NS	NS	NS	NS	NS	NS	NS	NS	NS	NS	NS	NS	NS	NS	NS	NS	NS	NS	NS	NS	NS	NS	NS	NS	NS	NS	NS	NS	NS	NS
Pla2g12a	phospholipase A2, group XIIA	2	227331048	-0.639123	1.96815e-06	0.000254745	-0.086	0.507	0.756	-0.039	0.777	0.91	0.08	0.54	0.762	0.051	0.726	0.871	-0.044	0.762	0.886	-0.061	0.636	0.832	-0.234	0.088	0.368	0.027	0.837	0.926	0.403	0.002	0.03	-0.062	0.59	0.898	0.004	0.977	0.996	-0.047	0.683	0.906	-0.21	0.07	0.295	-0.271	0.02	0.272	-0.381
Casp6	caspase 6	2	227361537	-0.539635	6.00367e-05	0.00308883	0.171	0.152	0.386	0.185	0.141	0.386	0.35	0.004	0.035	0.258	0.056	0.218	0.255	0.058	0.199	0.188	0.114	0.344	-0.005	0.967	0.991	0.388	0.001	0.017	-0.08	0.502	0.765	-0.051	0.632	0.914	0.066	0.559	0.856	0.198	0.063	0.434	0.205	0.054	0.257	0.207	0.052	0.401	0.022
Sec24b	SEC24 family, member B (S. cerevisiae)	2	227461118	-0.52683	1.37956e-05	0.00106143	NS	NS	NS	NS	NS	NS	NS	NS	NS	NS	NS	NS	NS	NS	NS	NS	NS	NS	NS	NS	NS	NS	NS	NS	NS	NS	NS	NS	NS	NS	NS	NS	NS	NS	NS	NS	NS	NS	NS	NS	NS	NS	NS
Ostc	oligosaccharyltransferase complex subunit	2	228112092	0.291758	0.00501804	0.067431	-0.154	0.154	0.389	-0.24	0.036	0.177	-0.506	0	0	-0.316	0.01	0.073	-0.312	0.011	0.067	-0.445	0	0.003	-0.152	0.181	0.52	-0.356	0.001	0.016	-0.523	0	0	0.297	0.002	0.106	0.219	0.034	0.254	0.053	0.584	0.869	0.281	0.004	0.061	0.075	0.436	0.819	0.098
Papss1	3'-phosphoadenosine 5'-phosphosulfate synthase 1	2	229005798	0.18558	0.0852942	0.378195	0.41	0.002	0.022	0.336	0.016	0.106	0.379	0.004	0.04	0.419	0.005	0.048	0.438	0.004	0.03	0.404	0.002	0.032	0.297	0.033	0.216	0.434	0.001	0.016	-0.011	0.935	0.977	0.079	0.497	0.861	0.005	0.97	0.994	-0.007	0.952	0.99	0.052	0.658	0.861	0.201	0.088	0.48	0.02
Dkk2	dickkopf 2 homolog (Xenopus laevis)	2	229542203	NS	NS	NS	NS	NS	NS	NS	NS	NS	NS	NS	NS	NS	NS	NS	NS	NS	NS	NS	NS	NS	NS	NS	NS	NS	NS	NS	NS	NS	NS	NS	NS	NS	NS	NS	NS	NS	NS	NS	NS	NS	NS	NS	NS	NS	NS
Ints12	integrator complex subunit 12	2	230615308	0.0460352	0.44364	0.782071	-0.207	0.042	0.172	-0.265	0.014	0.098	-0.304	0.003	0.032	-0.329	0.005	0.044	-0.286	0.013	0.075	-0.164	0.107	0.33	-0.276	0.011	0.113	-0.301	0.003	0.032	-0.008	0.939	0.979	-0.11	0.226	0.683	-0.061	0.526	0.838	-0.036	0.691	0.909	0.038	0.678	0.87	-0.176	0.053	0.403	-0.247
Cxxc4	CXXC finger 4	2	231705559	0.0574642	0.528135	0.830864	-0.494	0.001	0.017	-0.583	0	0.01	-0.481	0.002	0.022	-0.454	0.009	0.067	-0.295	0.086	0.257	-0.598	0	0.004	0.14	0.382	0.723	-0.409	0.008	0.053	-0.026	0.865	0.952	0.293	0.032	0.33	0.091	0.528	0.839	0.321	0.019	0.262	-0.023	0.863	0.95	0.226	0.096	0.501	0.273
Cisd2	CDGSH iron sulfur domain 2	2	232904725	0.552665	7.67852e-06	0.000717071	-0.156	0.159	0.398	-0.214	0.068	0.257	-0.124	0.265	0.524	-0.249	0.048	0.198	-0.019	0.88	0.948	-0.212	0.057	0.223	-0.258	0.028	0.201	-0.131	0.238	0.476	-0.245	0.028	0.155	-0.065	0.513	0.866	0.366	0.001	0.035	0.071	0.472	0.822	-0.142	0.152	0.441	-0.127	0.198	0.644	-0.18
Manba	mannosidase, beta A, lysosomal	2	232983989	0.376525	8.54553e-05	0.0039652	NS	NS	NS	NS	NS	NS	NS	NS	NS	NS	NS	NS	NS	NS	NS	NS	NS	NS	NS	NS	NS	NS	NS	NS	NS	NS	NS	NS	NS	NS	NS	NS	NS	NS	NS	NS	NS	NS	NS	NS	NS	NS	NS
Slc39a8	solute carrier family 39 (zinc transporter), member 8	2	233340396				-0.62	0.001	0.012	-0.617	0.002	0.026	-0.607	0.001	0.016	-0.548	0.009	0.066	-0.675	0.001	0.015	-0.693	0	0.006	-0.773	0	0.007	-0.6	0.001	0.016	-0.744	0	0.003	-0.145	0.374	0.795	-0.774	0	0.004	0.051	0.754	0.93	-0.316	0.054	0.255	0.11	0.498	0.852	0.046
Slc39a8	solute carrier family 39 (zinc transporter), member 8	2	233340397	-0.320119	0.0016019	0.0312863	NS	NS	NS	NS	NS	NS	NS	NS	NS	NS	NS	NS	NS	NS	NS	NS	NS	NS	NS	NS	NS	NS	NS	NS	NS	NS	NS	NS	NS	NS	NS	NS	NS	NS	NS	NS	NS	NS	NS	NS	NS	NS	NS
Slc39a8	solute carrier family 39 (zinc transporter), member 8	2	233340397	NS	NS	NS	NS	NS	NS	NS	NS	NS	NS	NS	NS	NS	NS	NS	NS	NS	NS	NS	NS	NS	NS	NS	NS	NS	NS	NS	NS	NS	NS	NS	NS	NS	NS	NS	NS	NS	NS	NS	NS	NS	NS	NS	NS	NS	NS
Ppp3ca	protein phosphatase 3, catalytic subunit, alpha isoform	2	234130175	0.134826	0.131278	0.466397	0.171	0.114	0.32	0.183	0.107	0.332	0.152	0.158	0.392	0.242	0.047	0.196	0.281	0.022	0.104	0.251	0.021	0.118	0.579	0	0	0.045	0.675	0.841	0.532	0	0	0.218	0.024	0.295	0.126	0.218	0.604	0.109	0.254	0.686	0.069	0.468	0.749	0.219	0.024	0.283	0.201
Emcn	endomucin	2	234892270	0.198816	0.137874	0.477269	-0.342	0.024	0.118	-0.21	0.186	0.453	-0.422	0.006	0.046	-0.355	0.038	0.172	-0.263	0.123	0.322	-0.516	0.001	0.015	-0.313	0.05	0.276	-0.479	0.002	0.021	-0.367	0.016	0.108	-0.227	0.092	0.497	-0.502	0.001	0.034	-0.218	0.106	0.503	-0.381	0.005	0.067	-0.424	0.002	0.106	0.036
Map2k1ip1	mitogen-activated protein kinase kinase 1 interacting protein 1	2	235408726	0.0195506	0.812529	0.946153	-0.208	0.009	0.06	-0.139	0.094	0.307	-0.138	0.08	0.261	-0.192	0.031	0.154	-0.244	0.006	0.046	-0.128	0.105	0.326	-0.018	0.826	0.948	-0.168	0.034	0.142	-0.076	0.33	0.629	-0.154	0.029	0.319	-0.202	0.008	0.126	-0.071	0.31	0.728	-0.132	0.061	0.272	-0.174	0.014	0.24	-0.058
Adh4	alcohol dehydrogenase 4 (class II), pi polypeptide	2	235951062	NS	NS	NS	NS	NS	NS	NS	NS	NS	NS	NS	NS	NS	NS	NS	NS	NS	NS	NS	NS	NS	NS	NS	NS	NS	NS	NS	NS	NS	NS	NS	NS	NS	NS	NS	NS	NS	NS	NS	NS	NS	NS	NS	NS	NS	NS
Adh4	alcohol dehydrogenase 4 (class II), pi polypeptide	2	235952313	NS	NS	NS	NS	NS	NS	NS	NS	NS	NS	NS	NS	NS	NS	NS	NS	NS	NS	NS	NS	NS	NS	NS	NS	NS	NS	NS	NS	NS	NS	NS	NS	NS	NS	NS	NS	NS	NS	NS	NS	NS	NS	NS	NS	NS	NS
Eif4e	eukaryotic translation initiation factor 4E	2	236072747	0.135835	0.0471526	0.276375	-0.161	0.074	0.245	-0.075	0.426	0.688	-0.368	0	0.002	-0.128	0.205	0.462	-0.325	0.002	0.018	-0.325	0	0.009	-0.248	0.009	0.106	-0.269	0.003	0.03	-0.175	0.052	0.227	-0.025	0.756	0.955	0.019	0.824	0.955	-0.04	0.612	0.88	-0.148	0.065	0.283	-0.152	0.058	0.42	-0.068
Tspan5	tetraspanin 5	2	236314737	NS	NS	NS	NS	NS	NS	NS	NS	NS	NS	NS	NS	NS	NS	NS	NS	NS	NS	NS	NS	NS	NS	NS	NS	NS	NS	NS	NS	NS	NS	NS	NS	NS	NS	NS	NS	NS	NS	NS	NS	NS	NS	NS	NS	NS	NS
Unc5c	unc-5 homolog C (C. elegans)	2	239365109	NS	NS	NS	NS	NS	NS	NS	NS	NS	NS	NS	NS	NS	NS	NS	NS	NS	NS	NS	NS	NS	NS	NS	NS	NS	NS	NS	NS	NS	NS	NS	NS	NS	NS	NS	NS	NS	NS	NS	NS	NS	NS	NS	NS	NS	NS
Pdlim5	PDZ and LIM domain 5	2	240177300	0.17575	0.2339	0.606966	-0.632	0.001	0.011	-0.51	0.009	0.075	-0.785	0	0.002	-0.738	0	0.011	-0.512	0.015	0.08	-0.453	0.015	0.097	0.288	0.139	0.455	-0.592	0.002	0.019	-0.236	0.201	0.486	0.049	0.765	0.956	0.061	0.729	0.93	0.154	0.347	0.749	-0.019	0.906	0.965	-0.104	0.527	0.867	0.146
Gbp5	guanylate binding protein 5	2	240428471	-0.0616607	0.286169	0.657813	0.1	0.567	0.798	-0.012	0.948	0.983	0.091	0.602	0.8	0.28	0.156	0.392	-0.282	0.153	0.368	0.162	0.352	0.63	0.144	0.431	0.755	0.137	0.431	0.663	-0.052	0.767	0.911	0.235	0.131	0.571	0.121	0.466	0.804	0.077	0.62	0.883	0.482	0.002	0.042	0.417	0.008	0.197	0.388
Lmo4	LIM domain only 4	2	242498073	-0.168962	0.0758289	0.356775	-0.292	0.005	0.04	-0.094	0.385	0.654	-0.128	0.211	0.46	-0.221	0.057	0.22	-0.02	0.863	0.938	0.008	0.936	0.977	-0.127	0.239	0.595	-0.004	0.972	0.987	-0.242	0.019	0.122	-0.455	0	0.001	-0.246	0.012	0.161	-0.234	0.011	0.215	-0.245	0.008	0.086	-0.295	0.001	0.094	-0.214
Hs2st1	heparan sulfate 2-O-sulfotransferase 1	2	242622270	-0.314999	0.0934361	0.396773	0.258	0.124	0.338	0.274	0.121	0.354	0.22	0.189	0.432	0.013	0.944	0.976	0.204	0.28	0.526	0.397	0.019	0.111	0.54	0.003	0.051	0.362	0.032	0.136	-0.181	0.28	0.577	0.224	0.134	0.577	-0.355	0.026	0.227	0.272	0.07	0.448	0.126	0.398	0.697	0.046	0.759	0.945	0.5
2015-09-01	selenoprotein 15	2	242760401	NS	NS	NS	NS	NS	NS	NS	NS	NS	NS	NS	NS	NS	NS	NS	NS	NS	NS	NS	NS	NS	NS	NS	NS	NS	NS	NS	NS	NS	NS	NS	NS	NS	NS	NS	NS	NS	NS	NS	NS	NS	NS	NS	NS	NS	NS
Odf2l	outer dense fiber of sperm tails 2-like	2	243156191	NS	NS	NS	NS	NS	NS	NS	NS	NS	NS	NS	NS	NS	NS	NS	NS	NS	NS	NS	NS	NS	NS	NS	NS	NS	NS	NS	NS	NS	NS	NS	NS	NS	NS	NS	NS	NS	NS	NS	NS	NS	NS	NS	NS	NS	NS
Bcl10	B-cell CLL/lymphoma 10	2	244116879	-0.0559085	0.228881	0.601242	-0.336	0.001	0.014	-0.185	0.084	0.289	-0.247	0.016	0.092	-0.337	0.004	0.04	-0.282	0.015	0.08	-0.168	0.1	0.317	-0.233	0.03	0.208	-0.255	0.013	0.074	-0.233	0.023	0.134	-0.186	0.041	0.363	-0.149	0.122	0.474	-0.006	0.95	0.99	-0.146	0.108	0.369	-0.037	0.684	0.92	-0.107
Mcoln3	mucolipin 3	2	244235524	NS	NS	NS	NS	NS	NS	NS	NS	NS	NS	NS	NS	NS	NS	NS	NS	NS	NS	NS	NS	NS	NS	NS	NS	NS	NS	NS	NS	NS	NS	NS	NS	NS	NS	NS	NS	NS	NS	NS	NS	NS	NS	NS	NS	NS	NS
LOC56764	dnaj-like protein	2	-244844139	NS	NS	NS	NS	NS	NS	NS	NS	NS	NS	NS	NS	NS	NS	NS	NS	NS	NS	NS	NS	NS	NS	NS	NS	NS	NS	NS	NS	NS	NS	NS	NS	NS	NS	NS	NS	NS	NS	NS	NS	NS	NS	NS	NS	NS	NS
LOC56764	dnaj-like protein	2	-244844139	NS	NS	NS	NS	NS	NS	NS	NS	NS	NS	NS	NS	NS	NS	NS	NS	NS	NS	NS	NS	NS	NS	NS	NS	NS	NS	NS	NS	NS	NS	NS	NS	NS	NS	NS	NS	NS	NS	NS	NS	NS	NS	NS	NS	NS	NS
Lphn2	latrophilin 2	2	247060651	-0.208029	0.0373718	0.242589	-0.418	0.004	0.036	-0.349	0.022	0.128	-0.246	0.088	0.279	-0.179	0.269	0.531	-0.314	0.053	0.188	-0.18	0.211	0.486	-0.161	0.288	0.644	-0.187	0.194	0.421	-0.149	0.301	0.6	0.079	0.539	0.878	-0.282	0.04	0.279	0.061	0.633	0.887	-0.06	0.636	0.849	-0.028	0.828	0.964	0.074
Eltd1	EGF, latrophilin and seven transmembrane domain containing 1	2	249764599	0.0784822	0.482637	0.807398	-0.506	0.005	0.042	-0.371	0.05	0.215	-0.56	0.002	0.024	-0.427	0.035	0.164	-0.197	0.329	0.577	-0.628	0.001	0.012	-0.643	0.001	0.026	-0.54	0.003	0.029	-0.493	0.007	0.061	-0.312	0.051	0.398	-0.637	0	0.022	-0.265	0.098	0.493	-0.658	0	0.006	-0.453	0.005	0.161	-0.169
Ifi44	interferon-induced protein 44	2	250039103	1.7586	9.39192e-08	2.60931e-05	0.027	0.839	0.937	0.037	0.789	0.915	-0.044	0.738	0.879	-0.06	0.684	0.849	-0.142	0.334	0.581	-0.113	0.387	0.66	-0.037	0.785	0.934	-0.062	0.635	0.814	0.037	0.779	0.917	-0.199	0.089	0.488	-0.045	0.713	0.924	-0.01	0.934	0.986	0.088	0.451	0.736	0.155	0.183	0.627	0.249
Gipc2	GIPC PDZ domain containing family, member 2	2	250704695	0.0769613	0.354557	0.717796	-0.113	0.43	0.696	0.041	0.787	0.913	0.062	0.663	0.836	0.041	0.801	0.912	-0.033	0.839	0.925	-0.14	0.326	0.61	0.047	0.755	0.924	-0.11	0.439	0.669	-0.224	0.117	0.364	-0.013	0.921	0.988	-0.239	0.08	0.387	-0.126	0.321	0.735	-0.093	0.465	0.748	0.003	0.981	0.996	0.22
Nexn	nexilin (F actin binding protein)	2	250762016	0.155574	0.261938	0.636057	0.061	0.887	0.959	-0.234	0.603	0.814	-0.126	0.769	0.894	0.513	0.288	0.55	0.387	0.423	0.661	0.15	0.726	0.886	-0.096	0.831	0.95	-0.165	0.7	0.855	1.457	0.001	0.015	0.011	0.977	0.996	0.005	0.99	0.998	-0.914	0.018	0.256	-0.838	0.029	0.182	-0.611	0.11	0.529	-0.487
St6galnac3	ST6 (alpha-N-acetyl-neuraminyl-2,3-beta-galactosyl-1,3)-N-acetylgalactosaminide alpha-2,6-sialyltransferase 3	2	251284791	0.100451	0.348746	0.712244	-0.478	0.026	0.122	-0.052	0.815	0.929	-0.296	0.166	0.403	0.001	0.996	0.998	0.151	0.529	0.748	-0.281	0.188	0.457	-0.646	0.004	0.068	-0.132	0.535	0.742	-0.412	0.054	0.233	-0.357	0.061	0.428	-0.685	0.001	0.042	-0.104	0.583	0.869	-0.763	0	0.007	-0.066	0.728	0.936	-0.027
Msh4	mutS homolog 4 (E. coli) (predicted) (Msh4_predicted), mRNA.	2	251801095	NS	NS	NS	NS	NS	NS	NS	NS	NS	NS	NS	NS	NS	NS	NS	NS	NS	NS	NS	NS	NS	NS	NS	NS	NS	NS	NS	NS	NS	NS	NS	NS	NS	NS	NS	NS	NS	NS	NS	NS	NS	NS	NS	NS	NS	NS
Rabggtb	Rab geranylgeranyltransferase, beta subunit	2	251852544	0.125904	0.127128	0.459423	0.083	0.29	0.561	0.042	0.608	0.816	0.099	0.209	0.458	-0.065	0.461	0.702	0.05	0.573	0.776	-0.003	0.969	0.988	0	0.998	0.999	0.138	0.08	0.246	0.13	0.1	0.332	-0.009	0.893	0.981	-0.125	0.094	0.416	-0.07	0.321	0.735	-0.062	0.377	0.68	-0.101	0.149	0.587	-0.068
Tyw3	tRNA-yW synthesizing protein 3 homolog (S. cerevisiae)	2	252411094	0.150662	0.0724049	0.348026	-0.272	0.001	0.015	-0.201	0.021	0.127	-0.186	0.025	0.124	-0.303	0.001	0.021	-0.19	0.041	0.159	-0.2	0.016	0.101	-0.196	0.025	0.188	-0.353	0	0.001	-0.179	0.031	0.166	-0.092	0.21	0.669	-0.169	0.032	0.248	-0.133	0.072	0.451	-0.148	0.045	0.228	-0.109	0.139	0.572	-0.248
Negr1	neuronal growth regulator 1	2	254666632	-0.186916	0.0116316	0.117351	-0.489	0.004	0.035	-0.075	0.669	0.852	-0.296	0.079	0.261	-0.249	0.188	0.437	-0.37	0.052	0.185	0.311	0.066	0.245	0.031	0.862	0.959	-0.28	0.097	0.275	-0.071	0.67	0.863	0.045	0.765	0.956	0.002	0.989	0.998	0.195	0.192	0.623	0.298	0.048	0.239	0.028	0.852	0.972	0.301
Zranb2	zinc finger, RAN-binding domain containing 2	2	255645571	-0.0203677	0.78556	0.936758	0.035	0.678	0.862	0.138	0.117	0.348	0.119	0.155	0.388	0.034	0.718	0.866	0.055	0.561	0.769	0.091	0.276	0.558	0.004	0.966	0.991	-0.023	0.782	0.9	0.199	0.019	0.12	-0.115	0.123	0.556	-0.258	0.001	0.053	-0.181	0.016	0.249	-0.333	0	0.003	-0.123	0.099	0.507	-0.222
Ptger3	prostaglandin E receptor 3 (subtype EP3)	2	255680690	-0.313613	0.0310051	0.215982	0.374	0.026	0.122	0.218	0.215	0.489	0.483	0.004	0.038	0.4	0.034	0.159	0.202	0.28	0.527	0.567	0.001	0.015	0.209	0.232	0.586	0.736	0	0.001	-0.014	0.933	0.977	-0.025	0.866	0.976	0.042	0.791	0.943	0.238	0.11	0.508	0.152	0.306	0.623	0.251	0.091	0.492	0.145
Lrrc40	leucine rich repeat containing 40	2	256197692	0.0679136	0.199358	0.566979	-0.245	0.002	0.02	-0.167	0.042	0.193	-0.24	0.002	0.026	-0.208	0.018	0.109	-0.322	0	0.006	-0.201	0.01	0.079	-0.277	0.001	0.027	-0.176	0.024	0.113	-0.318	0	0.003	-0.164	0.019	0.27	-0.121	0.101	0.429	-0.068	0.325	0.737	-0.082	0.235	0.551	-0.069	0.317	0.754	-0.122
Gpr177	G protein-coupled receptor 177	2	258014436	0.20889	0.0130214	0.125977	0.254	0.011	0.068	0.277	0.008	0.07	0.229	0.021	0.111	0.376	0.001	0.016	0.155	0.162	0.382	0.329	0.001	0.018	0.15	0.149	0.47	0.273	0.006	0.046	-0.021	0.832	0.938	0.198	0.025	0.302	0.026	0.779	0.939	0.121	0.167	0.592	0.057	0.515	0.78	0.153	0.081	0.472	0.122
LOC499708	similar to 60S ribosomal protein L7a (LOC499708) mRNA.	2	-	-0.212916	0.00306077	0.0479412	1.091	0	0.004	0.962	0.002	0.027	0.583	0.044	0.181	1.299	0	0.004	1.639	0	0	0.962	0.001	0.018	0.934	0.002	0.048	0.814	0.005	0.041	0.84	0.004	0.043	-0.185	0.47	0.849	-0.203	0.456	0.799	-0.271	0.29	0.711	0.093	0.717	0.887	0.243	0.341	0.775	-0.001
LOC499620	LOC499620 (LOC499620) mRNA.	2	-	0.00781726	0.927173	0.979153	-0.435	0.023	0.112	-0.432	0.032	0.161	-0.304	0.109	0.316	-0.521	0.016	0.097	-0.203	0.341	0.588	-0.214	0.259	0.542	0.037	0.852	0.955	-0.369	0.053	0.191	0.026	0.891	0.963	0.286	0.091	0.495	0.367	0.042	0.286	0.259	0.125	0.534	0.26	0.124	0.399	0.141	0.403	0.814	0.254
LOC499569	LOC499569 (LOC499569), mRNA.	2	-	-0.55936	0.00333549	0.0509535	-0.001	0.995	0.998	0.26	0.263	0.541	0.188	0.395	0.646	0.054	0.829	0.923	0.139	0.575	0.778	0.023	0.917	0.97	0.107	0.645	0.878	0.143	0.518	0.727	0.074	0.738	0.895	-0.081	0.681	0.934	-0.01	0.961	0.993	-0.32	0.105	0.502	-0.208	0.29	0.606	-0.211	0.283	0.73	0.081
Ddit4l	DNA-damage-inducible transcript 4-like	2	-	0.508072	0.162307	0.516421	-0.13	0.895	0.963	0.091	0.93	0.976	0.294	0.766	0.893	1.269	0.256	0.516	1.344	0.229	0.468	1.103	0.266	0.549	0.549	0.598	0.854	0.099	0.92	0.966	3.988	0	0.004	1.733	0.051	0.397	0.648	0.491	0.817	-1.16	0.189	0.62	-0.281	0.75	0.904	-0.471	0.593	0.892	-0.949
Dnajb4	DnaJ (Hsp40) homolog, subfamily B, member 4	2	-	-0.155105	0.113398	0.435903	-0.131	0.368	0.641	-0.149	0.33	0.604	0.041	0.776	0.898	-0.01	0.949	0.978	-0.594	0	0.007	-0.062	0.669	0.854	-0.48	0.002	0.044	0.07	0.631	0.812	0.016	0.911	0.968	-0.245	0.059	0.423	0.222	0.109	0.444	-0.039	0.765	0.935	-0.24	0.065	0.281	-0.083	0.522	0.865	-0.072
Pigk	phosphatidylinositol glycan anchor biosynthesis, class K	2	-	0.0423046	0.381524	0.73956	0.186	0.106	0.306	0.256	0.035	0.173	-0.035	0.757	0.887	0.261	0.044	0.19	0.46	0	0.008	0.169	0.141	0.389	0.109	0.368	0.714	0.129	0.262	0.504	-0.177	0.123	0.373	0.337	0.001	0.072	0.315	0.004	0.093	0.246	0.017	0.252	0.407	0	0.008	0.224	0.029	0.306	0.182
Pde4d	phosphodiesterase 4D, cAMP-specific (phosphodiesterase E3 dunce homolog, Drosophila)	2	-	-0.19554	0.00492041	0.066765	-0.002	0.993	0.998	0.125	0.638	0.833	-0.178	0.483	0.717	0.094	0.742	0.88	0.062	0.827	0.92	0.144	0.57	0.789	0.478	0.074	0.341	-0.299	0.24	0.479	1.445	0	0	0.28	0.216	0.674	0.076	0.752	0.935	0.113	0.615	0.882	-0.158	0.485	0.761	-0.141	0.533	0.87	-0.062
Ccdc109b	coiled-coil domain containing 109B	2	-	-0.228951	0.0130251	0.125977	-0.11	0.484	0.739	-0.121	0.464	0.717	-0.233	0.14	0.366	-0.305	0.087	0.28	-0.43	0.017	0.087	0.131	0.405	0.675	0.123	0.459	0.776	-0.472	0.003	0.03	-0.051	0.748	0.9	-0.011	0.938	0.99	-0.081	0.589	0.871	0.111	0.43	0.797	0.086	0.541	0.793	0.099	0.481	0.843	0.094
Fat4	FAT tumor suppressor homolog 4 (Drosophila)	2	-	0.0896936	0.354048	0.717416	-0.437	0.007	0.052	-0.281	0.097	0.313	-0.178	0.266	0.525	0.038	0.832	0.925	0.032	0.861	0.937	-0.039	0.809	0.924	-0.357	0.036	0.226	-0.225	0.16	0.374	-0.173	0.281	0.578	-0.277	0.053	0.405	-0.594	0	0.015	-0.132	0.355	0.755	-0.571	0	0.008	-0.111	0.436	0.819	-0.081
[truncated: 4,962 more rows]
[truncated: 38 more columns]
