# Supplementary material for: Transcriptome Profiling in Rat Inbred Strains and Experimental Cross Reveals Discrepant Genetic Architecture of Genome-Wide Gene Expression
Source: G3 (Bethesda). 2016 Sep 19;6(11):3671–83. doi: 10.1534/g3.116.033274 (PMC5100866; doi:10.1534/g3.116.033274)
Supplement: Supplemental Material [file supp_g3.116.033274_TableS5.xlsx]

## Sheet: gsea-kegg-wat
Table S5. Effects of fat gene expression changes between congenics and controls on KEGG biological pathways. Gene Set Enrichment Analysis (GSEA) was used on the fat transcriptome datasets to detect significant changes in pathways between congenics and controls. BN.GK congenics, which contain GK contiguous alleles introgressed onto the genetic background of the BN strain, were compared to BN contr…
	BN.GK																	GK.BN
	1b	1d	1f	1h	1p	1q	1t	1u	1v	2c	4a	5a	5c	7a	7d	8b	10a	10+7a	7a	8a
ADHERENS JUNCTION																		-
ALZHEIMERS DISEASE				+							+
*ANTIGEN PROCESSING AND PRESENTATION					-									+				-
APOPTOSIS														+						-
ARACHIDONIC ACID METABOLISM																-		+	+	+
ARGININE AND PROLINE METABOLISM											+
ARRHYTHMOGENIC RIGHT VENTRICULAR CARDIOMYOPATHY ARVC																	-	-
AXON GUIDANCE									-						+			-
BASAL CELL CARCINOMA																				+
B CELL RECEPTOR SIGNALING PATHWAY					-									+		+
BLADDER CANCER													-
CALCIUM SIGNALING PATHWAY									+									-	-	-
CARDIAC MUSCLE CONTRACTION				+					+
*CELL ADHESION MOLECULES CAMS									-								-	-		-
CELL CYCLE																		-
CHEMOKINE SIGNALING PATHWAY														+				-
CITRATE CYCLE TCA CYCLE		+		+	+			+								-
COMPLEMENT AND COAGULATION CASCADES															+
*CYSTEINE AND METHIONINE METABOLISM									+										+
CYTOKINE CYTOKINE RECEPTOR INTERACTION																		-
DILATED CARDIOMYOPATHY									+								-
*DRUG METABOLISM CYTOCHROME P450																		+	+	+
*ECM RECEPTOR INTERACTION	-					-			-				-				-	-		-
ENDOCYTOSIS																		-
ENDOMETRIAL CANCER							+							+
EPITHELIAL CELL SIGNALING IN HELICOBACTER PYLORI INFECTION													-					-
*FATTY ACID METABOLISM																			+	+
FC EPSILON RI SIGNALING PATHWAY														+
FC GAMMA R MEDIATED PHAGOCYTOSIS														+
FOCAL ADHESION													-					-
FRUCTOSE AND MANNOSE METABOLISM											+
GAP JUNCTION																	-	-		-
GLIOMA														+
GLUTATHIONE METABOLISM												+	+					+	+	+
GLYCEROPHOSPHOLIPID METABOLISM					+
GLYCINE SERINE AND THREONINE METABOLISM											+
GLYCOLYSIS GLUCONEOGENESIS				+					+		+
GNRH SIGNALING PATHWAY																		-
HEDGEHOG SIGNALING PATHWAY																				+
*HEMATOPOIETIC CELL LINEAGE																		-
HUNTINGTONS DISEASE				+	+
HYPERTROPHIC CARDIOMYOPATHY HCM									+								-
JAK STAT SIGNALING PATHWAY																		+
LEISHMANIA INFECTION														+	+			-
LEUKOCYTE TRANSENDOTHELIAL MIGRATION	-				-									+				-		-
LONG TERM DEPRESSION									-				-					-	-
LONG TERM POTENTIATION													-					-		-
LYSOSOME											+			+						+
MAPK SIGNALING PATHWAY																		-
METABOLISM OF XENOBIOTICS BY CYTOCHROME P450												+						+	+	+
MTOR SIGNALING PATHWAY																		+
*NATURAL KILLER CELL MEDIATED CYTOTOXICITY														+		+		-	-	-
NEUROTROPHIN SIGNALING PATHWAY																		-
NOD LIKE RECEPTOR SIGNALING PATHWAY																		-
NON SMALL CELL LUNG CANCER														+
NOTCH SIGNALING PATHWAY						-			-			-	-				-	-		-
OOCYTE MEIOSIS					+													-
OXIDATIVE PHOSPHORYLATION				+	+			+		+	+		+	+				+
PARKINSONS DISEASE				+				+	+	+	+
PATHOGENIC ESCHERICHIA COLI INFECTION									-									-		-
PATHWAYS IN CANCER													-
PEROXISOME				+														+	+
PHOSPHATIDYLINOSITOL SIGNALING SYSTEM												-	-
PPAR SIGNALING PATHWAY																			+
PRION DISEASES														+	+			-	-
PROSTATE CANCER					-
PROTEASOME									+
PURINE METABOLISM																		-		-
PYRIMIDINE METABOLISM													+	+
PYRUVATE METABOLISM				+				+
REGULATION OF ACTIN CYTOSKELETON																		-
RIBOSOME							+			+		+	+	+	+		+	+	+	+
SNARE INTERACTIONS IN VESICULAR TRANSPORT												-
SPHINGOLIPID METABOLISM																		-
SPLICEOSOME											-	-	-				-	-		-
STEROID HORMONE BIOSYNTHESIS								+			+							+	+	+
T CELL RECEPTOR SIGNALING PATHWAY												+		+				-
TGF BETA SIGNALING PATHWAY	-
TIGHT JUNCTION													-					-		-
TYPE II DIABETES MELLITUS																		+
UBIQUITIN MEDIATED PROTEOLYSIS														+						+
*VALINE LEUCINE AND ISOLEUCINE DEGRADATION												+			-			+	+	+
VASCULAR SMOOTH MUSCLE CONTRACTION																		-		-
VASOPRESSIN REGULATED WATER REABSORPTION									-									-
VIBRIO CHOLERAE INFECTION									-		+			+
*VIRAL MYOCARDITIS																		-	-	-
* Pathways detected in F2 hybrids
