# Supplementary material for: Transcriptome Profiling in Rat Inbred Strains and Experimental Cross Reveals Discrepant Genetic Architecture of Genome-Wide Gene Expression
Source: G3 (Bethesda). 2016 Sep 19;6(11):3671–83. doi: 10.1534/g3.116.033274 (PMC5100866; doi:10.1534/g3.116.033274)
Supplement: Supplemental Material [file supp_g3.116.033274_TableS6.xlsx]

## Sheet: Sheet1
Table S6. Effects of fat gene expression changes between congenics and controls on Reactome biological pathways. Gene Set Enrichment Analysis (GSEA) was used on the fat transcriptome datasets to detect significant changes in pathways between congenics and controls. BN.GK congenics, which contain GK contiguous alleles introgressed onto the genetic background of the BN strain, were compared to BN c…
	BN.GK																	GK.BN
	1b	1d	1f	1h	1p	1q	1t	1u	1v	2c	4a	5a	5c	7a	7d	8b	10a	10+7a	7a	8a
AUTODEGRADATION OF CDH1 BY CDH1 APC						-				+
AXON GUIDANCE															+
BIOLOGICAL OXIDATIONS							-											+
CDC20 PHOSPHO APC MEDIATED DEGRADATION OF CYCLIN A										+
CDT1 ASSOCIATION WITH THE CDC6 ORC ORIGIN COMPLEX								-		+
CELL CYCLE CHECKPOINTS						-		-		+				+
CELL CYCLE MITOTIC								-
CELL JUNCTION ORGANIZATION						-	-			-			-	-			-	-		-
CELL SURFACE INTERACTIONS AT THE VASCULAR WALL	-														+					-
CENTROSOME MATURATION																		+
CHEMOKINE RECEPTORS BIND CHEMOKINES								-						+	+			-		-
CLASS A1 RHODOPSIN LIKE RECEPTORS								-							+					-
CLATHRIN DERIVED VESICLE BUDDING										+
COSTIMULATION BY THE CD28 FAMILY				-										+	+
CYCLIN E ASSOCIATED EVENTS DURING G1 S TRANSITION						-				+
DARPP32 EVENTS							+		+	+	+
DIABETES PATHWAYS				+						+	+		+	+	+		+	+	+
DNA REPAIR								-						+
DNA REPLICATION PRE INITIATION										+				+
DOWNSTREAM EVENTS IN GPCR SIGNALING															+					-
DOWNSTREAM TCR SIGNALING														+			+
ELECTRON TRANSPORT CHAIN				+	+		+	+		+	+		+	+				+	+
FORMATION OF A POOL OF FREE 40S SUBUNITS							+			+		+	+	+	+		+	+	+	+
FORMATION OF PLATELET PLUG	-														+
FORMATION OF THE TERNARY COMPLEX AND SUBSEQUENTLY THE 43S COMPLEX							+			+		+	+	+	+		+	+	+	+
G1 S TRANSITION								-		+
G2 M TRANSITION							-											+
G ALPHA I SIGNALLING EVENTS															+
G ALPHA Q SIGNALLING EVENTS															+					-
G ALPHA S SIGNALLING EVENTS																				-
GENE EXPRESSION							+			+			+	+	+		+	+	+
GLUCONEOGENESIS				+	+				+	+	+
GLUCOSE AND OTHER SUGAR SLC TRANSPORTERS											+
GLUCOSE METABOLISM	+			+	+				+	+	+
GLUCOSE REGULATION OF INSULIN SECRETION				+	+			+	+	+	+
GLYCOLYSIS				+					+	+	+
GOLGI ASSOCIATED VESICLE BIOGENESIS										+
GPCR LIGAND BINDING								-							+					-
GTP HYDROLYSIS AND JOINING OF THE 60S RIBOSOMAL SUBUNIT							+			+		+	+	+	+		+	+	+	+
HEMOSTASIS	-							-							+			-		-
HORMONE BIOSYNTHESIS													+		+			+		+
IMMUNOREGULATORY INTERACTIONS BETWEEN A LYMPHOID AND A NON LYMPHOID CELL								-	-	-				+				-		-
INFLUENZA LIFE CYCLE							+			+		+	+	+	+		+	+	+	+
INFLUENZA VIRAL RNA TRANSCRIPTION AND REPLICATION							+			+		+	+	+	+		+	+	+	+
INNATE IMMUNITY SIGNALING
INSULIN SYNTHESIS AND SECRETION							+			+		+	+	+	+		+	+	+	+
INTEGRATION OF ENERGY METABOLISM				+				+	+	+	+		+
INTEGRIN CELL SURFACE INTERACTIONS	-	-	-					-		-			-				-	-		-
IRS RELATED EVENTS																		+
LOSS OF NLP FROM MITOTIC CENTROSOMES																		+
MAP KINASES ACTIVATION IN TLR CASCADE																		-
MAPK TARGETS NUCLEAR EVENTS MEDIATED BY MAP KINASES																	+
MEMBRANE TRAFFICKING										+					+
METABOLISM OF AMINO ACIDS										+		+
METABOLISM OF CARBOHYDRATES				+					+	+	+		+
METABOLISM OF LIPIDS AND LIPOPROTEINS				+						+	+								+
METABOLISM OF PROTEINS							+			+		+	+	+	+		+	+	+	+
M G1 TRANSITION										+
MITOTIC PROMETAPHASE																		+
MUSCLE CONTRACTION									+	+			-
NCAM SIGNALING FOR NEURITE OUT GROWTH													-
NEURORANSMITTER RECEPTOR BINDING AND DOWNSTREAM TRANSMISSION IN THE POSTSYNAPTIC CELL							+
OPIOID SIGNALLING										+
ORC1 REMOVAL FROM CHROMATIN						-		-		+
P53 INDEPENDENT DNA DAMAGE RESPONSE										+
PEPTIDE CHAIN ELONGATION							+			+		+	+	+	+		+	+	+	+
PEPTIDE LIGAND BINDING RECEPTORS															+					-
PHASE 1 FUNCTIONALIZATION OF COMPOUNDS																		+
PHASE II CONJUGATION							-
PI3K AKT SIGNALLING							+			+							+	+	+	+
PLATELET ACTIVATION	-														+
PLATELET ACTIVATION TRIGGERS	-														+
PLATELET DEGRANULATION															+
PLC GAMMA1 SIGNALLING										+
PROCESSING OF CAPPED INTRON CONTAINING PRE MRNA								-
PYRUVATE METABOLISM AND TCA CYCLE				+				+	+
REGULATION OF APC ACTIVATORS BETWEEN G1 S AND EARLY ANAPHASE								-		+
REGULATION OF BETA CELL DEVELOPMENT							+			+		+	+	+	+		+	+	+	+
REGULATION OF GENE EXPRESSION IN BETA CELLS							+			+		+	+	+	+		+	+	+	+
REGULATION OF INSULIN SECRETION				+				+	+	+	+
REGULATION OF LIPID METABOLISM BY PEROXISOME PROLIFERATOR ACTIVATED RECEPTOR ALPHA				+															+
REGULATION OF ORNITHINE DECARBOXYLASE						-		-		+
RHO GTPASE CYCLE	-						-	-	-
SCF BETA TRCP MEDIATED DEGRADATION OF EMI1										+
SCF SKP2 MEDIATED DEGRADATION OF P27 P21								-		+
SEMAPHORIN INTERACTIONS	-									+				+	+				+
SIGNALING BY WNT										+
SIGNALING IN IMMUNE SYSTEM	-			-						-					+			-		-
S PHASE						-		-		+
STEROID METABOLISM										+	+							+		+
SYNTHESIS OF DNA								-
TCR SIGNALING														+		+	+
TOLL LIKE RECEPTOR 3 CASCADE																				-
TOLL RECEPTOR CASCADES																		-		-
TRAF6 MEDIATED INDUCTION OF THE ANTIVIRAL CYTOKINE IFN ALPHA BETA CASCADE																		-
TRANSLATION							+			+		+	+	+	+		+	+	+	+
TRANSLATION INITIATION COMPLEX FORMATION							+			+		+	+	+	+		+	+	+	+
TRANSMEMBRANE TRANSPORT OF SMALL MOLECULES								-
VIF MEDIATED DEGRADATION OF APOBEC3G								-		+
VIRAL MRNA TRANSLATION							+			+		+	+	+	+		+	+	+	+
