# Supplementary material for: Transcriptome Profiling in Rat Inbred Strains and Experimental Cross Reveals Discrepant Genetic Architecture of Genome-Wide Gene Expression
Source: G3 (Bethesda). 2016 Sep 19;6(11):3671–83. doi: 10.1534/g3.116.033274 (PMC5100866; doi:10.1534/g3.116.033274)
Supplement: Supplemental Material [file supp_g3.116.033274_TableS7.xlsx]

## Sheet: Feuil1
Table S7. Genes contributing to enrichment of KEGG pathways in BN.GK congenics sharing GK genomic blocks and in reciprocal congenic strains (BN.GK and GK.BN) shown in Figure 4B-E. Data are shown for pathways citrate cycle, arachidonic acid metabolism and natural killer cell mediated cytotoxicity in congenic strains targeting similar genomic regions of chromosomes 1 (BN.GK1p and BN.GK1u), 7 (BN.GK…
Citrate Cycle
		BN.GK-1p			BN.GK-1u
Gene symbol	Gene description	RMS	RES	CE	RMS	RES	CE
ACLY	ATP citrate lyase	1.31263	0.59702	Yes	2.78334	0.60245	Yes
ACO1	Aconitase 1	3.87523	0.22888	Yes	3.2108	0.496437	Yes
ACO2	Aconitase 2	1.29859	0.634271	Yes	1.67967	0.685363	Yes
CS	Citrate synthase	0.633094	0.583425	No	0.766678	0.62463	No
DLAT	Dihydrolipoamide S-acetyltransferase	2.01268	0.486917	Yes	3.31045	0.425931	Yes
DLD	Dihydrolipoamide dehydrogenase	1.67703	0.615024	Yes	2.97446	0.550505	Yes
DLST	Dihydrolipoamide S-succinyltransferase	4.37595	0.122433	Yes	3.91958	0.367183	Yes
IDH1	Isocitrate dehydrogenase 1	1.96713	0.542321	Yes	1.97665	0.688004	Yes
IDH3A	Isocitrate dehydrogenase 3 (NAD+) alpha	0.264933	0.499834	No	0.257335	0.538656	No
IDH3B	Isocitrate dehydrogenase 3 (NAD+) beta	1.17773	0.649114	Yes	2.52058	0.639693	Yes
IDH3G	Isocitrate dehydrogenase 3 (NAD+) gamma	0.878146	0.618006	No	1.39646	0.6734	Yes
MDH1	Malate dehydrogenase 1	0.227268	0.497979	No	0.479703	0.576156	No
PC	Pyruvate carboxylase	2.68074	0.350972	Yes	4.68223	0.0986141	Yes
PCK1	Phosphoenolpyruvate carboxykinase 1	2.16914	0.442338	Yes	0.414818	0.570837	No
PDHA1	Pyruvate dehydrogenase alpha 1	-0.358533	0.378073	No	4.0405	0.280315	Yes
PDHB	Pyruvate dehydrogenase beta	-0.122315	0.418625	No	1.22986	0.701847	Yes
SDHA	Succinate dehydrogenase complex, subunit A	3.0259	0.288255	Yes	4.30672	0.192285	Yes
SDHC	Succinate dehydrogenase complex, subunit C	2.27154	0.385525	Yes	1.30576	0.688063	Yes
SDHD	Succinate dehydrogenase complex, subunit D	1.79066	0.577119	Yes	2.42878	0.686853	Yes
SUCLG1	Succinate-CoA ligase, alpha subunit	-0.507357	0.361743	No	-0.201704	0.434538	No
Arachidonic Acid Metabolism
		BN.GK-8b			GK.BN-8a
Gene symbol	Gene description	RMS	RES	CE	RMS	RES	CE
ALOX15	Arachidonate 15-lipoxygenase	-0.107383	-0.402742	No	0.00206091	0.400504	No
ALOX5	Arachidonate 5-lipoxygenase	-2.67812	0.0295337	Yes	0.770071	0.614583	No
CBR1	Carbonyl reductase 1	-1.7729	-0.185305	Yes	-0.0281665	0.392745	No
CYP2E1	Cytochrome P4502e1	-1.46042	-0.432039	Yes	-0.0459458	0.389613	No
EPHX2	Epoxide hydrolase 2	-0.916497	-0.476067	Yes	-1.2536	0.187294	No
GPX1	Glutathione peroxidase 1	-1.68067	-0.275248	Yes	2.16851	0.382661	Yes
GPX2	Glutathione peroxidase 2	0.146521	-0.345707	No	0.791116	0.585471	No
GPX3	Glutathione peroxidase 3	-2.33332	-0.104065	Yes	1.17603	0.647516	Yes
GPX4	Glutathione peroxidase 4	-0.44307	-0.482544	No	2.05176	0.462587	Yes
LTC4S	Leukotriene C4 synthase	-0.864207	-0.51665	Yes	2.1758	0.286312	Yes
PLA2G4A	Phospholipase A2, group IVA	-1.65846	-0.368197	Yes	1.22825	0.6071	Yes
PLA2G5	Phospholipase A2, group V	-0.102293	-0.407617	No	1.75187	0.590794	Yes
PLA2G6	Phospholipase A2, group VI	-0.100958	-0.413262	No	1.27829	0.564115	Yes
PTGES	Prostaglandin E synthase	0.0420833	-0.376336	No	2.92816	0.114048	Yes
PTGIS	Prostaglandin I2 synthase	-1.35102	-0.498989	Yes	2.47362	0.206102	Yes
PTGS2	Prostaglandin-endoperoxide synthase 2	0.973771	-0.140775	No	-0.226521	0.346714	No
TBXAS1	Thromboxane A synthase 1	-0.831376	-0.555408	Yes	1.81507	0.51898	Yes
Natural Killer Cell Mediated Cytotoxicity
		BN.GK-8b			GK.BN-8a
Gene symbol	Gene description	RMS	RES	CE	RMS	RES	CE
BID	BH3 interacting domain death agonist	3.28982	0.0582532	Yes	-1.53136	-0.4533	Yes
BRAF	B-Raf proto-oncogene, serine/threonine kinase	0.503177	0.413535	No	-0.987532	-0.468531	No
CASP3	Caspase 3	-1.36029	0.00204485	No	0.811314	-0.125728	No
CD48	CD48 molecule	-1.84685	0.00501439	No	-3.69163	-0.227436	Yes
CHP	Chaoptin	0.685613	0.42034	No	0.351092	-0.192714	No
CHP2	Calcineurin-like EF-hand protein 2	0.47697	0.416917	No	-5.3727	0.00298189	Yes
FCGR3A	Fc fragment of IgG (CD16a)	-1.87856	0.043764	No	-1.37797	-0.462585	Yes
FYN	FYN proto-oncogene	1.14709	0.39334	Yes	-1.16118	-0.477298	Yes
HCST	Hematopoietic cell signal transducer	0.905454	0.436528	Yes	0.791702	-0.116539	No
ICAM1	Intercellular adhesion molecule 1	0.239549	0.366453	No	0.0140798	-0.275659	No
ICAM2	Intercellular adhesion molecule 2	0.890637	0.452945	Yes	-5.00769	-0.0863413	Yes
KLRD1	Killer cell lectin-like receptor D1	0.331561	0.383908	No	-1.66542	-0.442358	Yes
LAT	Linker for activation of T cells	2.82709	0.241761	Yes	-1.85875	-0.398751	Yes
LCK	LCK proto-oncogene	3.02569	0.120149	Yes	-2.41347	-0.328629	Yes
LCP2	Lymphocyte cytosolic protein 2	0.584561	0.411553	No	0.0453691	-0.267487	No
MAP2K1	Mitogen-activated protein kinase kinase 1	-1.44717	0.0218238	No	-2.34703	-0.366223	Yes
MAP2K2	Mitogen-activated protein kinase kinase 2	1.36622	0.369479	Yes	-1.68976	-0.415558	Yes
MAPK1	Mitogen-activated protein kinase 1	-0.0524343	0.285359	No	-0.899109	-0.46957	No
MAPK3	Mitogen-activated protein kinase 3	1.89154	0.281494	Yes	0.585282	-0.139345	No
NRAS	Neuroblastoma RAS viral oncogene homolog	-0.382419	0.196677	No	-1.27901	-0.472865	Yes
PIK3CA	Phosphatidylinositol-4,5-bisphosphate 3-kinase, catalytic subunit alpha	0.010241	0.304996	No	1.58867	-0.102407	No
PIK3CB	Phosphatidylinositol-4,5-bisphosphate 3-kinase, catalytic subunit beta	-1.07497	0.0346998	No	0.745053	-0.103892	No
PIK3R2	Phosphoinositide-3-kinase, regulatory subunit 2	0.981912	0.408843	Yes	0.944606	-0.121135	No
PLCG1	Phospholipase C, gamma 1	0.0799522	0.324085	No	-2.60896	-0.297061	Yes
PLCG2	Phospholipase C, gamma 2	1.98572	0.244476	Yes	0.0661806	-0.262512	No
PPP3CA	Protein phosphatase 3, catalytic subunit, alpha isoform	1.07518	0.40443	Yes	0.842505	-0.131418	No
PPP3CB	Protein phosphatase 3, catalytic subunit, beta isoform	0.262657	0.366921	No	1.5886	-0.0752082	No
PPP3R1	Protein phosphatase 3, regulatory subunit B, alpha	1.58584	0.330028	Yes	1.06302	-0.123364	No
PRF1	Perforin 1	0.964125	0.426913	Yes	-1.9041	-0.370304	Yes
PRKCA	Protein kinase C, alpha	0.526871	0.408817	No	0.494043	-0.157511	No
PTK2B	Protein tyrosine kinase 2 beta	1.34302	0.39586	Yes	0.995678	-0.123144	No
PTPN11	Protein tyrosine phosphatase, non-receptor type 11	-2.0073	0.0758254	No	0.758746	-0.11324	No
PTPN6	Protein tyrosine phosphatase, non-receptor type 6	1.86369	0.320761	Yes	-0.0622288	-0.297703	No
RAC1	Ras-related C3 botulinum toxin substrate 1	0.233245	0.369251	No	-2.63294	-0.253047	Yes
RAC2	Ras-related C3 botulinum toxin substrate 2	2.83395	0.178476	Yes	0.26718	-0.212101	No
RAF1	Raf-1 proto-oncogene	-0.662387	0.122762	No	-0.512909	-0.413096	No
SHC1	SHC transforming protein 1	0.0072586	0.304414	No	-0.641685	-0.429905	No
TNFSF10	tumor necrosis factor superfamily, member 10	-0.1964	0.246753	No	-4.12911	-0.163132	Yes
TYROBP	Tyrosine kinase binding protein	0.0501349	0.314776	No	1.42163	-0.078877	No
VAV1	Vav1 guanine nucleotide exchange facto	1.57067	0.363875	Yes	1.25877	-0.0920436	No
Natural Killer Cell Mediated Cytotoxicity
		BN.GK-7a			GK.BN-7a
Gene symbol	Gene description	RMS	RES	CE	RMS	RES	CE
BID	BH3 interacting domain death agonist	1.48103	0.440789	Yes	-0.538705	-0.434778	Yes
BRAF	B-Raf proto-oncogene, serine/threonine kinase	-1.12587	0.0547907	No	0.204009	-0.289765	No
CASP3	Caspase 3	0.438792	0.420314	No	-0.966038	-0.352505	Yes
CD48	CD48 molecule	0.103534	0.345727	No	-2.72436	-0.065376	Yes
CHP	Chaoptin	1.73614	0.32628	Yes	-0.517047	-0.443596	Yes
CHP2	Calcineurin-like EF-hand protein 2	-0.878369	0.0709726	No	-2.20424	-0.181191	Yes
FCGR3A	Fc fragment of IgG (CD16a)	0.285936	0.397372	No	-1.21379	-0.338622	Yes
FYN	FYN proto-oncogene	0.761962	0.465955	No	-0.961384	-0.378458	Yes
HCST	Hematopoietic cell signal transducer	2.98706	0.0422483	Yes	-0.236704	-0.404061	No
ICAM1	Intercellular adhesion molecule 1	-1.19312	0.0650752	No	-0.745849	-0.403581	Yes
ICAM2	Intercellular adhesion molecule 2	-1.06426	0.0479543	No	-1.5486	-0.276303	Yes
KLRD1	Killer cell lectin-like receptor D1	1.50376	0.414639	Yes	-1.76892	-0.204516	Yes
LAT	Linker for activation of T cells	1.91627	0.239716	Yes	-0.888906	-0.412774	Yes
LCK	LCK proto-oncogene	2.06826	0.214513	Yes	-1.17289	-0.364499	Yes
LCP2	Lymphocyte cytosolic protein 2	1.60756	0.341918	Yes	-0.557686	-0.423839	Yes
MAP2K1	Mitogen-activated protein kinase kinase 1	-1.47813	0.0677402	No	-2.92043	0.0123535	Yes
MAP2K2	Mitogen-activated protein kinase kinase 2	-0.19112	0.251496	No	0.184164	-0.291065	No
MAPK1	Mitogen-activated protein kinase 1	0.830249	0.438435	No	-1.72644	-0.249463	Yes
MAPK3	Mitogen-activated protein kinase 3	0.821101	0.467848	No	0.0752874	-0.316376	No
NRAS	Neuroblastoma RAS viral oncogene homolog	-0.539365	0.146519	No	-1.26021	-0.312739	Yes
PIK3CA	Phosphatidylinositol-4,5-bisphosphate 3-kinase, catalytic subunit alpha	1.51398	0.387297	Yes	0.506529	-0.191249	No
PIK3CB	Phosphatidylinositol-4,5-bisphosphate 3-kinase, catalytic subunit beta	0.989337	0.454325	No	0.948102	-0.135114	No
PIK3R2	Phosphoinositide-3-kinase, regulatory subunit 2	0.364069	0.414984	No	1.11622	-0.148171	No
PLCG1	Phospholipase C, gamma 1	-0.728014	0.103066	No	-0.67271	-0.403746	Yes
PLCG2	Phospholipase C, gamma 2	2.86467	0.0944514	Yes	0.103267	-0.309405	No
PPP3CA	Protein phosphatase 3, catalytic subunit, alpha isoform	2.29156	0.107946	Yes	1.10813	-0.11957	No
PPP3CB	Protein phosphatase 3, catalytic subunit, beta isoform	0.535676	0.437593	No	-0.395999	-0.422529	No
PPP3R1	Protein phosphatase 3, regulatory subunit B, alpha	1.44247	0.46267	Yes	-0.173762	-0.38973	No
PRF1	Perforin 1	1.40365	0.485387	Yes	-0.576448	-0.413232	Yes
PRKCA	Protein kinase C, alpha	0.385536	0.413174	No	0.947213	-0.109362	No
PTK2B	Protein tyrosine kinase 2 beta	1.12624	0.461773	No	-0.263716	-0.40508	No
PTPN11	Protein tyrosine phosphatase, non-receptor type 11	1.52957	0.360181	Yes	-0.591486	-0.401252	Yes
PTPN6	Protein tyrosine phosphatase, non-receptor type 6	2.126	0.17877	Yes	-0.367557	-0.424953	No
RAC1	Ras-related C3 botulinum toxin substrate 1	-1.26611	0.0751926	No	-2.24848	-0.121286	Yes
RAC2	Ras-related C3 botulinum toxin substrate 2	2.17781	0.140511	Yes	0.525017	-0.214447	No
RAF1	Raf-1 proto-oncogene	0.826392	0.453247	No	-0.946913	-0.401939	Yes
SHC1	SHC transforming protein 1	0.674338	0.460641	No	0.150238	-0.297775	No
TNFSF10	tumor necrosis factor superfamily, member 10	-1.95576	0.0527158	No	-1.54624	-0.318675	Yes
TYROBP	Tyrosine kinase binding protein	1.89675	0.312276	Yes	0.513969	-0.202905	No
VAV1	Vav1 guanine nucleotide exchange facto	1.91423	0.276699	Yes	-0.0659657	-0.360772	No
