# Supplementary material for: Transcriptome Profiling in Rat Inbred Strains and Experimental Cross Reveals Discrepant Genetic Architecture of Genome-Wide Gene Expression
Source: G3 (Bethesda). 2016 Sep 19;6(11):3671–83. doi: 10.1534/g3.116.033274 (PMC5100866; doi:10.1534/g3.116.033274)
Supplement: Supplemental Material [file supp_g3.116.033274_TableS8.xlsx]

## Sheet: KEGG_RIBOSOME
Table S8. Genes contributing to enrichment of the ribosome pathways in BN.GK congenics carrying independent GK genomic blocks introgressed onto the genetic background of the BN strain. Details of the exchanged genomic regions in the congenics BN.GK2c, BN.GK5a, BN.GK5c, BN.GK7a and BN.GK10a are given in S2 Table and illustrated in Figure 1. RMS, Rank metric score; RES,Running enrichment score; CE,…
		BN.GK-2c			BN.GK-5a			BN.GK-5c			BN.GK-7a			BN.GK-10a
Gene symbol	Gene description	RMS	RES	CE	RMS	RES	CE	RMS	RES	CE	RMS	RES	CE	RMS	RES	CE
RPLP1	Ribosomal protein, large, P1	3.30726	0.0413548	Yes	3.03515	0.12384	Yes	3.90467	0.0614456	Yes	3.23393	0.159802	Yes	3.69227	0.0425346	Yes
RPL13A	Ribosomal protein L13a	2.69384	0.0697401	Yes	3.33705	0.0874965	Yes	4.14876	0.0304509	Yes	3.7282	0.0920722	Yes	3.25308	0.0779345	Yes
FAU	Finkel-Biskis-Reilly murine sarcoma virus	2.50294	0.0995205	Yes	3.3436	0.0387269	Yes	2.93603	0.235888	Yes	3.21968	0.19558	Yes	2.59857	0.0843874	Yes
RPL27	Ribosomal protein L27	2.42081	0.1318	Yes	2.6249	0.191379	Yes	2.52974	0.419204	Yes	3.38819	0.125679	Yes	2.42998	0.176081	Yes
RPS29	Ribosomal protein S29	2.26866	0.15816	Yes	1.77164	0.378239	Yes	3.64102	0.0889718	Yes	4.90921	0.0539178	Yes	0.570389	0.605209	No
RPS2	Ribosomal protein S2	2.16025	0.185024	Yes	2.12704	0.363644	Yes	2.97707	0.211402	Yes	1.88673	0.445889	Yes	2.16167	0.245925	Yes
RPL35	Ribosomal protein L35	2.11877	0.214144	Yes	3.01372	0.167554	Yes	2.54268	0.397828	Yes	2.19569	0.360524	Yes	2.42791	0.208926	Yes
RPL15	Ribosomal protein L15	2.0023	0.235641	Yes	1.04877	0.540924	Yes	1.43331	0.637297	Yes	-0.515021	0.307246	No	1.60494	0.46122	Yes
RPL19	Ribosomal protein L19	1.88176	0.253722	Yes	2.62009	0.229754	Yes	1.97598	0.568884	Yes	2.45707	0.35711	Yes	1.73888	0.29779	Yes
RPS10	Ribosomal protein S10	1.79893	0.273012	Yes	0.780497	0.541273	Yes	1.84686	0.586197	Yes	1.24743	0.612698	Yes	2.20001	0.219788	Yes
RPL13	Ribosomal protein L13	1.75663	0.293479	Yes	2.18205	0.336333	Yes	2.36097	0.514545	Yes	2.73304	0.344051	Yes	1.72987	0.319987	Yes
RPS8	Ribosomal protein S8	1.7142	0.314694	Yes	2.21557	0.306721	Yes	2.59971	0.379541	Yes	1.47605	0.558014	Yes	2.53281	0.115241	Yes
RPL35A	Ribosomal protein L35a	1.64295	0.331529	Yes	2.3999	0.252738	Yes	3.28944	0.169288	Yes	2.96021	0.257627	Yes	2.4852	0.146196	Yes
UBA52	Ubiquitin A-52	1.56574	0.34432	Yes	1.21294	0.491372	Yes	2.28098	0.527887	Yes	1.87138	0.465101	Yes	1.61769	0.419567	Yes
RPS16	Ribosomal protein S16	1.52304	0.362551	Yes	0.72652	0.548593	Yes	1.43331	0.624822	Yes	0.613534	0.618111	No	0.196769	0.522625	No
RPS17	Ribosomal protein S17	1.48657	0.38002	Yes	1.31314	0.473336	Yes	2.65981	0.338381	Yes	2.90483	0.288925	Yes	1.71019	0.363857	Yes
RPS7	Ribosomal protein S7	1.4732	0.399529	Yes	1.69554	0.418073	Yes	2.91563	0.259342	Yes	1.1641	0.625492	Yes	1.84824	0.26346	Yes
RPS25	Ribosomal protein S25	1.33119	0.397903	Yes	1.7018	0.393773	Yes	2.89706	0.283061	Yes	3.1058	0.228271	Yes	1.2431	0.552765	Yes
RPL23	Ribosomal protein L23	1.29587	0.411967	Yes	1.14445	0.529987	Yes	2.52729	0.441093	Yes	1.78675	0.516269	Yes	1.18205	0.573372	Yes
RPS15A	Ribosomal protein S15a	1.21007	0.41268	Yes	1.56458	0.493911	Yes	2.77981	0.299571	Yes	2.74253	0.31382	Yes	1.47444	0.481618	Yes
RPL6	Ribosomal protein L6	1.19374	0.427022	Yes	0.596647	0.560715	Yes	0.677921	0.623002	No	0.722484	0.613675	No	1.40369	0.52907	Yes
RPL8	Ribosomal protein L8	1.17301	0.440731	Yes	1.66793	0.438874	Yes	2.70693	0.31822	Yes	0.310199	0.559419	No	1.85782	0.239763	Yes
RPS12	Ribosomal protein S12	1.16279	0.456101	Yes	1.19765	0.505498	Yes	2.39718	0.495919	Yes	1.53452	0.516943	Yes	1.01948	0.599871	Yes
RPL5	Ribosomal protein L5	1.16176	0.473269	Yes	1.93541	0.374062	Yes	2.97782	0.185493	Yes	1.93111	0.429173	Yes	1.49891	0.466195	Yes
RPS11	Ribosomal protein S11	1.13335	0.484033	Yes	0.65772	0.552205	Yes	0.999506	0.647422	Yes	1.49021	0.526984	Yes	0.933981	0.59227	Yes
RPL4	Ribosomal protein L4	1.13242	0.500867	Yes	-0.0256588	0.422511	No	1.3143	0.641886	Yes	1.13935	0.633426	Yes	1.67027	0.38215	Yes
RPL22	Ribosomal protein L22	1.1275	0.517413	Yes	1.62141	0.455685	Yes	1.99419	0.553928	Yes	1.4811	0.54226	Yes	1.65821	0.403268	Yes
RPL41	Ribosomal protein L41	1.11629	0.532296	Yes	0.605977	0.545926	Yes	1.20071	0.631525	Yes	1.26134	0.600781	Yes	0.840383	0.596332	Yes
RPL14	Ribosomal protein L14	1.10589	0.546915	Yes	0.0387507	0.445701	No	0.557878	0.606131	No	0.475704	0.600775	No	0.719034	0.58841	Yes
RPL9	Ribosomal protein L9	1.05867	0.553674	Yes	1.1261	0.542639	Yes	2.40461	0.476016	Yes	1.39384	0.577208	Yes	1.72661	0.343101	Yes
RPL31	Ribosomal protein L31	1.03752	0.56449	Yes	2.38095	0.286437	Yes	3.42956	0.144822	Yes	0.937642	0.617373	No	1.44378	0.496624	Yes
RPS20	Ribosomal protein S20	1.03485	0.579321	Yes	1.2499	0.48033	Yes	2.18235	0.536742	Yes	1.95216	0.409507	Yes	1.29049	0.545285	Yes
RPL21	Ribosomal protein L21	1.00126	0.586602	Yes	1.022	0.549703	Yes	0.546747	0.612032	No	0.605462	0.622317	No	1.10042	0.588498	Yes
RPS15	Ribosomal protein S15	0.979258	0.597075	Yes	0.868794	0.551934	Yes	1.58878	0.611475	Yes	1.8395	0.481715	Yes	0.64361	0.606265	Yes
RPL36A	Ribosomal protein L36a	0.918062	0.599262	Yes	0.602576	0.554111	Yes	1.48909	0.609494	Yes	0.761671	0.61339	No	0.16533	0.517771	No
RPS27A	Ribosomal protein S27a	0.85233	0.595657	Yes	0.681835	0.548761	Yes	1.80146	0.612884	Yes	1.38141	0.590302	Yes	1.13061	0.579219	Yes
RPS3	Ribosomal protein S3	0.732844	0.578621	Yes	0.877275	0.541236	Yes	1.46842	0.618431	Yes	1.82939	0.501205	Yes	1.78132	0.279312	Yes
RPL39	Ribosomal protein L39	0.709155	0.582572	Yes	0.516651	0.553331	No	1.75648	0.622408	Yes	1.97432	0.389285	Yes	0.697251	0.601736	Yes
RPL17	Ribosomal protein L17	0.699424	0.590967	Yes	0.284084	0.51515	No	1.80447	0.597419	Yes	1.60948	0.511208	Yes	1.40376	0.510019	Yes
RPL32	Ribosomal protein L32	0.670652	0.593165	Yes	-0.0461823	0.418492	No	1.40806	0.645389	Yes	0.632228	0.616268	No	0.733912	0.581746	Yes
RPS9	Ribosomal protein S9	0.666638	0.602453	Yes	0.778799	0.552147	Yes	2.06519	0.543082	Yes	1.33728	0.597567	Yes	0.858571	0.588341	Yes
RPL10	Ribosomal protein L10	0.660335	0.610366	Yes	0.369375	0.530238	No	1.07209	0.634925	Yes	1.16424	0.612479	Yes	0.489336	0.589225	No
RPL10A	Ribosomal protein L10	0.619969	0.608065	Yes	1.19062	0.521443	Yes	2.62014	0.358516	Yes	2.13566	0.380235	Yes	1.60558	0.439544	Yes
RPS6	Ribosomal protein S6	0.598212	0.610987	Yes	-0.00866712	0.429926	No	1.01473	0.641391	Yes	0.649314	0.612616	No	1.18553	0.558076	Yes
RPS5	Ribosomal protein S5	0.47476	0.581848	No	0.482864	0.550264	No	0.834419	0.638851	No	0.906432	0.631596	No	0.169035	0.516274	No
RPL24	Ribosomal protein L24	0.435581	0.577626	No	0.296088	0.513977	No	0.942165	0.651298	Yes	0.146094	0.517882	No	0.413758	0.576164	No
RPS27	Ribosomal protein S27	0.340798	0.553514	No	0.14814	0.479178	No	1.04028	0.637682	Yes	0.836597	0.62654	No	0.641368	0.614116	Yes
RPL3	Ribosomal protein L3	0.287596	0.541835	No	0.150226	0.477756	No	0.950241	0.645126	Yes	0.60454	0.628969	No	1.04524	0.592011	Yes
RPL36	Ribosomal protein L36	0.264042	0.535991	No	0.574931	0.564334	Yes	0.874574	0.640553	No	0.929173	0.625625	No	0.70139	0.594087	Yes
RPS4X	Ribosomal protein S4, X-linked	0.253623	0.536073	No	-0.989202	0.202028	No	0.755352	0.625894	No	0.68797	0.614642	No	0.40354	0.578119	No
RPS21	Ribosomal protein S21	0.250545	0.538671	No	1.60639	0.476865	Yes	2.44193	0.45765	Yes	1.12055	0.642644	Yes	1.32753	0.534708	Yes
RPLP2	Ribosomal protein, large, P2	0.0366609	0.472414	No	-0.79407	0.236739	No	0.548302	0.607594	No	-0.958777	0.192883	No	0.688766	0.60895	Yes
RPS13	Ribosomal protein S13	-0.0854744	0.432185	No	-0.0712146	0.413025	No	1.1279	0.62672	Yes	0.156687	0.519558	No	-0.121741	0.435047	No
RPS3A	Ribosomal protein S3a	-0.108419	0.425493	No	-0.441968	0.317437	No	0.718814	0.62596	No	0.239515	0.541712	No	0.156485	0.518081	No
RPS24	Ribosomal protein S24	-0.197446	0.398369	No	0.398307	0.532939	No	-1.70186	0.125721	No	-0.859172	0.207779	No	-0.343162	0.37535	No
RPL7	Ribosomal protein L7	-0.24185	0.387709	No	-0.574769	0.285728	No	0.520843	0.609628	No	-0.135463	0.429237	No	-0.414063	0.362293	No
RPL18	Ribosomal protein L18	-0.244242	0.390212	No	-0.265352	0.363365	No	0.642814	0.621339	No	-0.116081	0.434553	No	-0.023327	0.463064	No
RPS26	Ribosomal protein S26	-0.265818	0.386636	No	-0.130558	0.397648	No	1.95725	0.58325	Yes	1.44021	0.56803	Yes	0.0633204	0.487137	No
RPL37	Ribosomal protein L37	-0.327641	0.369263	No	-0.206614	0.378262	No	1.0724	0.625808	Yes	-0.0291023	0.462178	No	0.0115513	0.472352	No
RPS28	Ribosomal protein S28	-1.91427	0.0741731	No	0.934687	0.543222	Yes	3.61303	0.119883	Yes	-1.60089	0.0896478	No	-0.600091	0.321451	No
