# Supplementary material for: Transcriptome Profiling in Rat Inbred Strains and Experimental Cross Reveals Discrepant Genetic Architecture of Genome-Wide Gene Expression
Source: G3 (Bethesda). 2016 Sep 19;6(11):3671–83. doi: 10.1534/g3.116.033274 (PMC5100866; doi:10.1534/g3.116.033274)
Supplement: Supplemental Material [file supp_g3.116.033274_TableS10.xlsx]

## Sheet: Sheet1
Table S10. Details of the adipose tissue eQTL hotspot detected on chromosome 1 (49.4-59.4cM) in the GKxBN F2 cross and expression pattern of the linked gene in the congenic strain BN.GK1p. The position (Mb) of the markers and linked genes are based on ENSEMBL annotations of the rat genome (RGSC3.4, Ensembl release 69). Cis-regulated eQTLs correspond to evidence of significant linkages between mar…
	eQTL in the F2 (GKxBN) cross														Gene expression in BN.GP1p congenics
ProbeID	marker	chromosome	position (cM)	closest marker	Marker position (Mb)	distance to transcript	class	GK/GK	GK/BN	BN/BN	CI low	CI high	LOD	Adjusted P value	Fold Change	P	Adjusted P	Symbol	Description	Chromosome	Chromosome Location (Mb)	Gene	RefSeq_ID
6900647	c1.loc47.5	1	49.4	D1Rat27	90282041		trans	11.49	11.55	11.36	39.4	59.4	4.1	0.0364	0.374307	0.00932367	0.0590417	Cndp2	CNDP dipeptidase 2 (metallopeptidase M20 family)	18	-81215853	291394	NM_001010920
10411	c1.loc47.5	1	49.4	D1Rat27	90282041		trans	10.15	10.19	9.93	39.4	78.2	4.08	0.0354	0.0656386	0.734858	0.871582	Nqo1	NAD(P)H dehydrogenase, quinone 1	19	-37251147	24314	NM_017000
50471	c1.loc47.5	1	49.4	D1Rat27	90282041		trans	10.51	10.48	10.34	39.4	59.4	4.31	0.0104	0.497551	0.000361185	0.00637114	Creld1	cysteine-rich with EGF-like domains 1	4	149375373	312638	NM_001024783
610138	c1.loc47.5	1	49.4	D1Rat27	90282041		trans	12.2	12.27	12.01	41.9	66.9	4.07	0.0344	0.699631	0.0136653	0.0761728	Col15a1	collagen, type XV, alpha 1	5	63863568	298069	XM_001066530
610601	c1.loc47.5	1	49.4	D1Rat27	90282041		trans	7.1	7.03	6.85	41.9	61.8	5.58	0	0.0742155	0.541504	0.75645	Vangl1	vang, van gogh-like 1 (Drosophila) (predicted) (Vangl1_predicted), mRNA.	2	197249638	295328	XM_001063099
870487	c1.loc47.5	1	49.4	D1Rat27	90282041		trans	8.58	8.66	8.42	41.9	59.4	4.17	0.025	-0.189394	0.1957	0.425408	Spsb2	splA/ryanodine receptor domain and SOCS box containing 2	4	160931693	297592	NM_001009660
1450014	c1.loc47.5	1	49.4	D1Rat27	90282041		trans	10.68	10.7	10.56	41.9	66.9	4.98	0.001	0.161289	0.114512	0.307989	Plekhb2	pleckstrin homology domain containing, family B (evectins) member 2	9	33585361	301337	XM_217372
1740022	c1.loc47.5	1	49.4	D1Rat27	90282041	121127611	NA	8.02	7.97	7.81	41.9	61.8	4.21	0.025	0.629872	1.70475e-05	0.000980011	Stx5	syntaxin 5	1	211409653	65134	NM_031704
1940110	c1.loc47.5	1	49.4	D1Rat27	90282041		trans	7.36	7.34	7.13	41.9	59.4	4.65	0.0062	0.148729	0.267389	0.512896	Upf3a	UPF3 regulator of nonsense transcripts homolog A (yeast)	16	-80612505	361176	NM_001012159
2260338	c1.loc47.5	1	49.4	D1Rat27	90282041		trans	9.01	9.13	8.97	34.4	59.4	3.87	0.0448	0.374927	0.0395909	0.1544	Slc39a13	solute carrier family 39 (zinc transporter), member 13	3	-75421153	295928	NM_001039196
2260390	c1.loc47.5	1	49.4	D1Rat27	90282041		trans	8.45	8.74	8.6	39.4	61.8	4.11	0.0364	0.0685949	0.652978	0.82688	Lrp12	low density lipoprotein receptor-related protein 12	7	-75458005	314941	XM_235261
2450086	c1.loc47.5	1	49.4	D1Rat27	90282041		trans	6.08	5.98	5.77	41.9	74.4	4.03	0.0375	0.0992461	0.444599	0.681138	Cubn	cubilin (intrinsic factor-cobalamin receptor)	17	-87545892	80848	NM_053332
3120100	c1.loc47.5	1	49.4	D1Rat27	90282041		trans	11.13	11.14	10.93	41.9	135.7	4.09	0.0281	0.409842	0.012954	0.0729954	Npdc1	neural proliferation, differentiation and control, 1	3	3571500	296562	NM_001004231
3840202	c1.loc47.5	1	49.4	D1Rat27	90282041		trans	10.41	10.43	10.22	41.9	78.2	4.4	0.0135	0.272565	0.127007	0.328464	Nrd1	nardilysin 1	5	130345980	25499	NM_012993
4120041	c1.loc47.5	1	49.4	D1Rat27	90282041		trans	8.68	8.57	8.43	39.4	61.8	4.11	0.0271	0.690574	0.000252816	0.00501584	Fntb	farnesyltransferase, CAAX box, beta	6	99427967	64511	NM_172034
4560309	c1.loc47.5	1	49.4	D1Rat27	90282041		trans	8.66	8.63	8.36	41.9	59.4	5.82	0.001	0.171647	0.245385	0.488365	Mapk8ip1	mitogen-activated protein kinase 8 interacting protein 1	3	-76781505	116457	NM_053777
4730039	c1.loc47.5	1	49.4	D1Rat27	90282041	-14032173	NA	12.97	12.78	12.67	34.4	71.9	5.45	0	0.256845	0.326226	0.574811	Sepw1	selenoprotein W, 1	1	-76249869	25545	NM_013027
5690440	c1.loc47.5	1	49.4	D1Rat27	90282041		trans	12.41	12.3	12.13	41.9	61.8	4.35	0.0115	0.178278	0.425834	0.665532	Hsp90b1	heat shock protein 90, beta, member 1	7	-23332987	362862	NM_001012197
5860148	c1.loc47.5	1	49.4	D1Rat27	90282041		trans	9.18	9.16	9.02	34.4	61.8	4.03	0.0354	-0.196263	0.0246282	0.113594	Papd7	PAP associated domain containing 7	17	3926190	306672	XM_001062703
6200328	c1.loc47.5	1	49.4	D1Rat27	90282041	-4912692	cis	7.81	7.47	7.3	34.4	74.4	3.82	0.0281	-0.133204	0.640511	0.818864	Hcst	hematopoietic cell signal transducer	1	-85369350	474146	NM_001005900
6860725	c1.loc47.5	1	49.4	D1Rat27	90282041	467051	cis	9.24	9.16	9.02	36.9	59.4	5.24	0.0021	0.478848	4.20073e-06	0.000361149	Pop4	processing of precursor 4, ribonuclease P/MRP subunit (S. cerevisiae)	1	-90749093	292831	NM_001009642
6860739	c1.loc47.5	1	49.4	D1Rat27	90282041		trans	9.09	9.15	8.84	39.4	119.4	4.48	0.0052	0.654661	0.00130821	0.0153076	Tmem98	transmembrane protein 98	10	69028338	303356	NM_001007672
7040286	c1.loc47.5	1	49.4	D1Rat27	90282041		trans	7.53	7.41	7.22	41.9	61.8	5.52	0.0021	0.559547	0.00145075	0.0165013	Pkd1	polycystic kidney disease 1 homolog (human)	10	13801445	24650	XM_340765
610682	c1.loc47.5	1	49.4	D1Rat27	90282041		trans	7.65	7.67	7.97	39.4	68.9	3.82	0.0167	-0.0614306	0.681333	0.840808	Ccr7	chemokine (C-C motif) receptor 7	10	-87925093	287673	NM_199489
1660288	c1.loc47.5	1	49.4	D1Rat27	90282041	-7669207	cis	8.24	8.07	7.76	45.7	59.4	14.31	0	0.0282729	0.843004	0.927178	Pld3	phospholipase D family, member 3	1	-82612835	361527	NM_001012167
1940161	c1.loc47.5	1	49.4	D1Rat27	90282041	-4674988	cis	12.76	12.61	12.45	41.9	51.9	19.19	0	0.101067	0.42063	0.660535	Psenen	presenilin enhancer 2 homolog (C. elegans)	1	-85607054	292788	NM_001008764
2260180	c1.loc47.5	1	49.4	D1Rat27	90282041		trans	7.09	6.81	6.87	41.9	59.4	4.14	0.0167	-0.0748425	0.61811	0.805713	LOC56764	dnaj-like protein	2	-244844139	56764	NM_020089
2350619	c1.loc47.5	1	49.4	D1Rat27	90282041	11383541	NA	6.75	6.66	6.48	36.9	96.9	4.23	0.026	0.145288	0.218982	0.455778	Fancf	Fanconi anemia, complementation group F	1	101665582	499155	XM_001080926
2630021	c1.loc47.5	1	49.4	D1Rat27	90282041		trans	8.48	8.7	8.57	36.9	56.9	4.52	0.0073	-0.272015	0.0540482	0.189816	Gtf2ird1	GTF2I repeat domain containing 1	12	23319372	246770	NM_001001504
4050278	c1.loc47.5	1	49.4	D1Rat27	90282041		trans	7.48	7.6	7.37	36.9	91.9	3.95	0.0239	0.406479	0.0126981	0.0720866	Myo19	myosin XIX	10	73156527	497974	XM_573168
4210397	c1.loc47.5	1	49.4	D1Rat27	90282041	116402068	NA	7.35	7.35	7.14	44.4	66.9	4.62	0.0094	0.65438	3.37433e-05	0.00143116	Pitpnm1	phosphatidylinositol transfer protein, membrane-associated 1	1	206684110	361694	NM_001008369
4560600	c1.loc47.5	1	49.4	D1Rat27	90282041		trans	7.22	6.83	6.87	41.9	56.9	5.03	0.0052	-0.00636555	0.975252	0.990512	Slc16a10	solute carrier family 16 (monocarboxylic acid transporters), member 10	20	-44211652	170566	NM_138831
4920619	c1.loc47.5	1	49.4	D1Rat27	90282041		trans	5.84	5.66	5.31	45.7	54.4	14.77	0	NA	NA	NA	Col11a2	collagen, type XI, alpha 2	20	-4924452	294279	NM_212528
5050577	c1.loc47.5	1	49.4	D1Rat27	90282041	-7971501	cis	8.45	8.2	7.9	41.9	51.9	20.69	0	-0.16099	0.242176	0.483998	Adck4	aarF domain containing kinase 4	1	82310541	308453	XM_001077748
5860397	c1.loc47.5	1	49.4	D1Rat27	90282041		trans	10.04	9.97	9.77	41.9	76.9	3.79	0.0396	0.205923	0.201507	0.43213	Ckb	creatine kinase, brain	6	-136452215	24264	NM_012529
6040593	c1.loc47.5	1	49.4	D1Rat27	90282041	138159342	NA	5.31	5.38	5.61	39.4	61.8	4.57	0.0031	NA	NA	NA	Dock8	dedicator of cytokinesis 8	1	228441384	499337	XM_001056091
6180072	c1.loc47.5	1	49.4	D1Rat27	90282041		trans	5.05	5.24	5.36	39.4	59.4	5.75	0.001	-0.0141229	0.909382	0.962643	Ddx58	DEAD (Asp-Glu-Ala-Asp) box polypeptide 58	5	-57597131	297989	XM_001067411
6290075	c1.loc47.5	1	49.4	D1Rat27	90282041		trans	4.88	4.97	5.16	36.9	59.4	4.9	0.0094	NA	NA	NA	Eif4enif1	eukaryotic translation initiation factor 4E nuclear import factor 1	14	83808322	305468	XM_223589
6980088	c1.loc47.5	1	49.4	D1Rat27	90282041		NA	6.82	6.6	6.57	41.9	64.4	4.17	0.026	NA	NA	NA	EST349745	EST349745 Rat gene index, normalized rat, norvegicus, Bento Soares cDNA clone RGIES37 5' end, mRNA	0		NA
130068	c1.loc50	1	51.9	D1Got265	93876974		trans	11.76	11.81	11.59	44.4	136.9	4.58	0.0104	0.294821	0.139445	0.348561	Erp29	endoplasmic reticulum protein 29	12	36225110	117030	NM_053961
130292	c1.loc50	1	51.9	D1Got265	93876974		trans	9.31	9.33	9.13	39.4	61.8	4.12	0.0312	0.702505	0.00012416	0.0032551	Flot2	flotillin 2	10	64081463	83764	NM_031830
510673	c1.loc50	1	51.9	D1Got265	93876974		trans	10.12	10.09	9.82	41.9	61.8	4.48	0.0115	0.854322	3.95935e-07	6.29734e-05	Grina	glutamate receptor, ionotropic, N-methyl D-aspartate-associated protein 1 (glutamate binding)	7	114277224	266668	NM_153308
610504	c1.loc50	1	51.9	D1Got265	93876974		trans	9.56	9.62	9.41	45.7	68.9	4.21	0.0302	0.33253	0.0150542	0.0814875	Ralb	v-ral simian leukemia viral oncogene homolog B (ras related; GTP binding protein)	13	-32229646	116546	NM_053821
780041	c1.loc50	1	51.9	D1Got265	93876974		trans	10.06	10.05	9.93	36.9	66.9	3.82	0.0427	0.129468	0.250143	0.493002	Znhit1	zinc finger, HIT domain containing 1	12	12q12	360784	XM_341051
780451	c1.loc50	1	51.9	D1Got265	93876974		trans	8.12	8.02	7.8	41.9	61.8	3.84	0.0344	0.615241	0.00154584	0.017274	Obfc2b	oligonucleotide/oligosaccharide-binding fold containing 2B	7	-1693101	362813	NM_001034939
3610184	c1.loc50	1	51.9	D1Got265	93876974		trans	5.96	5.83	5.64	44.4	68.9	3.89	0.0406	0.155477	0.286194	0.532742	Slc6a4	solute carrier family 6 (neurotransmitter transporter, serotonin), member 4	10	-67134790	25553	NM_013034
3870577	c1.loc50	1	51.9	D1Got265	93876974		trans	13.78	14.14	13.91	46.9	56.9	4.82	0.0042	0.390682	0.0262887	0.118504	G0s2	G0/G1switch 2	13	-109121297	289388	NM_001009632
4050408	c1.loc50	1	51.9	D1Got265	93876974	-10375762	NA	8.91	8.97	8.75	41.9	68.9	4.6	0.0042	0.362516	0.0188579	0.0951167	Paf1	Paf1, RNA polymerase II associated factor, homolog (S. cerevisiae)	1	83501213	361531	NM_001024898
4060717	c1.loc50	1	51.9	D1Got265	93876974	173618560	NA	8.54	8.7	8.42	45.7	151.9	3.77	0.0427	-0.0493278	0.754521	0.882131	Grk5	G protein-coupled receptor kinase 5	1	267495534	59075	NM_030829
4070593	c1.loc50	1	51.9	D1Got265	93876974		trans	10.95	10.9	10.73	41.9	61.8	5.03	0.0021	0.63107	1.59603e-09	7.72604e-07	Maea	macrophage erythroblast attacher	14	83124774	298982	NM_001008319
4730324	c1.loc50	1	51.9	D1Got265	93876974		trans	7.65	7.64	7.42	45.7	99.4	4.35	0.0156	0.028726	0.841902	0.927073	Ift80	intraflagellar transport 80 homolog (Chlamydomonas)	2	-158892674	295106	XM_215577
4760735	c1.loc50	1	51.9	D1Got265	93876974		trans	11.9	11.85	11.68	44.4	76.9	4.41	0.0135	0.490545	0.00117446	0.0141715	Arhgdia	Rho GDP dissociation inhibitor (GDI) alpha	10	-109967771	360678	NM_001007005
4920592	c1.loc50	1	51.9	D1Got265	93876974		trans	6.87	6.82	6.64	41.9	61.8	4.95	0.0031	0.153318	0.318109	0.566153	Sec23a	Sec23 homolog A (S. cerevisiae)	6	-79660578	58817	XM_347236
5550053	c1.loc50	1	51.9	D1Got265	93876974		trans	8.21	8.22	8.08	41.9	61.8	4.33	0.0167	0.293971	0.0272615	0.121455	Arfgef2	ADP-ribosylation factor guanine nucleotide-exchange factor 2 (brefeldin A-inhibited)	3	157967942	296380	NM_181083
5690484	c1.loc50	1	51.9	D1Got265	93876974	-17363303	NA	7.22	7.18	6.95	45.7	61.8	5.35	0	0.276512	0.0783424	0.24167	Meis3	Meis homeobox 3	1	76513672	361514	XM_001074213
6520070	c1.loc50	1	51.9	D1Got265	93876974		trans	5.36	5.55	5.86	45.7	61.8	5.48	0.0031	-0.25524	0.179382	0.404691	Trib1	tribbles homolog 1 (Drosophila)	7	96442239	78969	XM_343250
6840750	c1.loc50	1	51.9	D1Got265	93876974		trans	12.55	12.61	12.46	41.9	59.4	5.28	0	0.0699176	0.556274	0.766737	Prdx2	peroxiredoxin 2	19	-24836200	29338	NM_017169
70647	c1.loc50	1	51.9	D1Got265	93876974		trans	5.55	5.76	6.18	44.4	61.8	5.2	0.0031	-0.63837	0.00751766	0.0512746	Ahcyl1	adenosylhomocysteinase-like 1	2	-203210376	362013	XM_342312
940053	c1.loc50	1	51.9	D1Got265	93876974		trans	8.64	8.62	8.35	41.9	76.9	4.82	0.0073	0.852612	0.00898388	0.0577518	Snta1	syntrophin, acidic 1	3	-144843679	362242	XM_342548
1050019	c1.loc50	1	51.9	D1Got265	93876974		trans	5.17	5.38	5.47	41.9	89.4	4.24	0.0167	-0.2784	0.0775651	0.240248	Ankrd13a	ankyrin repeat domain 13a	12	-43086126	360823	NM_001012148
1190647	c1.loc50	1	51.9	D1Got265	93876974		trans	6.55	6.63	6.42	41.9	81.9	4.17	0.026	0.0227637	0.852912	0.931808	Evc2	Ellis van Creveld syndrome 2 homolog (human)	14	-78915869	289711	XM_223550
2350368	c1.loc50	1	51.9	D1Got265	93876974		trans	5.81	6.09	6.41	33.6	61.8	3.88	0.0437	-0.286847	0.296671	0.544134	RT1-CE5	RT1 class I, locus CE5	20	-3509595	309607	NM_001008843
2810392	c1.loc50	1	51.9	D1Got265	93876974		trans	8.05	8.01	8.27	41.9	76.9	3.93	0.0302	0.00954801	0.963017	0.984254	Dram2	DNA-damage regulated autophagy modulator 2	2	201843653	362011	NM_001025018
2810408	c1.loc50	1	51.9	D1Got265	93876974		trans	5.37	5.55	5.8	41.9	64.4	3.95	0.025	-0.732144	0.000390888	0.00678191	Tk2	thymidine kinase 2, mitochondrial	19	667538	291824	XM_226211
2940672	c1.loc50	1	51.9	D1Got265	93876974		trans	8.28	8.26	7.99	41.9	74.4	4.07	0.0344	0.524844	0.00948983	0.0597371	Cuedc1	CUE domain containing 1	10	76394107	303419	NM_001013971
4850670	c1.loc50	1	51.9	D1Got265	93876974		trans	6.23	6.4	6.51	39.4	61.8	3.86	0.0489	-0.43487	0.00824299	0.0549705	Snx11	sorting nexin 11	10	-85516531	303493	NM_001012012
4920239	c1.loc50	1	51.9	D1Got265	93876974		trans	6.39	6.47	6.69	39.4	59.4	4.74	0.0094	-0.71381	0.000792136	0.0109082	LOC500454	similar to zinc finger, CCHC domain containing 7 (LOC500454), mRNA.	5	5q22	500454	XM_001064799
5050546	c1.loc50	1	51.9	D1Got265	93876974		trans	10.22	10.85	10.72	41.9	61.8	3.79	0.0479	-0.254326	0.430506	0.668752	Obfc2a	oligonucleotide/oligosaccharide-binding fold containing 2A	9	47194891	363227	NM_001014216
5290458	c1.loc50	1	51.9	D1Got265	93876974		trans	7.61	7.83	7.42	46.9	56.9	5.64	0	0.442861	0.029375	0.127537	Rnd1	Rho family GTPase 1	7	-137418519	362993	NM_001013222
6040041	c1.loc50	1	51.9	D1Got265	93876974		trans	8.13	8.05	7.9	41.9	59.4	4.59	0.0094	0.513835	9.87168e-05	0.00281448	Erich1	glutamate-rich 1	16	80333204	306622	XM_225035
630300	D1Wox18	1	52.3	D1Wox18	94626542	156339844	NA	7.63	7.71	7.91	46.9	61.8	5.18	0.0042	-0.295101	0.0580353	0.19881	Mgea5	meningioma expressed antigen 5 (hyaluronidase)	1	-250966387	154968	NM_131904
630358	D1Wox18	1	52.3	D1Wox18	94626542	-17281349	NA	6.58	6.42	6.25	46.9	59.4	5.16	0.0062	0.437746	0.00028237	0.00536127	Ppp5c	protein phosphatase 5, catalytic subunit	1	-77345194	65179	NM_031729
780131	D1Wox18	1	52.3	D1Wox18	94626542		trans	11.73	11.75	11.62	46.9	71.9	4.49	0.0177	-0.138006	0.207866	0.441847	Flii	flightless I homolog (Drosophila)	10	-46860276	287375	NM_001008279
780273	D1Wox18	1	52.3	D1Wox18	94626542	709356	cis	9.66	9.56	9.42	45.7	59.4	5.13	0.0031	0.77991	8.56333e-07	0.000111945	Ptov1	prostate tumor overexpressed 1	1	-95335899	292888	NM_001008304
1170035	D1Wox18	1	52.3	D1Wox18	94626542		trans	9.19	9.55	9.34	46.9	56.9	4.55	0.0052	-0.254036	0.126926	0.328431	2003-03-01	membrane-associated ring finger (C3HC4) 3	18	-52530742	364878	NM_001007759
1450059	D1Wox18	1	52.3	D1Wox18	94626542		trans	10.87	10.7	10.52	46.9	86.4	5.77	0.0021	0.735655	3.44056e-08	9.81256e-06	LOC500840	LOC500840 (LOC500840), mRNA.	7	7q22	500840	XM_580127
1690088	D1Wox18	1	52.3	D1Wox18	94626542		trans	5.29	5.48	5.93	45.7	61.8	4.3	0.0219	-0.757426	0.0343038	0.141165	Adcy6	adenylate cyclase 6	7	-137339933	25289	NM_012821
1940441	D1Wox18	1	52.3	D1Wox18	94626542	-45838596	NA	4.83	5.08	5.39	41.9	64.4	3.77	0.0499	-0.545152	0.0167923	0.0882792	Mllt4	myeloid/lymphoid or mixed-lineage leukemia (trithorax homolog, Drosophila); translocated to, 4	1	48787947	26955	NM_013217
2370707	D1Wox18	1	52.3	D1Wox18	94626542		trans	8.83	8.76	8.64	46.9	66.9	4.12	0.0229	0.0840179	0.672258	0.836487	Sap30l	SAP30-like	10	43396906	360531	XM_340803
2680026	D1Wox18	1	52.3	D1Wox18	94626542		trans	9.2	9.14	9	45.7	91.9	4.32	0.0198	0.568304	1.71561e-06	0.000191722	Thtpa	thiamine triphosphatase	15	33201426	305889	NM_001007682
2760161	D1Wox18	1	52.3	D1Wox18	94626542		trans	5.55	5.43	5.28	44.4	64.9	4.09	0.0229	NA	NA	NA	Gnaz	guanine nucleotide binding protein (G protein), alpha z polypeptide	20	-14148003	25740	NM_013189
3120671	D1Wox18	1	52.3	D1Wox18	94626542		trans	7.67	7.8	8	46.9	64.4	6.16	0	-0.286687	0.0969851	0.278104	Ogt	O-linked N-acetylglucosamine (GlcNAc) transferase (UDP-N-acetylglucosamine:polypeptide-N-acetylglucosaminyl transferase)	X	89721369	26295	NM_017107
3130725	D1Wox18	1	52.3	D1Wox18	94626542		trans	7.5	7.45	7.28	46.9	59.4	6.19	0	0.427053	0.0085805	0.056297	Hdac3	histone deacetylase 3	18	-30857210	84578	NM_053448
3170364	D1Wox18	1	52.3	D1Wox18	94626542	113491994	NA	8.43	8.46	8.17	46.9	61.8	3.88	0.0499	0.649035	0.000195892	0.0042583	Efemp2	EGF-containing fibulin-like extracellular matrix protein 2	1	208118537	293677	XM_001070338
3360576	D1Wox18	1	52.3	D1Wox18	94626542		trans	7.93	7.91	7.69	46.9	84.4	4.49	0.0094	0.370944	0.000436312	0.00722869	Ncdn	neurochondrin	5	-146157063	89791	NM_053543
3780035	D1Wox18	1	52.3	D1Wox18	94626542	106864548	NA	7.9	7.82	7.66	45.7	59.4	4.75	0.0073	0.520269	0.000909343	0.0119695	Deaf1	deformed epidermal autoregulatory factor 1 (Drosophila)	1	-201491091	83632	NM_031801
3840082	D1Wox18	1	52.3	D1Wox18	94626542		trans	8.95	9.05	9.36	46.9	101.9	4.19	0.0229	-0.870148	0.00362192	0.0309159	Tsn	translin	13	-30917404	60381	NM_021762
3850053	D1Wox18	1	52.3	D1Wox18	94626542		trans	6.71	6.95	7.65	46.9	64.4	4.22	0.0229	-1.45976	1.76287e-05	0.00100137	Golph3	golgi phosphoprotein 3 (coat-protein)	2	61789212	78961	NM_023977
3870441	D1Wox18	1	52.3	D1Wox18	94626542	-26577760	NA	9.26	9.16	8.98	46.9	126.9	4.26	0.0198	0.633738	0.000173799	0.00394301	Ppp1r12c	protein phosphatase 1, regulatory subunit 12C	1	68048782	499076	XM_001071078
3940673	D1Wox18	1	52.3	D1Wox18	94626542		trans	9.39	9.41	9.12	46.9	59.4	5.56	0	0.593405	0.000229507	0.00468991	Gas2l1	growth arrest-specific 2 like 1	14	-85716617	360973	XM_341251
3990021	D1Wox18	1	52.3	D1Wox18	94626542		trans	6.4	6.5	6.81	46.9	64.4	4.01	0.0344	-0.535201	0.00117139	0.0141698	Trim23	tripartite motif-containing 23	2	35101019	81002	XM_001064069
4050167	D1Wox18	1	52.3	D1Wox18	94626542		trans	6.57	6.4	6.26	44.4	61.8	4.39	0.0146	0.458522	0.0011698	0.0141698	Xab2	XPA binding protein 2	12	2533692	245976	NM_139109
4120022	D1Wox18	1	52.3	D1Wox18	94626542		trans	6.37	6.68	7.11	46.9	64.4	4	0.0448	-1.15866	0.00010723	0.00296606	LOC499945	similar to ubiquitin-conjugating enzyme E2 variant 1 (LOC499945), mRNA.	3	3q42	499945	XM_001073663
4230068	D1Wox18	1	52.3	D1Wox18	94626542		trans	6	6.18	6.56	46.9	64.4	4	0.0302	-0.942845	1.58747e-05	0.000941214	Cdyl	chromodomain protein, Y-like	17	-35290255	361237	NM_001014145
4610093	D1Wox18	1	52.3	D1Wox18	94626542		trans	8.33	8.37	8.63	46.9	64.9	4.47	0.0073	-0.566424	0.00159014	0.0175836	Rere	arginine-glutamic acid dipeptide (RE) repeats	5	167440122	116665	NM_053885
4810048	D1Wox18	1	52.3	D1Wox18	94626542		trans	8.61	8.67	8.77	45.7	64.4	3.99	0.025	-0.115306	0.19976	0.429736	Gnpnat1	glucosamine-phosphate N-acetyltransferase 1	15	-21272166	498486	XM_573746
4810722	D1Wox18	1	52.3	D1Wox18	94626542		trans	13.65	13.63	13.46	46.9	59.4	4.36	0.0115	0.516212	3.7529e-05	0.00150479	Gpx4	glutathione peroxidase 4	7	-11162520	29328	NM_017165
5050128	D1Wox18	1	52.3	D1Wox18	94626542	143632900	NA	6.39	6.49	6.2	46.9	59.4	5.75	0	0.188335	0.199364	0.429464	Fas	Fas (TNF receptor superfamily, member 6)	1	238259443	246097	NM_139194
5050242	D1Wox18	1	52.3	D1Wox18	94626542	155487142	NA	6.6	6.5	6.3	46.9	91.9	4.22	0.0167	0.17715	0.4928	0.719632	Sfxn3	sideroflexin 3	1	250113685	65042	NM_022948
5220086	D1Wox18	1	52.3	D1Wox18	94626542		trans	8.17	8.31	8.63	46.9	64.4	4.96	0.0031	-0.375829	0.0062994	0.0457149	Wdr45l	Wdr45 like	10	-110558417	360682	NM_001039587
5570195	D1Wox18	1	52.3	D1Wox18	94626542		trans	8.96	8.92	9.09	39.4	59.4	4.04	0.0333	-0.571262	2.86195e-06	0.000270412	Slc15a4	solute carrier family 15, member 4	12	30111863	246280	NM_144758
5890113	D1Wox18	1	52.3	D1Wox18	94626542		trans	7.7	7.84	8.19	46.9	61.8	5.51	0	-0.789876	0.000657667	0.00955268	Stx12	syntaxin 12	5	152261969	65033	NM_022939
6180315	D1Wox18	1	52.3	D1Wox18	94626542		trans	4.74	5	5.56	46.9	59.4	6.93	0	-1.32695	0.000157581	0.00375949	Snrk	SNF related kinase	8	121958353	170837	NM_138833
6220278	D1Wox18	1	52.3	D1Wox18	94626542		trans	7.22	7.63	8.19	46.9	64.4	4.53	0.0115	-0.590631	0.0841158	0.254135	Elovl5	ELOVL fatty acid elongase 5	8	82922551	171400	NM_134382
6220438	D1Wox18	1	52.3	D1Wox18	94626542		trans	5.71	5.79	6.06	46.9	101.9	4.34	0.0115	-0.50793	0.020383	0.0999049	Bid	BH3 interacting domain death agonist	4	-157296383	64625	NM_022684
6420288	D1Wox18	1	52.3	D1Wox18	94626542		trans	5.99	6.19	6.42	45.7	61.8	3.88	0.0375	-0.693506	0.00158429	0.0175597	Akap1	A kinase (PRKA) anchor protein 1	10	-77262599	114124	NM_053665
6660181	D1Wox18	1	52.3	D1Wox18	94626542		trans	9.35	9.28	9.11	46.9	66.9	3.86	0.0437	1.01048	1.62499e-12	2.21532e-09	Zfp219	zinc finger protein 219	15	-27434142	305848	NM_001007681
6940592	D1Wox18	1	52.3	D1Wox18	94626542	142738035	NA	5.93	6.06	5.85	46.9	61.8	4.36	0.0198	0.0206588	0.864609	0.940174	Rnls	renalase, FAD-dependent amine oxidase	1	-237364578	361751	NM_001014167
70239	D1Wox18	1	52.3	D1Wox18	94626542		trans	5.33	5.48	5.73	46.9	84.4	4.02	0.0333	-0.435331	0.0150535	0.0814875	Nfrkb	nuclear factor related to kappa B binding protein	8	31144717	315523	XM_001056399
70440	D1Wox18	1	52.3	D1Wox18	94626542		NA	8.65	8.86	9.28	46.9	64.4	4.81	0.0083	-0.825823	9.23961e-05	0.00268822	LOC680831	similar to spermatogenesis associated glutamate (E)-rich protein 4a	0		680831	XM_001059100
70458	D1Wox18	1	52.3	D1Wox18	94626542		trans	8.81	8.66	8.41	45.7	64.4	5.58	0.0042	1.3309	1.51431e-11	1.60567e-08	Polr2a	polymerase (RNA) II (DNA directed) polypeptide A	10	56553282	363633	XM_001079162
70687	D1Wox18	1	52.3	D1Wox18	94626542		trans	5.41	5.46	5.71	46.9	64.4	4.08	0.0344	-0.0767382	0.604154	0.796222	Arhgef3	Rho guanine nucleotide exchange factor (GEF) 3	16	2595636	290541	XM_001055379
130136	D1Wox18	1	52.3	D1Wox18	94626542		trans	5.52	5.84	6.16	45.7	64.4	4.84	0.0031	-0.228091	0.330708	0.579306	Mfsd8	major facilitator superfamily domain containing 8	2	-127782871	361939	XM_342238
380040	D1Wox18	1	52.3	D1Wox18	94626542		trans	6.96	6.92	6.76	46.9	84.4	4.02	0.0302	0.341392	0.00259799	0.0246693	RGD1565082	similar to Protein C14orf102 homolog	6	124395756	314381	XM_001064833
380435	D1Wox18	1	52.3	D1Wox18	94626542	67433222	NA	7.53	7.6	7.85	46.9	76.9	5.49	0.001	-0.339813	0.0143422	0.079114	Trim6	tripartite motif-containing 6	1	162059765	293294	XM_219045
430632	D1Wox18	1	52.3	D1Wox18	94626542		trans	7.1	7.4	7.75	46.9	61.8	4.3	0.0229	-1.4956	0.000136979	0.00341304	Sh3bgrl	SH3 domain binding glutamic acid-rich protein like	X	97453824	302363	XM_001060518
540215	D1Wox18	1	52.3	D1Wox18	94626542		trans	6.58	6.94	7.3	45.7	64.4	5.74	0.001	-1.0151	0.000910928	0.0119738	Mcart1	mitochondrial carrier triple repeat 1	5	-61956980	313241	NM_001024785
540504	D1Wox18	1	52.3	D1Wox18	94626542		trans	5.87	6.2	6.84	46.9	61.8	4.26	0.0302	-0.952002	0.00784618	0.0527296	Msn	moesin	X	83716068	81521	NM_030863
580050	D1Wox18	1	52.3	D1Wox18	94626542		trans	6.2	6.37	6.64	46.9	61.8	4.44	0.0146	-0.81869	0.00050863	0.0080229	Rb1	retinoblastoma 1	15	-53828882	24708	XM_344434
610021	D1Wox18	1	52.3	D1Wox18	94626542		trans	6.37	6.61	6.87	46.9	61.8	5	0.0021	-0.513297	0.0198031	0.0978163	RGD1563702	similar to novel protein	4	166310193	312746	XR_008437
610471	D1Wox18	1	52.3	D1Wox18	94626542		trans	7.09	7.34	8.01	46.9	64.4	4.58	0.0104	-0.88512	0.000662531	0.00957959	Tspan7	tetraspanin 7	X	-24362332	363447	XM_343768
630722	D1Wox18	1	52.3	D1Wox18	94626542		trans	5.93	6.08	6.72	46.9	61.8	4.15	0.0229	-1.24951	0.000104148	0.0029061	Ccng2	cyclin G2	14	-16338133	29157	XM_223270
670576	D1Wox18	1	52.3	D1Wox18	94626542		trans	5.22	5.27	5.68	45.7	64.4	4.32	0.0219	-0.66828	0.00747921	0.0511141	LOC691984	similar to Glypican-6 precursor	15	101763223	306163	XM_001074682
780441	D1Wox18	1	52.3	D1Wox18	94626542		NA	7.07	6.85	6.73	41.9	64.4	4.15	0.0198	-0.0450306	0.873074	0.944107	LOC503365	DnaJ (Hsp40) homolog, subfamily C, member 17-like	0		503365	XM_578904
940270	D1Wox18	1	52.3	D1Wox18	94626542		trans	5.43	5.37	5.94	45.7	64.4	3.91	0.0427	-0.409377	0.135873	0.343389	Osbpl11	oxysterol binding protein-like 11	11	-69356221	303888	XM_001065111
1170148	D1Wox18	1	52.3	D1Wox18	94626542		trans	7.43	7.63	7.87	46.9	61.8	4.16	0.0229	-0.539873	0.000768546	0.0106764	Zfc3h1	zinc finger, C3H1-type containing	7	54656180	314836	XM_235146
1770377	D1Wox18	1	52.3	D1Wox18	94626542		trans	5.27	5.55	5.87	46.9	61.8	4.64	0.0167	-1.2201	7.02283e-10	3.94229e-07	RGD1560962	similar to zinc finger protein 426	8	8q13	503190	XM_001076947
1770440	D1Wox18	1	52.3	D1Wox18	94626542		trans	7.03	7.21	7.56	46.9	99.4	4.11	0.0239	-1.17744	7.73902e-07	0.000105312	Pbxip1	pre-B-cell leukemia homeobox interacting protein 1	2	181637863	310644	XM_227420
1780332	D1Wox18	1	52.3	D1Wox18	94626542		trans	6.81	6.45	5.96	46.9	61.8	4.31	0.0146	1.09575	0.00706299	0.0494876	LOC499823	LRRG00114	3	67267327	499823	XM_575162
1780619	D1Wox18	1	52.3	D1Wox18	94626542		trans	5.73	6.04	6.49	46.9	61.8	5.03	0.0052	-1.21434	3.74101e-05	0.00150479	Pcaf	p300/CBP-associated factor	9	-882928	301164	NM_001024252
1940176	D1Wox18	1	52.3	D1Wox18	94626542		trans	7.64	7.61	7.44	39.4	66.9	3.95	0.0375	0.502833	0.0028276	0.025996	Mtmr9	myotubularin related protein 9	15	-42787647	282584	NM_001005761
1940520	D1Wox18	1	52.3	D1Wox18	94626542		trans	4.83	4.98	5.32	46.9	61.8	5.3	0.0042	-0.812439	0.000907932	0.0119674	Tbrg4	transforming growth factor beta regulator 4	14	-87372275	360977	XM_573656
1980671	D1Wox18	1	52.3	D1Wox18	94626542		trans	5.12	5.57	6.06	46.9	61.8	5.92	0.001	-0.868748	0.000287887	0.00542946	Tnfaip1	tumor necrosis factor, alpha-induced protein 1 (endothelial)	10	-64632190	287543	NM_182950
2230348	D1Wox18	1	52.3	D1Wox18	94626542		trans	5.88	6.09	6.47	46.9	61.8	5.3	0.0021	-0.417467	0.0260395	0.117714	Sap130	Sin3A associated protein	18	24053607	307527	XM_226078
2470100	D1Wox18	1	52.3	D1Wox18	94626542		trans	5.48	5.75	5.94	44.4	61.8	4.14	0.026	-0.581937	0.0118113	0.0686532	Ube2z	ubiquitin-conjugating enzyme E2Z	10	-84762405	303478	NM_001037643
2480609	D1Wox18	1	52.3	D1Wox18	94626542	115704402	NA	5.54	5.89	6.44	46.9	64.4	6.42	0	0.0745665	0.807342	0.910371	Lgals12	lectin, galactoside-binding, soluble, 12	1	-210330945	293710	XM_001072771
2510458	D1Wox18	1	52.3	D1Wox18	94626542		trans	6.01	6.15	6.53	46.9	76.9	3.96	0.0406	-0.669304	0.000121025	0.00320817	RGD1306487	similar to RAB3 GTPase-activating protein	13	40594350	304759	XR_009610
2570348	D1Wox18	1	52.3	D1Wox18	94626542		trans	12.59	12.78	13.3	46.9	101.9	3.72	0.0468	-0.945454	0.188289	0.415935	Akr1c13	aldo-keto reductase family 1, member C13	17	-77203589	364773	NM_001014240
2630132	D1Wox18	1	52.3	D1Wox18	94626542	-65371405	NA	6.32	6.51	6.87	46.9	61.8	5.06	0.0062	-0.693305	0.00937775	0.0593054	Rnf146	ring finger protein 146	1	29255138	308051	XM_574289
2640039	D1Wox18	1	52.3	D1Wox18	94626542		trans	6.43	6.58	6.78	45.7	64.4	5	0.0042	-0.391929	0.0938559	0.273226	Glcci1	glucocorticoid induced transcript 1	4	33307679	500026	XM_575380
2640687	D1Wox18	1	52.3	D1Wox18	94626542		trans	6.18	6.34	6.78	49.4	61.8	6.36	0.001	-0.47394	0.0374493	0.149157	Eif4ebp2	eukaryotic translation initiation factor 4E binding protein 2	20	-29562641	361845	NM_001033069
2640739	D1Wox18	1	52.3	D1Wox18	94626542		trans	4.85	4.98	5.19	34.4	66.9	4.06	0.0291	-0.153321	0.588543	0.786087	Bmi1	Bmi1 polycomb ring finger oncogene	17	92784216	307151	XM_001073733
2650139	D1Wox18	1	52.3	D1Wox18	94626542		trans	4.9	5.15	5.35	46.9	61.8	4.7	0.0094	-0.403723	0.0245291	0.113404	Prr14l	proline rich 14-like	14	83631804	305466	XM_223586
2680088	D1Wox18	1	52.3	D1Wox18	94626542		trans	6.26	6.37	6.64	45.7	61.8	4.02	0.0312	-0.37626	0.00726106	0.0503212	LOC501634	similar to LRRGT00176 (LOC501634), mRNA.	X	Xq35	501634	XM_577031
2690546	D1Wox18	1	52.3	D1Wox18	94626542		trans	8.65	8.67	8.87	46.9	64.4	3.9	0.0468	-0.292062	0.00908621	0.0580775	Vps54	vacuolar protein sorting 54 homolog (S. cerevisiae)	14	102018124	497699	XM_579700
2760605	D1Wox18	1	52.3	D1Wox18	94626542		trans	5.54	5.99	6.51	46.9	61.8	5.01	0.0042	-0.575221	0.0535993	0.189024	Gna12	guanine nucleotide binding protein (G protein) alpha 12	12	14275708	81663	NM_031034
2850040	D1Wox18	1	52.3	D1Wox18	94626542		trans	7.63	7.71	7.97	45.7	64.4	4.56	0.0104	-0.241522	0.093881	0.273226	Yy1	YY1 transcription factor	6	133132419	24919	NM_173290
2900524	D1Wox18	1	52.3	D1Wox18	94626542		trans	5.65	5.94	6.24	45.7	84.4	4.15	0.0333	-0.191955	0.28777	0.534903	Man1b1	mannosidase, alpha, class 1B, member 1	3	3493439	499751	XM_001077558
2940671	D1Wox18	1	52.3	D1Wox18	94626542		trans	6.51	6.79	7.24	46.9	61.8	4.11	0.0312	-1.38121	4.84957e-05	0.00178458	Ppfibp1	PTPRF interacting protein, binding protein 1 (liprin beta 1)	4	184521107	312855	XM_001074157
3060025	D1Wox18	1	52.3	D1Wox18	94626542		trans	7.91	8.02	8.34	46.9	64.4	5.04	0.0042	-0.352709	0.136407	0.344555	Cnot2	CCR4-NOT transcription complex, subunit 2	7	-55823995	299805	NM_001011988
3120280	D1Wox18	1	52.3	D1Wox18	94626542		trans	8.12	8.34	8.66	45.7	61.8	4.72	0.0062	-0.809012	0.000307919	0.00564005	LOC503172	similar to DAZ associated protein 2 (LOC503172), mRNA.	7	7q36	503172	XM_578695
3120364	D1Wox18	1	52.3	D1Wox18	94626542		trans	5.94	6.17	6.62	46.9	61.8	4.68	0.0073	-0.9692	0.00818272	0.0546947	Sun2	Sad1 and UNC84 domain containing 2	7	117963118	315135	XM_001076724
3140086	D1Wox18	1	52.3	D1Wox18	94626542		trans	7.41	7.49	7.26	46.9	59.4	4.01	0.0385	0.522671	0.00135321	0.0156151	Slc10a3	solute carrier family 10 (sodium/bile acid cotransporter family), member 3	X	160234831	501665	NM_001024368
3170750	D1Wox18	1	52.3	D1Wox18	94626542		trans	4.69	4.77	4.97	46.9	64.4	4.5	0.0104	-0.185234	0.26479	0.510174	Mtmr3	myotubularin related protein 3	14	-85098317	305482	NM_001012038
3190086	D1Wox18	1	52.3	D1Wox18	94626542		trans	5.62	5.87	6	45.7	59.4	4.47	0.0125	-0.419933	0.034705	0.141777	Tnpo2	transportin 2	19	-24755689	304670	XM_001070750
3290121	D1Wox18	1	52.3	D1Wox18	94626542		trans	5.68	6.1	6.94	46.9	59.4	5.76	0.0021	-1.6312	0.00023211	0.00471283	Tusc5	tumor suppressor candidate 5	10	-67473506	360576	NM_001039163
3290672	D1Wox18	1	52.3	D1Wox18	94626542		trans	7.7	7.94	8.39	45.7	64.4	3.86	0.0458	-0.840285	0.00037003	0.00649117	Arhgap29	Rho GTPase activating protein 29	2	218619428	310833	NM_001009405
3360692	D1Wox18	1	52.3	D1Wox18	94626542		trans	7.78	8.04	8.33	45.7	91.9	3.99	0.0448	-1.50543	2.44922e-05	0.00119861	LOC500621	similar to hydroxyacyl-Coenzyme A dehydrogenase/3-ketoacyl-Coenzyme A thiolase/enoyl-Coenzyme A hydratase (trifunctional protein), alpha subunit (LOC500621), mRNA.	6	6q14	500621	XM_343032
3390373	D1Wox18	1	52.3	D1Wox18	94626542		trans	5.01	5.09	5.33	46.9	61.8	4.05	0.0291	-0.515478	0.101211	0.285673	Fbxo31	F-box protein 31	19	-51823605	498959	XM_001077219
3390411	D1Wox18	1	52.3	D1Wox18	94626542		trans	6.81	6.96	7.14	45.7	59.4	4.17	0.0156	-0.492529	3.50729e-05	0.00146158	Rabgap1	RAB GTPase activating protein 1	3	17204810	311911	XM_001054010
3440022	D1Wox18	1	52.3	D1Wox18	94626542	875273	cis	7.41	7.27	7.21	45.7	81.9	4.01	0.0302	0.670897	1.86733e-07	3.63672e-05	Prr12	proline rich 12	1	95501815	361569	XM_001080668
3440750	D1Wox18	1	52.3	D1Wox18	94626542		trans	7.89	7.77	7.65	39.4	61.8	4.43	0.0115	0.426584	0.0651611	0.214121	Zscan21	zinc finger and SCAN domain containing 21	12	17562312	304342	NM_001012021
3450279	D1Wox18	1	52.3	D1Wox18	94626542		trans	6.08	6.26	6.75	46.9	61.8	4.68	0.0104	-1.10749	1.96935e-05	0.00106558	Atp6v1c1	ATPase, H+ transporting, lysosomal V1 subunit C1	7	74341301	299971	XM_576255
3610433	D1Wox18	1	52.3	D1Wox18	94626542		trans	6.29	6.45	6.71	46.9	61.8	5.28	0.0031	-0.544798	0.000558688	0.00855208	Uspl1	ubiquitin specific peptidase like 1	12	-6318581	288447	XM_213702
3610735	D1Wox18	1	52.3	D1Wox18	94626542		trans	6.16	6.33	6.74	46.9	64.4	4.3	0.0125	-0.98953	3.6188e-05	0.00148215	Herpud2	HERPUD family member 2	8	-24777335	300463	NM_001024988
3780181	D1Wox18	1	52.3	D1Wox18	94626542		trans	6.64	6.45	6.3	21.9	64.4	4.05	0.0302	NA	NA	NA	RGD1559935	similar to Selenoprotein H	8	92385198	503220	XR_008210
3830070	D1Wox18	1	52.3	D1Wox18	94626542		trans	5.55	5.68	6.13	46.9	59.4	6.02	0.0021	-0.568279	0.00205078	0.0208642	Ttc17	tetratricopeptide repeat domain 17	3	-78736489	311224	XM_001078737
3870121	D1Wox18	1	52.3	D1Wox18	94626542		trans	5.1	5.47	6.11	46.9	61.8	5.28	0	-1.84984	4.50726e-09	2.04823e-06	Stk38	serine/threonine kinase 38	20	-7257551	361813	NM_001015025
3870465	D1Wox18	1	52.3	D1Wox18	94626542		trans	5.36	5.64	5.97	45.7	64.4	4.15	0.0198	-0.515894	0.0110313	0.0659219	Fam126a	family with sequence similarity 126, member A	4	6500468	499975	XM_001061478
4050619	D1Wox18	1	52.3	D1Wox18	94626542		trans	9.31	9.42	9.61	46.9	64.4	5.12	0.0021	-0.0400675	0.764492	0.888076	Irak1	interleukin-1 receptor-associated kinase 1	X	-159960184	363520	XM_001057078
4070685	D1Wox18	1	52.3	D1Wox18	94626542		trans	7.65	7.67	7.37	46.9	61.8	6.44	0	0.605611	0.000229442	0.00468991	Gmppb	GDP-mannose pyrophosphorylase B	8	113317165	363145	XM_343482
4150056	D1Wox18	1	52.3	D1Wox18	94626542		trans	7.39	7.36	7.18	46.9	66.9	4.38	0.0177	0.304898	0.00948095	0.0597206	Wdr41	WD repeat domain 41	2	25299797	361879	XM_001067353
4150673	D1Wox18	1	52.3	D1Wox18	94626542		trans	7.94	8.1	8.45	46.9	66.9	4.33	0.0167	-0.0545299	0.787345	0.899366	LOC499560	similar to LRRG00135 (LOC499560), mRNA.	2	2q22	499560	XM_574884
4210050	D1Wox18	1	52.3	D1Wox18	94626542		trans	5.04	5.45	6.04	46.9	56.9	5.91	0	-2.68099	3.18126e-12	3.79485e-09	Neurl2	neuralized homolog 2 (Drosophila)	3	-155863669	311633	XM_230848
4230035	D1Wox18	1	52.3	D1Wox18	94626542		trans	7.09	7.21	7.52	46.9	61.8	4.05	0.0239	-0.759099	0.00184133	0.019419	LOC686087	similar to motile sperm domain containing 1	14	88224822	686087	XM_001066482
4230452	D1Wox18	1	52.3	D1Wox18	94626542		trans	6.86	7.14	7.62	46.9	64.4	3.93	0.0385	-1.58532	4.95565e-07	7.3631e-05	Slc43a3	solute carrier family 43, member 3	3	68152750	311170	XM_230052
4480725	D1Wox18	1	52.3	D1Wox18	94626542		trans	4.76	5.01	5.29	45.7	59.4	5.1	0.0083	-0.00526744	0.98023	0.992581	Bsdc1	BSD domain containing 1	5	148616870	297890	XM_001061389
4570075	D1Wox18	1	52.3	D1Wox18	94626542		trans	5.61	5.86	6.21	45.7	61.8	6.49	0	-0.806367	0.000704814	0.0100689	Rcc2	regulator of chromosome condensation 2	5	159540931	298594	XM_216557
4590377	D1Wox18	1	52.3	D1Wox18	94626542	165591769	NA	5.24	5.31	5.57	46.9	61.8	4.39	0.0125	-0.133762	0.53899	0.754634	Shoc2	soc-2 (suppressor of clear) homolog (C. elegans)	1	260218312	309548	NM_001013155
4610315	D1Wox18	1	52.3	D1Wox18	94626542		trans	6.94	7.13	7.56	46.9	61.8	6.51	0	-1.1123	5.87379e-08	1.40134e-05	Usp25	ubiquitin specific peptidase 25	11	15799829	304150	XM_001065002
4730270	D1Wox18	1	52.3	D1Wox18	94626542		trans	4.98	5.46	6	46.9	59.4	6.41	0	-0.713712	0.0111472	0.0661966	LOC685246	hypothetical protein LOC685246	10	10q25	685246	XM_001062997
4920286	D1Wox18	1	52.3	D1Wox18	94626542		trans	9.39	9.32	9.14	36.9	61.8	3.82	0.0499	0.726523	1.5787e-06	0.000181513	Btd	biotinidase	16	7111351	306262	NM_001012047
4920451	D1Wox18	1	52.3	D1Wox18	94626542		trans	7.44	7.89	8.41	46.9	61.8	3.92	0.0375	-1.31672	0.000483589	0.00770432	Col4a2	collagen, type IV, alpha 2	16	83044299	306628	XM_225043
5050092	D1Wox18	1	52.3	D1Wox18	94626542		trans	6.76	6.98	7.46	46.9	64.4	4.44	0.0208	-1.3698	4.57764e-06	0.00039004	Med1	mediator complex subunit 1	10	-86917526	497991	XM_573188
5080577	D1Wox18	1	52.3	D1Wox18	94626542		trans	7.43	7.96	8.76	46.9	61.8	4.09	0.0312	-2.18754	2.48882e-06	0.000244854	Cav1	caveolin 1, caveolae protein	4	42956102, 42957420	25404	NM_133651
5220044	D1Wox18	1	52.3	D1Wox18	94626542		trans	4.97	5.17	5.45	46.9	59.4	4.18	0.0219	-0.417539	0.0572533	0.197102	RGD1304694	similar to CG9646-PA	7	122969935	362974	XM_343304
5270048	D1Wox18	1	52.3	D1Wox18	94626542	86188826	NA	5.47	5.6	6.02	46.9	84.4	4.68	0.0115	-0.404992	0.0513573	0.184238	Gga2	golgi associated, gamma adaptin ear containing, ARF binding protein 2	1	-180815369	293455	XM_001076241
5290053	D1Wox18	1	52.3	D1Wox18	94626542		trans	6.82	6.97	7.48	46.9	61.8	5.92	0.001	-0.665273	0.00117984	0.0141715	RGD1564483	similar to ARP2/3 complex 16 kDa subunit (p16-ARC)	12	12q12	501832	XM_577244
5390280	D1Wox18	1	52.3	D1Wox18	94626542		trans	9.96	10.01	9.84	46.9	56.9	3.95	0.0396	0.195416	0.135126	0.342044	Slc39a7	solute carrier family 39 (zinc transporter), member 7	20	4961280, 4961318	294281	NM_001008885
5390408	D1Wox18	1	52.3	D1Wox18	94626542		trans	4.71	4.98	5.23	45.7	61.8	5.73	0.0031	-0.35293	0.0458379	0.169942	Kpna6	karyopherin (importin) alpha 6	5	148783562	684447	XR_008706
5420450	D1Wox18	1	52.3	D1Wox18	94626542		trans	7.8	7.81	8.05	46.9	61.8	4.73	0.0042	-0.351869	0.00152617	0.017105	Falz	fetal Alzheimer antigen	10	-96391098	303617	XM_001081585
5900647	D1Wox18	1	52.3	D1Wox18	94626542		trans	5.14	5.37	5.7	46.9	61.8	4.89	0.0052	-0.560573	0.00530269	0.0411505	Tex2	testis expressed 2	10	95891620	303611	XM_221043
5910524	D1Wox18	1	52.3	D1Wox18	94626542		trans	6.51	7.12	7.9	46.9	61.8	5.3	0.0083	-1.5949	0.000293301	0.00549896	Cav1	caveolin 1, caveolae protein	4	42956101	25404	NM_031556
6040577	D1Wox18	1	52.3	D1Wox18	94626542		trans	6.03	6.15	6.38	46.9	61.8	5.33	0.0021	-0.293975	0.1242	0.322833	LOC500994	similar to Expressed sequence AU019823 (LOC500994), mRNA.	8	8q23	500994	XM_576408
6100059	D1Wox18	1	52.3	D1Wox18	94626542		trans	5.87	6.05	6.38	46.9	71.9	4.81	0.0062	-0.608028	0.00171155	0.0184392	Tapt1	transmembrane anterior posterior transformation 1	14	72004598	305386	XM_001059604
6100711	D1Wox18	1	52.3	D1Wox18	94626542		trans	6.32	6.55	6.84	46.9	59.4	4.08	0.0385	-0.210287	0.255243	0.499546	Ppp2r4	protein phosphatase 2A activator, regulatory subunit 4	3	9461718	362102	XM_342405
6130288	D1Wox18	1	52.3	D1Wox18	94626542		trans	10.19	10.34	10.55	46.9	64.4	4.31	0.0125	-0.223221	0.0902214	0.266064	Sypl1	synaptophysin-like 1	6	51284538	366595	NM_001014263
6200670	D1Wox18	1	52.3	D1Wox18	94626542		trans	5.75	5.72	5.56	46.9	79.4	3.86	0.0468	0.0623635	0.654775	0.827927	Cldn22	claudin 22	16	-47624778	306454	XM_224843
6290446	D1Wox18	1	52.3	D1Wox18	94626542	93241904	NA	5.64	5.73	6.15	46.9	64.4	3.97	0.0437	-0.144997	0.266948	0.512882	Inpp5f	inositol polyphosphate-5-phosphatase F	1	187868447	309008	XM_001080439
6370152	D1Wox18	1	52.3	D1Wox18	94626542		trans	4.74	5.05	5.26	46.9	61.8	4.23	0.026	-0.555447	0.010971	0.0657229	RGD1561157	RGD1561157	10	13006256	360487	XM_001056166
6420358	D1Wox18	1	52.3	D1Wox18	94626542		trans	5.54	5.71	6	45.7	59.4	4.06	0.0271	-0.621181	0.0273586	0.121774	Arhgap1	Rho GTPase activating protein 1	3	76030806	311193	XM_001078147
6450048	D1Wox18	1	52.3	D1Wox18	94626542		trans	7.4	7.93	7.82	46.9	96.9	5.12	0.0021	0.502647	0.0185428	0.0939745	Apol9a	apolipoprotein L 9a	7	-115472726	503164	NM_001025066
6510278	D1Wox18	1	52.3	D1Wox18	94626542		trans	5.74	6.08	6.62	46.9	61.8	5.46	0.001	-1.58931	1.23826e-08	4.77406e-06	Mier1	mesoderm induction early response 1 homolog (Xenopus laevis)	5	124053388	313418	XM_001058293
6510576	D1Wox18	1	52.3	D1Wox18	94626542		trans	5.62	5.79	6.12	44.4	64.4	4.56	0.0198	-0.221223	0.131852	0.336426	Fam185a	family with sequence similarity 185, member A	4	-9075939	499979	XM_001062669
6590594	D1Wox18	1	52.3	D1Wox18	94626542		trans	6.2	6.2	6.45	46.9	61.8	3.91	0.025	-0.247367	0.206532	0.440333	Alkbh5	alkB, alkylation repair homolog 5 (E. coli)	10	46811205	303193	XM_220525
6860181	D1Wox18	1	52.3	D1Wox18	94626542		trans	5.86	6.1	6.44	46.9	61.8	4.22	0.026	-0.776091	0.000917343	0.012025	Oxsr1	oxidative-stress responsive 1	8	-124196599	316064	XM_236687
6860452	D1Wox18	1	52.3	D1Wox18	94626542	120186538	NA	5.48	5.68	6.01	45.7	64.4	4.7	0.0094	-0.216023	0.277514	0.524836	Osbp	oxysterol binding protein	1	214813081	365410	XM_001075837
6940243	D1Wox18	1	52.3	D1Wox18	94626542	-13661791	NA	5.28	5.63	6.04	46.9	64.4	3.96	0.0458	-0.967366	0.000554504	0.00852813	Axl	Axl receptor tyrosine kinase	1	-80964752	308444	NM_001013147
6940605	D1Wox18	1	52.3	D1Wox18	94626542		trans	6.33	6.54	6.75	46.9	59.4	4.93	0.0031	-0.609261	0.000397547	0.00683567	Chmp1a	charged multivesicular body protein 1A	19	-53521981	365024	XM_001079472
6940750	D1Wox18	1	52.3	D1Wox18	94626542	-2011881	cis	6.12	5.98	5.83	33.6	66.9	4.08	0.0344	NA	NA	NA	LOC499136	LRRGT00021	1	-92614662	499136	XM_574429
7040368	D1Wox18	1	52.3	D1Wox18	94626542		trans	10.21	10.13	9.91	45.7	64.4	4.65	0.0083	0.556839	0.00275061	0.0255839	RGD1311422	similar to CG8841-PA	10	105425489	287822	XM_001081678
7100647	D1Wox18	1	52.3	D1Wox18	94626542		trans	5.87	6.04	6.38	46.9	81.9	4.49	0.0135	-0.927153	2.43474e-06	0.000242029	Ccnt2	cyclin T2	13	-40498884	304758	XM_001054848
50397	c1.loc52.5	1	54.4		95376110		trans	7.47	7.93	8.01	46.9	64.4	4.05	0.025	-0.455862	0.0467295	0.172159	Pik3cb	phosphoinositide-3-kinase, catalytic, beta polypeptide	8	-103886682	85243	NM_053481
670341	c1.loc52.5	1	54.4		95376110		trans	7.43	7.63	7.93	46.9	81.9	3.99	0.0354	-0.217755	0.156125	0.373739	Mtmr2	myotubularin related protein 2	8	10556644	315422	XM_235822
1400309	c1.loc52.5	1	54.4		95376110		trans	8.5	8.41	8.26	41.9	78.2	4.44	0.0156	0.406248	0.308883	0.556164	Tspyl1	TSPY-like 1	20	38622288	29544	NM_001013033
1410195	c1.loc52.5	1	54.4		95376110		trans	9.06	8.88	8.69	45.7	89.4	4.29	0.0219	0.300252	0.327307	0.575652	Fbln5	fibulin 5	6	-126018542	29158	NM_019153
1770086	c1.loc52.5	1	54.4		95376110		trans	6.19	6.47	6.57	46.9	81.9	4.76	0.0052	-0.129093	0.379633	0.625985	RGD1304592	similar to KIAA0528 protein	4	-180903354	362461	XM_001073101
2340685	c1.loc52.5	1	54.4		95376110		trans	5.89	6.1	6.47	46.9	64.4	5.38	0.0021	-0.537199	0.00708618	0.0496136	Arfip1	ADP-ribosylation factor interacting protein 1	2	-176275425	60382	NM_021763
2650131	c1.loc52.5	1	54.4		95376110		trans	6.75	6.79	6.48	46.9	91.9	4.2	0.0312	0.0286267	0.877928	0.946953	Smad6	SMAD family member 6	8	-68144395	367100	XM_345947
3290487	c1.loc52.5	1	54.4		95376110	80311250	NA	8.33	8.4	8.51	45.7	66.9	4.06	0.0344	0.0223256	0.904979	0.959926	Xylt1	xylosyltransferase 1	1	175687360	64133	XM_001078643
3360736	c1.loc52.5	1	54.4		95376110		trans	6.67	6.66	6.43	44.4	68.9	3.79	0.0448	0.208566	0.115907	0.310178	RGD1562618	similar to RIKEN cDNA 6030419C18 gene	8	62297847	501007	XM_001072696
3850070	c1.loc52.5	1	54.4		95376110		trans	14.07	14.08	13.94	45.7	81.9	5.67	0.0021	0.172646	0.0405282	0.15633	Laptm4a	lysosomal protein transmembrane 4 alpha	6	32410289	298875	NM_199384
4200138	c1.loc52.5	1	54.4		95376110		trans	8.23	8.25	7.98	46.9	68.9	4.56	0.0094	0.360001	0.0475089	0.17418	Slc22a17	solute carrier family 22, member 17	15	-33008691	305886	NM_177421
4610670	c1.loc52.5	1	54.4		95376110		trans	7.69	7.81	8.18	45.7	68.9	5.19	0	-0.311627	0.175711	0.399621	Stk17b	serine/threonine kinase 17b	9	-52567310	170904	NM_133392
4920673	c1.loc52.5	1	54.4		95376110		trans	5.77	6.01	6.44	45.7	71.9	4.56	0.0146	-0.55517	0.0175304	0.0906734	Mat2a	methionine adenosyltransferase II, alpha	4	-105739943	171347	NM_134351
5700048	c1.loc52.5	1	54.4		95376110		trans	7.01	6.85	6.6	46.9	64.4	7.31	0	0.371382	0.0236546	0.110818	Ptpn23	protein tyrosine phosphatase, non-receptor type 23	8	-114761478	117552	NM_057204
6100551	c1.loc52.5	1	54.4		95376110		trans	7.68	7.8	7.98	44.4	64.4	5.23	0.0031	-0.240042	0.062805	0.209014	Mdm2	Mdm2 p53 binding protein homolog (mouse)	7	-56996694	314856	XM_001080981
6520064	c1.loc52.5	1	54.4		95376110	164220703	NA	8.72	8.6	8.49	41.9	66.9	4.21	0.0187	0.0785664	0.717706	0.860652	Smndc1	survival motor neuron domain containing 1	1	-259596813	287768	XM_213506
6590112	c1.loc52.5	1	54.4		95376110		trans	10.67	10.66	10.5	45.7	68.9	4.66	0.0104	0.521907	1.40031e-05	0.000873473	Lrp10	low-density lipoprotein receptor-related protein 10	15	32527394	305880	NM_001037777
6620082	c1.loc52.5	1	54.4		95376110		trans	8.77	8.74	8.54	44.4	86.4	4.4	0.0083	0.00971207	0.943933	0.976787	Nphp1	nephronophthisis 1 (juvenile) homolog (human)	3	-115263821	296136	XM_215847
6980041	c1.loc52.5	1	54.4		95376110		trans	9.44	9.38	9.21	46.9	68.9	4.91	0.001	0.131144	0.39146	0.635824	RGD1307929	similar to CG14967-PA	10	64344615	303280	XM_220636
130161	c1.loc52.5	1	54.4		95376110		trans	5.99	6.35	6.66	45.7	64.4	3.96	0.0468	-0.291996	0.415576	0.656054	Tmem182	transmembrane protein 182	9	39961253	501129	XM_001059514
510333	c1.loc52.5	1	54.4		95376110		trans	5.94	6.12	6.42	45.7	71.9	4.29	0.0167	-0.148413	0.258639	0.503096	Zmym3	zinc finger, MYM-type 3	X	-89476632	317260	XM_001081960
1090164	c1.loc52.5	1	54.4		95376110		trans	7.04	6.93	6.83	45.7	68.9	4.4	0.0115	0.239125	0.0263436	0.118695	Wdr60	WD repeat domain 60	6	143478865	314523	XM_001061189
1170102	c1.loc52.5	1	54.4		95376110		trans	7.13	7.33	7.53	45.7	129.4	3.81	0.0489	-0.419434	0.0144381	0.0793454	Pcnx	pecanex homolog (Drosophila)	6	105730206	314288	XM_001055794
1500025	c1.loc52.5	1	54.4		95376110		trans	6.22	6.39	6.55	45.7	74.4	4.03	0.0385	-0.105257	0.477584	0.70818	LOC688296	similar to chromosome 17 open reading frame 27	10		688296	XM_001081771
1780600	c1.loc52.5	1	54.4		95376110		trans	5.69	5.92	6.25	46.9	64.4	4.41	0.0219	-0.160147	0.352682	0.599616	RGD1559799	similar to HMG-1	3	3q23	502635	XM_578130
1850288	c1.loc52.5	1	54.4		95376110		trans	5.32	5.45	5.8	45.7	64.4	4.6	0.0052	-0.374569	0.139644	0.348763	Rin2	Ras and Rab interactor 2	3	134307538	311494	XM_001054910
1990181	c1.loc52.5	1	54.4		95376110		trans	4.71	5.01	5.31	44.4	64.4	4.57	0.0187	-1.06716	0.000612453	0.00903345	Igtp	interferon gamma induced GTPase	10	43829273	303163	XM_220451
2100746	c1.loc52.5	1	54.4		95376110		trans	6.55	6.9	7.31	46.9	64.4	6.38	0.001	-0.28933	0.253422	0.497001	RGD1307222	similar to mKIAA0664 protein	10	61930517	303300	XM_220693
2190717	c1.loc52.5	1	54.4		95376110		trans	5.86	6.01	6.47	46.9	81.9	4.7	0.0073	-0.82106	0.0214758	0.104032	Ppp2r3a	protein phosphatase 2, regulatory subunit B'', alpha	8	-106061351	363122	XM_576459
2360161	c1.loc52.5	1	54.4		95376110		trans	6.08	6.09	6.41	46.9	93.4	3.83	0.0479	-0.971969	7.85874e-07	0.000105312	Phf7	PHD finger protein 7	16	-6671314	364510	XM_573852
2450148	c1.loc52.5	1	54.4		95376110		trans	4.99	5.22	5.52	45.7	81.9	4.03	0.0291	0.0156192	0.924491	0.968679	Mtmr4	myotubularin related protein 4	10	75883526	287607	XM_001081167
2570338	c1.loc52.5	1	54.4		95376110		trans	9.13	9.29	9.46	45.7	64.9	4.38	0.0135	-0.114716	0.665745	0.832443	LOC500733	similar to immunoglobulin heavy chain variable region (LOC500733), mRNA.	6	6q32	500733	XM_576112
2690082	c1.loc52.5	1	54.4		95376110		trans	7.41	7.31	7.17	45.7	64.9	3.98	0.0344	0.0777741	0.47765	0.70818	Hdac1	histone deacetylase 1	5	-148672515	297893	XM_216349
2900075	c1.loc52.5	1	54.4		95376110		trans	6.28	6.39	6.69	46.9	71.9	4.06	0.0208	-0.415857	0.0134048	0.0750494	Scyl2	SCY1-like 2 (S. cerevisiae)	7	26431615	314717	XM_235050
2970131	c1.loc52.5	1	54.4		95376110		trans	5.22	5.42	5.67	46.9	101.9	4.42	0.0156	-0.655159	0.00440424	0.0362173	Pgam5	phosphoglycerate mutase family member 5	12	46555416	288731	NM_001025272
3120458	c1.loc52.5	1	54.4		95376110		trans	6.62	6.74	7.04	44.4	76.9	3.97	0.0437	-0.246388	0.174192	0.397557	Tmem87a	transmembrane protein 87A	3	106846444	366170	XM_345422
3290519	c1.loc52.5	1	54.4		95376110		trans	5.37	5.52	5.86	46.9	71.9	4.49	0.0115	-0.713881	0.00398661	0.0333429	Lbr	lamin B receptor	13	97814439	497692	XM_579641
3710040	c1.loc52.5	1	54.4		95376110		trans	6.31	6.44	6.63	44.4	71.9	4.25	0.0208	-0.0652913	0.641452	0.819479	Ppp1r8	protein phosphatase 1, regulatory subunit 8	5	152305936	313030	XM_232739
4010364	c1.loc52.5	1	54.4		95376110		trans	7.61	7.74	7.44	46.9	76.9	5.26	0.0021	0.0535346	0.678754	0.839858	RGD1563669	similar to Mediator of RNA polymerase II transcription, subunit 9 homolog	10	46274791	497914	XM_001077303
4120706	c1.loc52.5	1	54.4		95376110	141306531	NA	6.16	6.35	6.8	46.9	68.9	4.43	0.0187	-0.885582	0.00633765	0.0458879	Atad1	ATPase family, AAA domain containing 1	1	-236682642	309532	NM_001035002
4150048	c1.loc52.5	1	54.4		95376110	-1641256	cis	5.51	6.23	6.87	46.9	59.4	25.02	0	-1.79963	1.12072e-13	2.5575e-10	Siglec5	sialic acid binding Ig-like lectin 5	1	93734855	292843	XM_001080306
4210102	c1.loc52.5	1	54.4		95376110		trans	6.87	7.07	7.35	46.9	64.4	5.15	0.0031	-0.0797598	0.615758	0.804295	Vps4b	vacuolar protein sorting 4 homolog B (S. cerevisiae)	13	-12959843	360834	NM_001025716
4610358	c1.loc52.5	1	54.4		95376110		trans	5	5.3	5.73	46.9	64.9	4.02	0.0416	-0.853973	0.00457021	0.0370233	Dbt	dihydrolipoamide branched chain transacylase E2	2	212759312	29611	XM_342328
4730471	c1.loc52.5	1	54.4		95376110		trans	9.33	9.6	9.93	46.9	91.9	3.81	0.0427	-1.05429	0.000164338	0.00383442	Hnrnpa2b1	heterogeneous nuclear ribonucleoprotein A2/B1	4	-79700327	362361	XM_342684
4760139	c1.loc52.5	1	54.4		95376110	-9497658	cis	6.84	6.65	6.37	39.4	68.9	4.98	0.0083	0.266005	0.283662	0.530863	Ffar2	free fatty acid receptor 2	1	-85878453	292794	NM_001005877
4760520	c1.loc52.5	1	54.4		95376110		trans	6.36	6.53	6.86	46.9	64.9	4.37	0.0177	-0.746401	0.000122859	0.00322986	LOC290341	similar to RIKEN cDNA 9430077D24 gene	15	15p11	290341	XR_008528
4780408	c1.loc52.5	1	54.4		95376110		trans	8.19	8.21	7.98	46.9	76.9	3.98	0.0406	0.424999	0.00642092	0.0462853	Agtrap	angiotensin II receptor-associated protein	5	-165154270	298646	NM_001007654
5050484	c1.loc52.5	1	54.4		95376110		trans	10.59	10.48	10.33	46.9	78.2	5.52	0	0.517241	0.000215126	0.00452191	Hexa	hexosaminidase A	8	63363219	300757	NM_001004443
5390452	c1.loc52.5	1	54.4		95376110		trans	4.88	4.99	5.19	39.4	64.9	4.01	0.0385	NA	NA	NA	Kdm1b	lysine (K)-specific demethylase 1B	17	-23655643	306819	XM_225213
5390594	c1.loc52.5	1	54.4		95376110		trans	4.94	5.16	5.46	46.9	74.4	5.32	0.0042	-0.0409417	0.819826	0.916592	Atg4c	ATG4 autophagy related 4 homolog C (S. cerevisiae)	5	119844913	313391	XM_001056029
5690736	c1.loc52.5	1	54.4		95376110		trans	4.88	4.99	5.32	45.7	68.9	4.44	0.0052	-0.259434	0.174052	0.397557	Prex1	phosphatidylinositol-3,4,5-trisphosphate-dependent Rac exchange factor 1	3	-157693897	311647	XR_008866
6040379	c1.loc52.5	1	54.4		95376110	71743600	NA	6.71	6.93	7.23	46.9	74.4	3.94	0.0354	-0.606513	0.000328941	0.00593399	St5	suppression of tumorigenicity 5	1	-167119711	308944	XM_219273
6100390	c1.loc52.5	1	54.4		95376110		trans	8.14	8.03	7.81	41.9	68.9	4.49	0.0156	0.396823	0.156306	0.373842	Abhd3	abhydrolase domain containing 3	18	-2027477	291793	XM_214618
6200452	c1.loc52.5	1	54.4		95376110		trans	6.95	7	7.23	46.9	66.9	5.54	0.0021	-0.0251375	0.819967	0.916592	Lig4	ligase IV, DNA, ATP-dependent	16	84881880	290907	XM_225045
6420239	c1.loc52.5	1	54.4		95376110		trans	5.6	5.72	5.94	46.9	76.9	4.6	0.0125	-0.338388	0.0316872	0.133861	Trim33	tripartite motif-containing 33	2	198525829	365894	XM_001064349
2030072	c1.loc55	1	56.9		96125678		trans	6.49	6.36	6.22	41.9	91.9	3.95	0.0375	0.493819	0.000156411	0.00374093	Npr1	natriuretic peptide receptor A/guanylate cyclase A (atrionatriuretic peptide receptor A)	2	-182724917	24603	NM_012613
2190427	c1.loc55	1	56.9		96125678		trans	12.08	12.05	11.92	44.4	78.2	4.64	0.0104	-0.0805533	0.480074	0.708958	Krtcap2	keratinocyte associated protein 2	2	181417284	295243	XM_215616
2810594	c1.loc55	1	56.9		96125678		trans	7.03	6.85	6.74	41.9	64.4	4.64	0.0083	0.337408	0.0742201	0.233015	Fbf1	Fas (TNFRSF6) binding factor 1	10	-106248236	287836	XM_001081712
3170161	c1.loc55	1	56.9		96125678		trans	8.3	8.15	7.94	46.9	71.9	4.06	0.0229	0.500936	0.00262305	0.0248115	Limk1	LIM domain kinase 1	12	23091809	65172	NM_031727
3290458	c1.loc55	1	56.9		96125678		trans	5.64	5.84	5.94	46.9	74.4	4.78	0.0094	-0.280001	0.00583945	0.0435849	Xpo5	exportin 5	9	-10302753	363194	XM_343534
4010397	c1.loc55	1	56.9		96125678		trans	7.14	7.01	6.82	49.4	68.9	6.2	0.001	0.250309	0.061664	0.206913	Slc2a8	solute carrier family 2, (facilitated glucose transporter) member 8	3	-11962570	85256	NM_053494
4200102	c1.loc55	1	56.9		96125678		trans	5.29	5.46	5.64	46.9	74.4	3.83	0.0416	-0.572784	0.00446497	0.0365431	Cnot6	CCR4-NOT transcription complex, subunit 6	10	-35139389	287249	NM_001013856
5130386	c1.loc55	1	56.9		96125678		trans	6.16	6.52	6.74	46.9	79.4	4.78	0.0062	-0.648208	0.000970015	0.0125432	Prosc	proline synthetase co-transcribed homolog (bacterial)	16	-69330481	306544	XM_001061712
5910164	c1.loc55	1	56.9		96125678		trans	12.13	12.05	11.88	46.9	86.4	5.89	0	0.282496	0.0494478	0.178675	Gnb1	guanine nucleotide binding protein (G protein), beta polypeptide 1	5	172341135	24400	NM_030987
6100671	c1.loc55	1	56.9		96125678		trans	8.86	8.98	9.02	41.9	82	4.17	0.0302	-0.14893	0.0874614	0.260288	Tp53rk	TP53 regulating kinase (predicted) (Tp53rk_predicted), mRNA.	3	157949564	366250	XM_345470
6130114	c1.loc55	1	56.9		96125678		trans	7.46	7.31	7.14	46.9	78.2	5.04	0.001	0.483115	0.00145886	0.016554	Cryl1	crystallin, lambda 1	15	-36320075	290277	NM_175757
6130673	c1.loc55	1	56.9		96125678		trans	10.05	9.98	9.82	41.9	68.9	4.39	0.0073	0.412755	0.0146781	0.0803634	Chpf	chondroitin polymerizing factor	9	-74749945	316533	NM_001005906
6350577	c1.loc55	1	56.9		96125678		trans	9.61	9.54	9.41	45.7	68.9	4.99	0.0031	0.318232	0.0157561	0.0844721	Dctn1	dynactin 1	4	117390323	29167	NM_024130
6380605	c1.loc55	1	56.9		96125678	111900940	NA	8.73	8.59	8.48	34.4	64.4	3.83	0.0312	0.142447	0.455637	0.691712	Sart1	squamous cell carcinoma antigen recognized by T cells	1	-208026619	29678	NM_031596
7100070	c1.loc55	1	56.9		96125678	91051068	NA	11.93	11.88	11.78	41.9	68.9	3.78	0.0479	0.113736	0.458336	0.693169	Vkorc1	vitamin K epoxide reductase complex, subunit 1	1	-187176747	309004	NM_203335
50167	c1.loc55	1	56.9		96125678		trans	5.33	5.55	5.77	46.9	64.4	6.02	0	-0.251606	0.0263568	0.118699	LOC497669	hypothetical gene supported by NM_152844 (LOC497669), mRNA.	10	10q22	497669	XM_579679
730309	c1.loc55	1	56.9		96125678		trans	6.92	6.79	6.65	44.4	64.9	4.28	0.0198	0.514158	0.000213738	0.00450443	Clcn2	chloride channel 2	11	82427791	29232	NM_017137
870450	c1.loc55	1	56.9		96125678		trans	4.81	5.03	5.23	46.9	74.4	5.39	0.001	-0.0308818	0.833259	0.922476	Ippk	inositol 1,3,4,5,6-pentakisphosphate 2-kinase	17	-21147483	306808	NM_001008556
1010364	c1.loc55	1	56.9		96125678		trans	6.93	7.37	7.73	46.9	64.4	4.21	0.026	-0.664528	0.0127873	0.0723778	Amfr	autocrine motility factor receptor	19	11434614	361367	XM_001062954
1570136	c1.loc55	1	56.9		96125678		trans	6.15	6.33	6.79	46.9	64.9	4.75	0.0083	-0.744775	0.000999849	0.0127903	Tmx1	thioredoxin-related transmembrane protein 1	6	92562592	362751	NM_001024800
2260546	c1.loc55	1	56.9		96125678		trans	6.81	6.96	7.28	45.7	74.4	4.76	0.0135	-0.306575	0.146693	0.360932	Atf1	activating transcription factor 1	7	138971063	315305	XM_235657
3140338	c1.loc55	1	56.9		96125678		trans	5.49	5.89	5.79	44.4	64.4	4.59	0.0031	-0.259869	0.154145	0.371092	Cachd1	cache domain containing 1	5	121431362	298267	XM_001056642
3610601	c1.loc55	1	56.9		96125678		trans	5.65	5.83	6.08	46.9	86.4	4.46	0.0177	NA	NA	NA	Fzd7	frizzled family receptor 7	9	57840625	301440	XM_237191
4810091	c1.loc55	1	56.9		96125678		trans	7.09	6.97	6.85	46.9	109	4.19	0.0271	0.253467	0.0328346	0.13689	Ccdc112	coiled-coil domain containing 112	18	-40455513	498858	XM_574144
5390095	c1.loc55	1	56.9		96125678		trans	7.9	8.12	8.33	46.9	74.4	4.51	0.0104	-0.340987	0.0534258	0.188907	Ube2q2	ubiquitin-conjugating enzyme E2Q family member 2	8	58688257	363065	XM_001072896
5570102	c1.loc55	1	56.9		96125678		trans	5.76	5.88	6.11	45.7	84.4	3.77	0.0468	-0.209485	0.232597	0.47338	RGD1309747	similar to KIAA0947 protein	17	2771969	306665	XM_001062297
5860377	c1.loc55	1	56.9		96125678		trans	7.5	7.79	8.05	46.9	64.4	4.17	0.0198	-0.658018	0.00058728	0.00871604	Ssfa2	sperm specific antigen 2	3	62438270	311146	XM_230036
5910195	c1.loc55	1	56.9		96125678		trans	4.79	4.84	5.03	46.9	66.9	4.86	0.0052	NA	NA	NA	Gpatc2	G patch domain containing 2	13	103353994	289362	XM_573535
6130279	c1.loc55	1	56.9		96125678		trans	4.79	5.05	5.31	49.4	64.4	5.81	0.001	-0.195172	0.443369	0.680023	Usp18	ubiquitin specific peptidase 18	4	157692720	312688	XM_232259
6940280	c1.loc55	1	56.9		96125678		trans	8.4	8.72	8.92	46.9	64.4	4.88	0.0021	-0.364295	0.0998946	0.283297	Eif1a	eukaryotic translation initiation factor 1A	18	40808057	317163	NM_001008773
70619	c1.loc57.5	1	59.4		96875246		trans	5.05	5.2	5.34	46.9	64.9	4.02	0.0281	-0.314148	0.0345119	0.141606	Ptpn12	protein tyrosine phosphatase, non-receptor type 12	4	9517642	117255	NM_057115
610280	c1.loc57.5	1	59.4		96875246	-11384694	NA	9.58	9.53	9.38	49.4	68.9	8.22	0	0.0474091	0.712305	0.857604	Tbcb	tubulin folding cofactor B	1	85490553	292777	XM_001071286
730333	c1.loc57.5	1	59.4		96875246		trans	8.95	9.09	9.2	46.9	86.4	4.59	0.0115	-0.0179728	0.904313	0.959645	Slc35b4	solute carrier family 35, member B4	4	-61480810	296969	XM_216122
2570017	c1.loc57.5	1	59.4		96875246	14700826	NA	5.48	5.55	5.83	46.9	66.9	5.21	0.0021	-0.04997	0.864162	0.939794	Snurf	SNRPN upstream reading frame	1	-111576073	113938	NM_130738
2850576	c1.loc57.5	1	59.4		96875246	-14346304	NA	9.49	9.66	9.77	41.9	66.9	5.43	0.0031	-0.298316	0.070783	0.225682	Blvrb	biliverdin reductase B (flavin reductase (NADPH))	1	82528943	292737	XM_001072142
2900408	c1.loc57.5	1	59.4		96875246		trans	6.69	6.51	6.32	44.4	84.4	3.93	0.0396	NA	NA	NA	RGD1562629	similar to neurobeachin	2	144839771	361948	XM_001059612
3390215	c1.loc57.5	1	59.4		96875246		trans	6.25	6.02	6.01	45.7	68.9	3.25	0.0333	-0.195005	0.194999	0.424954	Fbxl22	F-box and leucine-rich repeat protein 22	8	-70811502	363083	XM_001075916
4070132	c1.loc57.5	1	59.4		96875246		trans	6.23	6.26	5.95	46.9	99.4	4.31	0.026	0.426371	0.0106817	0.0643128	Stc2	stanniocalcin 2	10	16514603	63878	NM_022230
4120300	c1.loc57.5	1	59.4		96875246		trans	9.34	9.24	8.96	44.4	68.9	3.96	0.0396	0.448752	0.094944	0.274643	C1qtnf1	C1q and tumor necrosis factor related protein 1	10	108431984	303701	NM_001007675
6220014	c1.loc57.5	1	59.4		96875246		trans	8.99	8.92	8.75	44.4	66.9	5.79	0.001	0.342381	0.0136342	0.0760441	Mast2	microtubule associated serine/threonine kinase 2	5	-136573518	313819	XM_001070900
6350278	c1.loc57.5	1	59.4		96875246		trans	9.08	9.31	9.35	45.7	64.4	4.08	0.0344	-0.0693089	0.607243	0.798229	LOC361128	similar to TR4 orphan receptor associated protein TRA16	16	-19771850	361128	XM_341415
6590133	c1.loc57.5	1	59.4		96875246		trans	7.64	7.53	7.39	41.9	68.9	3.83	0.0354	-0.0885128	0.648621	0.823666	Wdr34	WD repeat domain 34	3	-9021833	296618	NM_001005542
7050193	c1.loc57.5	1	59.4		96875246		trans	11.04	11.09	10.84	44.4	74.4	4.8	0.0073	0.21124	0.145895	0.36004	Plod1	procollagen-lysine, 2-oxoglutarate 5-dioxygenase 1	5	-164987252	116552	NM_053827
580154	c1.loc57.5	1	59.4		96875246		trans	5.63	5.44	5.36	45.7	71.9	4.14	0.026	NA	NA	NA	RGD1308818	similar to hypothetical protein	3	-51903511	311113	XM_001058919
1850368	c1.loc57.5	1	59.4		96875246		trans	8.66	8.92	9.12	46.9	78.2	4.87	0.0042	0.14794	0.527748	0.747373	Cs	citrate synthase	7	1626181	170587	NM_130755
2190341	c1.loc57.5	1	59.4		96875246		trans	7.84	7.93	8	46.9	68.9	3.83	0.0458	-0.105384	0.499968	0.725745	Zyg11b	zyg-11 homolog B (C. elegans)	5	129342896	362559	XM_001060075
2690632	c1.loc57.5	1	59.4		96875246		trans	5.18	5.38	5.53	46.9	74.4	4.93	0.0042	-0.0384616	0.742358	0.875768	Rbm12b	RNA binding motif protein 12B	5	26382356	313069	XM_232819
2810215	c1.loc57.5	1	59.4		96875246		trans	5.79	5.83	6.04	46.9	86.4	4.26	0.0146	0.217747	0.1803	0.405898	RGD1562952	similar to Erbb2 interacting protein isoform 2	2	34627550	365661	XM_001072232
3170039	c1.loc57.5	1	59.4		96875246		trans	6.01	7.07	7.26	46.9	64.4	4.81	0.0052	-0.0227202	0.953962	0.98065	Pnpla3	patatin-like phospholipase domain containing 3	7	122152145	362972	XM_001078083
3870142	c1.loc57.5	1	59.4		96875246		trans	6.21	6.37	6.65	46.9	71.9	4.97	0.0042	-0.338564	0.0186222	0.0941769	Nt5dc1	5'-nucleotidase domain containing 1	20	-38646201	294456	XM_215405
4560497	c1.loc57.5	1	59.4		96875246	23663755	NA	4.68	4.96	5.21	46.9	71.9	6.67	0	-0.733456	0.00101536	0.0129023	Chsy1	chondroitin sulfate synthase 1	1	120539002	292999	XM_218759
5050139	c1.loc57.5	1	59.4		96875246	10459991	NA	7.87	8.08	8.19	46.9	64.4	5.53	0	-0.109482	0.404092	0.647022	Nipa2	non imprinted in Prader-Willi/Angelman syndrome 2 homolog (human)	1	-107335238	308667	XM_001054428
